# Supplementary material for: CTCF is a barrier for 2C-like reprogramming
Source: Nat Commun. 2021 Aug 11;12:4856. doi: 10.1038/s41467-021-25072-x (PMC8358036; doi:10.1038/s41467-021-25072-x)
Supplement: Supplementary file 5 — Supplementary Data 1 [file 41467_2021_25072_MOESM5_ESM.xlsx]

## Sheet: Sheet1
Overlapping ENDseq peaks identified in Clone 1 and Clone 2
chr1	6663807	6664921
chr19	14228482	14229381
chr9	119890417	119891440
chr12	45420823	45421459
chrX	28802466	28803357
chr2	133260992	133261960
chr10	82954778	82955724
chr9	56260121	56261095
chr7	6371509	6372260
chr4	110087434	110088286
chr2	55197548	55198540
chr19	53648631	53649439
chr12	75951202	75951868
chr11	113612026	113613157
chr9	56318303	56319231
chr11	13919902	13920840
chr9	55970860	55971446
chr8	116755196	116756016
chr7	88672195	88673006
chr14	73954807	73955959
chr8	69426371	69427185
chr6	138924175	138925112
chr11	92889986	92890775
chr8	121694238	121695092
chr11	24499087	24499581
chr2	126428917	126429915
chr16	86198234	86199057
chr10	45000587	45001435
chr4	42579891	42580533
chr4	41803748	41804518
chr17	13305911	13310672
chr12	53581801	53582624
chr1	163344725	163345557
chr7	25029939	25030776
chr6	46960876	46962012
chr5	93696894	93697759
chr5	3008223	3009074
chr2	78047974	78048920
chr18	60858847	60859805
chr12	44702637	44703483
chr12	113716212	113717112
chr11	64456374	64457293
chr10	32177211	32178117
chr7	35382840	35383781
chr1	85449155	85449908
chr14	5001894	5002826
chr5	63639294	63640286
chr5	33198509	33199497
chr15	78712794	78713736
chr14	4183296	4184180
chr12	100267621	100268484
chr6	60558331	60559116
chr5	112428627	112429614
chr2	100948474	100949217
chr15	72637177	72638083
chr15	60942484	60943349
chr15	44249146	44250026
chr14	5502401	5503335
chr1	191120535	191121364
chr8	106887548	106888576
chr7	20562576	20563469
chr6	49518771	49519558
chr4	70397753	70398650
chr4	151026750	151027590
chr16	31425108	31426117
chr13	61525863	61526720
chr13	3036202	3037150
chr1	128484704	128485606
chr11	109513202	109514033
chr5	105360380	105361437
chr4	156106117	156107047
chr4	136071093	136071971
chr2	21624724	21625698
chr17	6559379	6560212
chr14	3652735	3653690
chr1	192744352	192745252
chr11	69599124	69599959
chr1	158844498	158845415
chr11	53243058	53244011
chr10	12609825	12610765
chr9	11473476	11474347
chr6	88577693	88578734
chr4	90658863	90659719
chr4	42082620	42083460
chr4	112003640	112004381
chr14	5149759	5150694
chr14	5071726	5072691
chr12	118198494	118199414
chr12	102519302	102520002
chr11	23094081	23094886
chr11	116294027	116294854
chr10	99094938	99095901
chr8	124616973	124618332
chr8	121234872	121235571
chr8	10573657	10574557
chr7	64950038	64950929
chr5	74311113	74311821
chr5	107857640	107858608
chr4	49385479	49386421
chr4	3167384	3168349
chr4	131996923	131997807
chr2	129393261	129394112
chr16	82546657	82547383
chr16	50364289	50365147
chr14	97719347	97720318
chr14	64069466	64070304
chr14	4773336	4774179
chr14	3594421	3595289
chr13	9094622	9095593
chr13	12530267	12531219
chr12	52010412	52011320
chr11	70861039	70861981
chr10	25238900	25239640
chrX	25820387	25820892
chr8	69583205	69584545
chr8	107002261	107003199
chr7	119759192	119759903
chr5	112077694	112078670
chr4	42766310	42767124
chr2	180350638	180351346
chr1	48416664	48416875
chr14	3413321	3414284
chr11	72224713	72225478
chr11	67373170	67373975
chr11	116764048	116765030
chrX	117448028	117448656
chr9	7722838	7723656
chr8	8857816	8858728
chr8	72272201	72273181
chr8	54849110	54850031
chr8	33220124	33221000
chr8	122042945	122043921
chr8	119696799	119697674
chr8	106022439	106023343
chr7	24662429	24663395
chr7	12168778	12169522
chr6	40546897	40547885
chr5	3004757	3005694
chr4	86545569	86546369
chr4	146954552	146955518
chr3	96440523	96441256
chr3	105750992	105751470
chr19	13812487	13813209
chr17	72797587	72798535
chr17	69364767	69365522
chr17	35941267	35942282
chr16	22876414	22877304
chr13	95719835	95720732
chr13	120314037	120317482
chr13	119612733	119615496
chr11	87531483	87532302
chr1	179852988	179854123
chr11	71557271	71558208
chr1	142085130	142085845
chr11	101910008	101910949
chr10	128358674	128359210
chr8	66495274	66496202
chr8	58912961	58913807
chr8	45439017	45439982
chr8	117863777	117864626
chr8	102780550	102781440
chr7	145335398	145336284
chr7	110059294	110060048
chr7	107045821	107046551
chr4	147287824	147288851
chr4	11052538	11053389
chr3	159934661	159937542
chr3	154317422	154318357
chr2	49775431	49776216
chr1	85651570	85653284
chr1	85649401	85650352
chr16	5931453	5932084
chr15	103937055	103938487
chr14	44132815	44133671
chr14	43713479	43714414
chr13	113669423	113670177
chr11	74371286	74372312
chr11	32449998	32450804
chr11	113989967	113990981
chr10	3119170	3120746
chr8	86512458	86513648
chr8	65323528	65324194
chr8	18748985	18749909
chr8	13455022	13455769
chr8	123890903	123891889
chr8	119358630	119359530
chr6	92776246	92777105
chr6	58592496	58593410
chr6	114530263	114531641
chr5	52886853	52887728
chr4	8509746	8510877
chr4	61840644	61841529
chr4	147748241	147749844
chr4	137844634	137845495
chr3	142474119	142474928
chr2	99674416	99675159
chr2	91682503	91683209
chr2	79511748	79512649
chr2	71155238	71156156
chr2	26273362	26274257
chr2	12876107	12876845
chr19	61323662	61324683
chr18	78161256	78161987
chr18	24049641	24050543
chr15	38246839	38247544
chr14	75060438	75061368
chr14	44503544	44504415
chr14	44368493	44369006
chr14	43321336	43322065
chr12	114972000	114972591
chr12	108613038	108613789
chr1	184824733	184825653
chr11	53931114	53932167
chr11	116756052	116759488
chr10	116198974	116199843
chr10	100374787	100375757
chr9	124489635	124490580
chr8	4322290	4323030
chr8	22047803	22048887
chr8	20013140	20013905
chr8	126075104	126075931
chr8	121977805	121978695
chr8	117244567	117245463
chr7	13989376	13990230
chr6	31838475	31839387
chr3	9947415	9948176
chr3	49989381	49990259
chr3	143378946	143379910
chr2	180431946	180432941
chr2	180050820	180051614
chr19	46017659	46018640
chr19	42026116	42026839
chr18	52956379	52956959
chr17	70376854	70377708
chr17	31377721	31378419
chr17	13337733	13338596
chr17	13175387	13176305
chr14	62262532	62263366
chr14	44726590	44727270
chr14	4335094	4336367
chr14	19613029	19613973
chr1	37329011	37329851
chr13	12916192	12917602
chr12	88256781	88257744
chr11	93550852	93551763
chr11	72630189	72631027
chr11	47840197	47841007
chr1	133087333	133088094
chrX	5366483	5367401
chr9	72883880	72884579
chr9	62373590	62374385
chr8	121546803	121547694
chr8	107663895	107664732
chr7	35659034	35659990
chr6	60185622	60186582
chr6	27637784	27638559
chr5	44303916	44304848
chr5	135400119	135400796
chr4	146737310	146738410
chr3	93612181	93613075
chr3	70103471	70104415
chr3	107866983	107867588
chr2	85894860	85895701
chr2	182008296	182010306
chr2	157604898	157605864
chr2	145588232	145589082
chr19	41660899	41661444
chr19	24961621	24962384
chr16	3299808	3300681
chr15	56033703	56034652
chr15	100463500	100464430
chr14	4701289	4702637
chr14	44694910	44696151
chr14	103717169	103718078
chr1	26686148	26686714
chr12	54098391	54099329
chr12	4444820	4445382
chr12	113795825	113796506
chr11	5181661	5182486
chr11	4348940	4349573
chr11	116752330	116753289
chr11	115427654	115428370
chr10	127777430	127778214
chrX	170755253	170756666
chr8	57081194	57082090
chr8	23027623	23028685
chr8	109970179	109970970
chr8	105770369	105771330
chr7	79058328	79058989
chr7	130673524	130674391
chr6	68316701	68317589
chr6	44092083	44092978
chr6	143327619	143328456
chr6	135827715	135828377
chr6	114567159	114568006
chr5	15532823	15535028
chr5	145636089	145636915
chr4	147785950	147787329
chr4	146069745	146070627
chr4	144550919	144551907
chr4	128467906	128468802
chr2	77708993	77709771
chr2	76369300	76370219
chr2	105858371	105859484
chr19	45081163	45081836
chr19	4337844	4338717
chr18	5073406	5074130
chr1	78573536	78574323
chr17	6441897	6442958
chr17	6270814	6271667
chr16	62825969	62826844
chr14	7406021	7406947
chr14	7313466	7314356
chr14	20765774	20766556
chr13	8744227	8745072
chr13	65278199	65279062
chr13	3004510	3005285
chr13	119892271	119893108
chr12	83017754	83018724
chr12	79362193	79363012
chr12	19927608	19928563
chr11	86893860	86894653
chr11	67819724	67820888
chr1	162092034	162093104
chr1	127204473	127205450
chr11	121974344	121975236
chr11	117267052	117267882
chr10	7075791	7076683
chr10	33491172	33492083
chrX	170878138	170879387
chrX	126776273	126777096
chr9	121239825	121240669
chr9	103283369	103284019
chr8	95372009	95372942
chr8	91196453	91197269
chr8	88646799	88648149
chr8	23237597	23238546
chr8	21009990	21010917
chr8	20677982	20678903
chr8	123406409	123407460
chr8	111989809	111990576
chr7	24285739	24286573
chr7	104774408	104775367
chr4	148139804	148140742
chr4	145719902	145721348
chr3	93629398	93630255
chr3	92271552	92273045
chr3	112953597	112954224
chr2	38429508	38430472
chr2	27885461	27886426
chr2	132485307	132486137
chr19	3234791	3235705
chr17	70429568	70430313
chr17	6423948	6424917
chr17	6386577	6387668
chr17	6341920	6342747
chr1	75754194	75755008
chr17	56808223	56809114
chr17	47359881	47360505
chr17	32550872	32551836
chr16	43908670	43909645
chr15	75141725	75142437
chr15	75061948	75062854
chr14	44361603	44362287
chr14	28089285	28090047
chr14	23563088	23564006
chr13	68442502	68443146
chr13	46261158	46261843
chr13	119661959	119662956
chr13	102377406	102378347
chr12	21914662	21915472
chr12	115615355	115617363
chr1	191351872	191353064
chr11	55203989	55204760
chr10	68464783	68465717
chr10	3121700	3122842
chr10	24590889	24591636
chr10	127164484	127165397
chr10	115271256	115272229
chr9	66646100	66646867
chr9	56891314	56892210
chr9	110709559	110710421
chr8	86961137	86961908
chr8	63677965	63678834
chr8	46202123	46202963
chr8	26687073	26687580
chr8	25575006	25575562
chr8	25274673	25275824
chr8	126885129	126886237
chr8	123618961	123619920
chr8	109592983	109594290
chr7	65317072	65317955
chr7	128080014	128080967
chr6	114594092	114594953
chr5	136061494	136062198
chr5	133666220	133666997
chr4	152213942	152214571
chr4	147762139	147762955
chr4	147746891	147747927
chr4	147553973	147554802
chr4	147491796	147492702
chr3	93870639	93871493
chr3	43305523	43306407
chr3	158987968	158988693
chr2	77309204	77309880
chr2	31380973	31381763
chr2	30967635	30968615
chr2	27973633	27974297
chr2	168009655	168010492
chr2	151747870	151748894
chr1	97802298	97803015
chr19	4228108	4228933
chr18	32059698	32060468
chr17	89816290	89817071
chr17	82857430	82858158
chr17	6467053	6468897
chr17	40384294	40385001
chr17	15804224	15804807
chr17	13554328	13555580
chr17	13540505	13541713
chr16	90925092	90925943
chr16	8913962	8914748
chr15	96936463	96937209
chr15	54951932	54952786
chr15	38696341	38697130
chr14	44742598	44743263
chr14	43256368	43257706
chr14	41337334	41338198
chr14	19605880	19607273
chr13	66625443	66626558
chr13	101719234	101719990
chr12	72417604	72418431
chr12	107464681	107465360
chr11	78856126	78856900
chr11	78435666	78436492
chr11	78355074	78355947
chr1	165114696	165115459
chr11	61950206	61951100
chr11	32140927	32141555
chr11	116554361	116555091
chr11	104480300	104481363
chr11	102392914	102393731
chr10	66807116	66807972
chr10	57447583	57448299
chr10	11045239	11046059
chr9	58496180	58496892
chr9	40269367	40270340
chr9	121212073	121212973
chr8	91034360	91035076
chr8	85013492	85014421
chr8	80710349	80711191
chr8	71660534	71661386
chr8	69592446	69593065
chr8	69518604	69519102
chr8	62028702	62029565
chr8	57403415	57404191
chr8	55376666	55377437
chr8	27058239	27059106
chr8	19903062	19904922
chr8	123540665	123541559
chr8	123384754	123385559
chr8	11227147	11227988
chr8	100733737	100734329
chr7	43137443	43138342
chr7	114922078	114922842
chr6	77616483	77617158
chr6	42185927	42186698
chr6	129559169	129559772
chr5	24800222	24800824
chr5	23367664	23368416
chr5	14927019	14928765
chr5	121720840	121721612
chr5	116475760	116476562
chr4	99298260	99299195
chr4	147058405	147059360
chr4	146254104	146254936
chr3	31459376	31460082
chr3	21192248	21192947
chr3	154817510	154818380
chr2	3546509	3547239
chr2	28592711	28593278
chr2	130411463	130412282
chr19	6560314	6561135
chr1	93080605	93081456
chr1	85736262	85737110
chr1	85302264	85302961
chr17	64538487	64539112
chr16	88938009	88938863
chr15	78532119	78532914
chr14	8460166	8461081
chr14	5760045	5761471
chr14	4473576	4475107
chr14	44502609	44503493
chr14	44294666	44295649
chr14	42811679	42812546
chr13	81439288	81440152
chr13	64081121	64081910
chr12	111486328	111487106
chr11	98606631	98607557
chr11	94433619	94434487
chr11	84264404	84265185
chr11	78322407	78323388
chr11	49553788	49554643
chr11	42314687	42315482
chr11	33725299	33726075
chr1	132014450	132015360
chr1	119463316	119464136
chr1	105362521	105363220
chr10	74158407	74159663
chr10	30718836	30719570
chr10	126625118	126625936
chr10	122580854	122581810
chrX	170809347	170810464
chr9	54676388	54677290
chr9	32405118	32405719
chr8	97675356	97675971
chr8	97182549	97183245
chr8	84591672	84592380
chr8	79209415	79210487
chr8	69547126	69548055
chr8	69495832	69496656
chr8	55518969	55519817
chr8	45816917	45817778
chr8	43306812	43307971
chr8	35159368	35159975
chr8	18949978	18950730
chr8	119927608	119928344
chr8	111573501	111574252
chr8	107576467	107577334
chr8	104299060	104299719
chr8	104093410	104094219
chr7	59743976	59745138
chr7	144074592	144075359
chr7	12167786	12168743
chr7	11363138	11363954
chr7	104771683	104773169
chr7	100520538	100521460
chr6	5410621	5411393
chr6	29852978	29853861
chr6	114574535	114575493
chr5	77281688	77282526
chr5	25933330	25934219
chr5	15010978	15012156
chr5	135544109	135544901
chr4	147292623	147294735
chr4	146195092	146196112
chr4	145405392	145406369
chr3	63917202	63917860
chr3	146327626	146328389
chr2	97954888	97955617
chr2	30057078	30057830
chr2	150068593	150069484
chr2	135646126	135647096
chr2	135328743	135329451
chr19	61324968	61326399
chr19	5093839	5094751
chr17	79580031	79580727
chr17	6492334	6493283
chr17	34003214	34003982
chr17	17345759	17346452
chr17	13318776	13320280
chr17	13312479	13314769
chr16	18686945	18687874
chr16	17727088	17727948
chr15	102784963	102785700
chr14	4834758	4836309
chr14	41502419	41503394
chr14	3355126	3355836
chr14	19584379	19585275
chr14	17025576	17026232
chr14	103235107	103235935
chr13	77371358	77372289
chr13	65445003	65445848
chr13	100846795	100847709
chr11	93737721	93738648
chr11	78560262	78561102
chr11	77979798	77981044
chr11	74981274	74982027
chr1	164316620	164317273
chr1	160758051	160758990
chr11	53636979	53637863
chr11	51059461	51060436
chr11	34001997	34002895
chr1	131260084	131260962
chr11	117963862	117964813
chr11	115552589	115553532
chr10	82047638	82048303
chr10	51399737	51400411
chr10	43574577	43575502
chr10	40529585	40530284
chr10	3103735	3105349
chr10	22425994	22426805
chr10	129549246	129549884
chrY	10708216	10709165
chrX	16868751	16869312
chr9	54930048	54930796
chr9	120539512	120540433
chr9	116426238	116426679
chr8	93952657	93953550
chr8	91531718	91532381
chr8	79680020	79681378
chr8	78545245	78546015
chr8	75233961	75234740
chr8	71837490	71838691
chr8	71169608	71170504
chr8	69206234	69206834
chr8	60783826	60784462
chr8	45178617	45179681
chr8	22098279	22099261
chr8	20002963	20003818
chr8	123591790	123592394
chr8	122284145	122284875
chr8	120077987	120078667
chr8	111343140	111344057
chr8	107455019	107455766
chr7	99444012	99444808
chr7	24950021	24950739
chr7	112084846	112085580
chr7	110593558	110594339
chr6	114618801	114619677
chr6	108439145	108439680
chr5	93488397	93489819
chr5	92140300	92141287
chr5	26070543	26071727
chr5	26067975	26069202
chr5	118090584	118091338
chr5	105367227	105367771
chr4	46580522	46581806
chr4	3172637	3173535
chr4	147552666	147553632
chr4	147254847	147256308
chr4	147024604	147025239
chr4	146839245	146839836
chr4	145412985	145413853
chr4	137164344	137164925
chr3	83841185	83841828
chr3	8304552	8305475
chr3	82984640	82985347
chr3	7501697	7502220
chr3	68064685	68065405
chr3	132207404	132208086
chr3	115714595	115715410
chr3	101896660	101897408
chr3	10060268	10061094
chr2	78049101	78050070
chr2	69043376	69044071
chr2	58457277	58457842
chr2	49503502	49504060
chr2	37305051	37305761
chr2	158047705	158048547
chr2	147256458	147257221
chr2	140540113	140540931
chr2	112215728	112216445
chr2	104002518	104003350
chr19	57066192	57066758
chr19	47264070	47264807
chr1	88273374	88274841
chr18	67810611	67811342
chr1	85062793	85063918
chr18	37694066	37694636
chr18	34561357	34561948
chr17	67837327	67838374
chr16	31918323	31918863
chr15	95792716	95793311
chr15	11408199	11408909
chr1	5070104	5070706
chr14	6854183	6854800
chr14	62798701	62799362
chr14	5000554	5001344
chr14	44706443	44706947
chr14	44609811	44610588
chr14	4425355	4426294
chr14	4047276	4047951
chr14	24067479	24068268
chr14	122776339	122777509
chr14	112299687	112300252
chr13	97607035	97607757
chr13	91339771	91340529
chr13	90840743	90841550
chr13	73160291	73161205
chr13	31082266	31082835
chr13	15968155	15969090
chr13	12934711	12935728
chr12	120021423	120022191
chr12	113625174	113626013
chr11	97025532	97026126
chr11	87413192	87413910
chr11	80817888	80818531
chr1	167299665	167300224
chr11	62966432	62967340
chr11	54054035	54054774
chr11	53849749	53850554
chr11	40600151	40601227
chr11	4018156	4019019
chr1	13789302	13790079
chr1	136159540	136160127
chr11	31109990	31110557
chr11	16961496	16962048
chr1	112837732	112838173
chr11	110795308	110796225
chr11	102738923	102739739
chr11	102572726	102573384
chr10	58675407	58676062
chr10	19239987	19240669
chr10	18388871	18389444
chr9	69452920	69453487
chr9	66611648	66612106
chr9	56200586	56201191
chr9	49081295	49081927
chr9	41809221	41809742
chr9	38953717	38954502
chr9	100095787	100096600
chr8	71861921	71862841
chr8	69524421	69525614
chr8	69430061	69430859
chr8	61623139	61624152
chr8	57616248	57616840
chr8	48137026	48137770
chr8	46961712	46962785
chr8	46305693	46306238
chr8	35850317	35851092
chr8	33834089	33834602
chr8	3280224	3280942
chr8	25465684	25466426
chr8	24823273	24824239
chr8	24105871	24106553
chr8	20681725	20683967
chr8	20650564	20651142
chr8	20000585	20001753
chr8	125012436	125013351
chr8	123598592	123599284
chr8	123575495	123576225
chr8	119446230	119446783
chr8	117182416	117183225
chr8	106467857	106468771
chr8	106453870	106454788
chr7	25132862	25133574
chr7	24974958	24975497
chr7	109028116	109028849
chr6	48177880	48178318
chr6	17105478	17106190
chr6	108709807	108710451
chr5	32741789	32742380
chr5	26266494	26267260
chr5	151722333	151723185
chr5	142767598	142768283
chr4	96394954	96395683
chr4	3231541	3232570
chr4	15578003	15579173
chr4	147684735	147685320
chr4	147076356	147077348
chr4	146060779	146061542
chr4	145780550	145781561
chr4	145588646	145589238
chr4	140788909	140789457
chr3	93493649	93494261
chr3	9067191	9067761
chr3	88363656	88364499
chr3	49175701	49176326
chr2	35270269	35270861
chr2	25053730	25054524
chr19	43630626	43631515
chr1	87040940	87041617
chr1	85635123	85636250
chr1	83369512	83370101
chr17	6702405	6703693
chr17	17063698	17064814
chr16	98098984	98099617
chr16	98097532	98098293
chr16	97443730	97444508
chr16	22418842	22419432
chr16	17776589	17777294
chr15	3481905	3482527
chr1	5189118	5190033
chr1	49934500	49935095
chr14	8608431	8609030
chr14	79467420	79468090
chr14	7537855	7538406
chr14	70893913	70894621
chr14	5883959	5884770
chr14	5811265	5812166
chr14	56204008	56204621
chr14	55879557	55880178
chr14	43313786	43314537
chr14	42134381	42135488
chr14	30943608	30944201
chr14	3077232	3079559
chr14	122875834	122876517
chr1	40293553	40294092
chr13	66710609	66711531
chr13	50949103	50950074
chr13	16005456	16006015
chr12	76427788	76428532
chr12	3017593	3019855
chr12	120022237	120022844
chr12	105611525	105612234
chr11	67675954	67676786
chr1	137117461	137118373
chr1	131982667	131983361
chr11	31177130	31177897
chr11	12905798	12906755
chr11	120488945	120489760
chr11	120307987	120308698
chr11	114923598	114924246
chr10	100379982	100380575
chrX	31162513	31163132
chr9	96916392	96917188
chr9	59722840	59723433
chr9	42314775	42315431
chr9	121352014	121352565
chr9	114815209	114815793
chr8	88266070	88266781
chr8	84873648	84874395
chr8	84471298	84471892
chr8	80737976	80738674
chr8	71810641	71811470
chr8	40986507	40987102
chr8	19090317	19091465
chr8	123768583	123769427
chr8	121761216	121761750
chr8	117148625	117149215
chr8	110996670	110997216
chr8	107012201	107012773
chr8	104789582	104790133
chr7	71411928	71412686
chr7	59736372	59737580
chr7	47015810	47016374
chr7	46963076	46963726
chr7	43166583	43168251
chr7	19006322	19006995
chr7	18710225	18710816
chr7	128937884	128938545
chr7	127402775	127403509
chr6	3620444	3621186
chr6	30460715	30461373
chr6	29082930	29083542
chr6	144476962	144477591
chr6	139248596	139249128
chr6	126704191	126704919
chr6	115048782	115049376
chr5	55154223	55154853
chr5	35348726	35349442
chr5	3009212	3009964
chr5	27680447	27681043
chr5	26011425	26012020
chr5	15547343	15548068
chr5	120088252	120089231
chr5	117358681	117359285
chr5	109559005	109559722
chr4	46356519	46357164
chr4	41606714	41607297
chr4	147809511	147810205
chr4	147694071	147694638
chr4	147359144	147360206
chr4	147351088	147351713
chr4	146554808	146555912
chr4	146060039	146060544
chr4	126977098	126977633
chr3	89058807	89059420
chr3	67567966	67568538
chr3	16466295	16466844
chr3	107379246	107379861
chr2	170975524	170976221
chr2	153225139	153225669
chr19	4981714	4982295
chr19	49069853	49070803
chr19	47325845	47326502
chr19	36227649	36228361
chr18	86557375	86557947
chr18	82583485	82584196
chr1	85544698	85545684
chr1	85215921	85216568
chr18	28353954	28354464
chr18	16821930	16822452
chr17	6462962	6464114
chr17	64231138	64231796
chr17	43534934	43535459
chr17	33865070	33865582
chr17	33826653	33827338
chr17	28133202	28133706
chr1	63609205	63610096
chr15	91672810	91673419
chr15	15523596	15524137
chr15	103190912	103191491
chr14	98589376	98589994
chr14	7487893	7488563
chr14	6984866	6985819
chr14	6920159	6920804
chr14	5986831	5987523
chr14	59556018	59556612
chr14	43987167	43987935
chr14	43274514	43275760
chr14	3970309	3970905
chr14	3663311	3663897
chr14	3600090	3601126
chr14	21741748	21742290
chr13	81152168	81152587
chr13	67305681	67306247
chr13	58593023	58593916
chr13	12872615	12874045
chr13	119668502	119669221
chr13	109440578	109441407
chr12	74332830	74333383
chr12	25027254	25028007
chr12	109890519	109891163
chr11	93096625	93097164
chr11	87825314	87826119
chr11	80351759	80352275
chr1	153559256	153559865
chr11	51956016	51956661
chr1	130783984	130784653
chr11	121847337	121848170
chr11	118659062	118660014
chr11	118021680	118022292
chr11	116743929	116745562
chr11	102060703	102061384
chr10	91031982	91032538
chr10	42307876	42308478
chr10	29953610	29954243
chr10	29199667	29200375
chr10	130584834	130585517
chr9	99729741	99730489
chr9	99339027	99339839
chr9	27175929	27176528
chr9	123523441	123523924
chr9	120591243	120592156
chr9	120433780	120434342
chr8	95528850	95529623
chr8	94363322	94363948
chr8	9392964	9393562
chr8	90000771	90001383
chr8	85977431	85978313
chr8	84639576	84640265
chr8	83893663	83894226
chr8	71562618	71563171
chr8	66450382	66451014
chr8	34123664	34124349
chr8	33386201	33386978
chr8	23168781	23169378
chr8	20069295	20071256
chr8	12677580	12678258
chr8	123949783	123950419
chr8	122104918	122105526
chr8	120897964	120898669
chr8	120178715	120179891
chr8	119380546	119381174
chr8	117577670	117578278
chr8	112348233	112348897
chr8	111677931	111678705
chr8	109732541	109733145
chr8	107818729	107819307
chr8	106535319	106535973
chr8	105418765	105419337
chr7	67183835	67184494
chr7	59747890	59748703
chr7	51170268	51170851
chr7	14317165	14317680
chr7	128474035	128474798
chr7	125954907	125955494
chr6	91901408	91901993
chr6	67682929	67683507
chr6	58596585	58597194
chr6	39899018	39899681
chr6	124636565	124637159
chr6	114613077	114613675
chr6	114572043	114572841
chr5	95161953	95162807
chr5	93528150	93528926
chr5	35280736	35281361
chr5	32740945	32741687
chr5	140472241	140472886
chr5	136619812	136620707
chr5	129670032	129670774
chr5	128490935	128491515
chr5	111957241	111957837
chr5	108370456	108371170
chr5	105366050	105367169
chr4	49567525	49568272
chr4	44402483	44403061
chr4	3443234	3443963
chr4	147582137	147583314
chr4	146657522	146658245
chr4	146258944	146259652
chr4	137075755	137076522
chr4	131723440	131724083
chr4	130789915	130790670
chr4	118575997	118576692
chr4	116824567	116825141
chr3	92270155	92270822
chr3	7862472	7863067
chr3	159933771	159934326
chr3	154258223	154258767
chr3	131812857	131813556
chr3	106284294	106284977
chr2	68350535	68351262
chr2	167468318	167468926
chr2	156705210	156705919
chr2	154039095	154039786
chr2	133549874	133550562
chr19	3325227	3325800
chr1	89524311	89524897
chr18	13396930	13397360
chr1	79380357	79380838
chr17	41052439	41052961
chr17	36110368	36111029
chr17	36031331	36032062
chr17	23664411	23664996
chr16	65313862	65314457
chr16	18052539	18053182
chr15	88324788	88325380
chr1	58802077	58802656
chr15	85903507	85904201
chr15	68574403	68575013
chr15	103313346	103313992
chr14	7657089	7658136
chr14	6604443	6605031
chr14	43324357	43325119
chr14	43249492	43250115
chr14	43029314	43030005
chr14	3990482	3991108
chr14	3141698	3142694
chr14	20327924	20328530
chr14	106088458	106089087
chr14	101653215	101653810
chr1	36744503	36745232
chr13	66637555	66638148
chr13	65259792	65260377
chr1	35697635	35698264
chr13	41134664	41135352
chr13	12800869	12801803
chr13	108151669	108152286
chr13	100334321	100334994
chr12	44601449	44602093
chr12	30050132	30050674
chr11	98355789	98356349
chr11	87073353	87074263
chr11	72066071	72066861
chr11	67112680	67113393
chr11	64568275	64568874
chr1	16439820	16440974
chr11	63082921	63083475
chr1	157745543	157746107
chr11	44863428	44864140
chr1	134854240	134854842
chr11	32625536	32626181
chr11	116755231	116755907
chr11	101138188	101138713
chr10	98684133	98684890
chr10	7463376	7464121
chr10	3121082	3121684
chr10	12690522	12691227
chrY	90843879	90844464
chrX	38179952	38180662
chr9	92249928	92250478
chr9	65283220	65283788
chr9	111015503	111016148
chr8	94098615	94099189
chr8	89850168	89850764
chr8	73543516	73544152
chr8	71676385	71677095
chr8	69569729	69570306
chr8	67494170	67494765
chr8	65617966	65618722
chr8	55378418	55379171
chr8	51090946	51091531
chr8	46281458	46282130
chr8	33499710	33500371
chr8	33347058	33347645
chr8	28316987	28317531
chr8	26024247	26024842
chr8	20665697	20666339
chr8	20649464	20650139
chr8	129147037	129147627
chr8	12477862	12478407
chr8	121731171	121731692
chr8	120281369	120281901
chr8	118287102	118287737
chr7	99710352	99711115
chr7	79349500	79350090
chr7	43475678	43476383
chr7	3601126	3601842
chr7	116701159	116701799
chr6	92066977	92067605
chr6	58601678	58602279
chr6	58298224	58299076
chr6	31318383	31318932
chr6	149577283	149577880
chr6	149576468	149577208
chr6	145793214	145793732
chr6	145276104	145276725
chr6	138477507	138478131
chr6	131353212	131353961
chr6	117176299	117176876
chr6	116228730	116229262
chr6	114606787	114607376
chr5	18089699	18090278
chr5	15541578	15542248
chr5	120960912	120961542
chr4	88584845	88585629
chr4	62519919	62520539
chr4	62518976	62519657
chr4	61571735	61572386
chr4	46390370	46390923
chr4	20174765	20175434
chr4	147782300	147782886
chr4	146512301	146512985
chr4	146274428	146275625
chr4	146267086	146267663
chr4	145857194	145857809
chr4	145691427	145692131
chr4	145567860	145568446
chr4	145410346	145410925
chr4	145406646	145407232
chr4	140252255	140252794
chr3	95450365	95451031
chr3	95053608	95054156
chr3	93225637	93226217
chr3	51652146	51652850
chr2	94524485	94525078
chr2	61494033	61494697
chr2	35680170	35680679
chr2	35048803	35049335
chr2	164470206	164470896
chr2	158203864	158204352
chr19	47919487	47920039
chr19	25713358	25714061
chr19	14080189	14080717
chr19	10502318	10502913
chr18	58509623	58510225
chr1	85153174	85154272
chr1	83076029	83076637
chr17	6465450	6466097
chr17	49413422	49414018
chr17	16926226	16926840
chr17	13458762	13459302
chr17	13310881	13312407
chr17	12210498	12211232
chr16	48569976	48570720
chr16	35540096	35540887
chr16	20908821	20909385
chr16	10489229	10489827
chr14	7301443	7302428
chr14	7267654	7268326
chr14	42866394	42867096
chr14	4264377	4265089
chr14	42204540	42205183
chr14	37068435	37068999
chr13	93771842	93772442
chr13	55405220	55406004
chr13	44846898	44847514
chr13	21854752	21855314
chr13	12960838	12961928
chr13	12819109	12820215
chr13	109609736	109610272
chr12	55315137	55315745
chr12	51490560	51491181
chr12	20291766	20292795
chr12	20197054	20197812
chr12	115498686	115499417
chr12	113705077	113705632
chr11	94803682	94804248
chr11	82174815	82175421
chr11	76851474	76852022
chr11	76577650	76578344
chr11	72642782	72643450
chr11	6768727	6769387
chr11	6087877	6088465
chr11	59183494	59184033
chr11	49392593	49393295
chr11	43751447	43752014
chr11	3946195	3946927
chr1	134435641	134436259
chr1	131053177	131053776
chr11	120307164	120307906
chr11	118775683	118776273
chr11	100702421	100703124
chr10	92193319	92193887
chr10	86823988	86824601
chr10	129621664	129622323
chr10	116207908	116208506
chr10	103401972	103402614
chr9	82133246	82133792
chr9	68956876	68957410
chr9	49558434	49559133
chr9	21091986	21092579
chr8	94109654	94110252
chr8	92172535	92173145
chr8	9157336	9158032
chr8	86536289	86536977
chr8	85678523	85679121
chr8	85037927	85038655
chr8	83998647	83999241
chr8	77503293	77503874
chr8	7236400	7237003
chr8	71881325	71881916
chr8	71003287	71004013
chr8	69893783	69894491
chr8	69517976	69518573
chr8	46965691	46966397
chr8	25277042	25277595
chr8	22612089	22612685
chr8	20662777	20663543
chr8	19782419	19783092
chr8	17781270	17782023
chr8	17437028	17437535
chr8	125702053	125702628
chr8	124433237	124433885
chr8	121082537	121083097
chr8	104051952	104052531
chr7	99876127	99876841
chr7	28675407	28675965
chr7	127870321	127870929
chr7	119052954	119053522
chr6	86400991	86401601
chr6	18171617	18172182
chr6	18030417	18030975
chr6	141210939	141211537
chr6	127147542	127148205
chr6	125137428	125138018
chr6	114616411	114617477
chr6	114596826	114597418
chr5	93583285	93583861
chr5	93502567	93503211
chr5	62049159	62049793
chr5	46443367	46443957
chr5	139580060	139580719
chr5	123543828	123544523
chr5	106038252	106038843
chr5	10236886	10237427
chr5	102274818	102275438
chr4	85402694	85403416
chr4	57892967	57893536
chr4	44316413	44316975
chr4	147775149	147776679
chr4	147141528	147142460
chr4	146709018	146709716
chr4	146191212	146191793
chr4	145868197	145868881
chr4	145820412	145821114
chr4	145580639	145581239
chr4	145514228	145514845
chr4	126110645	126111409
chr4	125029750	125030352
chr4	123216737	123217243
chr4	101263835	101264407
chr3	88677068	88677660
chr3	56007858	56008436
chr3	50906011	50906593
chr3	33082843	33083443
chr3	19315282	19315995
chr3	131299962	131300507
chr3	103169577	103170197
chr2	83041380	83041963
chr2	181392519	181393094
chr2	174964245	174964836
chr2	172613702	172614296
chr2	163968279	163968835
chr2	132952123	132952787
chr2	125188882	125189455
chr19	61257638	61258281
chr19	4018885	4019438
chr1	93827484	93828267
chr19	36555187	36555780
chr19	3451102	3451705
chr19	11954093	11954674
chr19	11536469	11537136
chr19	10059766	10060419
chr1	88268879	88269454
chr18	62561945	62562513
chr17	90500876	90501548
chr17	86132326	86133013
chr17	65540702	65541261
chr17	6370921	6371636
chr17	6294572	6295150
chr17	35484003	35484566
chr17	32142962	32143634
chr17	17130834	17131412
chr17	13323601	13324361
chr15	89957578	89958178
chr15	73022626	73023214
chr15	49093969	49094752
chr15	100307569	100308280
chr14	7595130	7595672
chr14	7173257	7173896
chr1	4689198	4689788
chr14	6886088	6886672
chr14	68059506	68060113
chr14	65026106	65026575
chr14	5081232	5081814
chr14	4768345	4768935
chr14	43520656	43521304
chr14	41425565	41426163
chr14	3361209	3361885
chr14	3219903	3220574
chr14	3143778	3144341
chr14	3116383	3116960
chr14	30459717	30460344
chr14	25565625	25566238
chr13	74292272	74292849
chr13	47365702	47366295
chr13	23491861	23492489
chr12	88273120	88273725
chr11	97146383	97147090
chr11	87639257	87639862
chr1	184235466	184236126
chr11	82163132	82163776
chr11	81534460	81535156
chr11	76446132	76446746
chr11	67258581	67259173
chr11	60953692	60954291
chr11	60720240	60720888
chr11	119235557	119236147
chr11	116603269	116603778
chr11	115722429	115723171
chr11	102102398	102103024
chr10	89964379	89965105
chr10	80288337	80288912
chr10	74675401	74676013
chr10	3124889	3125468
chrY	89267848	89268474
chr9	43283997	43284577
chr9	123215484	123216068
chr9	121215241	121215822
chr9	118489539	118490165
chr9	109122488	109123059
chr8	94955060	94955601
chr8	88701497	88702119
chr8	74853332	74853890
chr8	74847389	74847950
chr8	72765389	72765994
chr8	72758228	72758820
chr8	66623719	66624290
chr8	55367880	55368477
chr8	37569780	37570312
chr8	23677013	23677597
chr8	20647657	20648217
chr8	20071417	20072107
chr8	19745496	19746094
chr8	122664540	122665151
chr8	118820473	118821173
chr8	111338046	111338626
chr8	109536466	109537073
chr8	106338272	106338870
chr8	105826630	105827223
chr8	104570968	104571644
chr7	29026805	29027391
chr7	124948364	124948959
chr6	70921738	70922247
chr6	42692816	42693415
chr6	3196388	3196995
chr6	126563731	126564486
chr5	77280888	77281482
chr5	39576667	39577310
chr5	15594627	15595623
chr5	145116574	145117253
chr5	137025037	137025734
chr4	43861033	43861610
chr4	41134513	41135095
chr4	40301126	40301719
chr4	149290985	149291569
chr4	147573673	147574257
chr4	146516283	146516888
chr4	146250885	146251502
chr4	146227193	146228823
chr4	145869358	145870001
chr4	145812890	145813548
chr4	145510160	145510752
chr4	133494354	133494970
chr4	126626980	126627565
chr4	109601913	109602911
chr3	92274483	92275153
chr3	28275961	28276526
chr3	106250886	106251445
chr2	26205037	26205615
chr1	88720816	88721386
chr18	52543366	52543953
chr17	6409382	6410065
chr17	52855337	52856077
chr1	73901467	73902002
chr17	15622906	15623513
chr17	14524280	14524938
chr17	13218296	13218904
chr1	57269623	57270219
chr15	35914755	35915356
chr14	72869003	72869590
chr14	65255208	65255760
chr14	43525756	43526354
chr14	43316287	43316866
chr14	43315198	43316267
chr14	4120735	4121325
chr13	49173222	49173767
chr13	4376308	4376899
chr13	119605981	119606552
chr13	113693331	113693847
chr12	68711050	68711629
chr11	85111012	85111683
chr11	69682684	69683282
chr11	54315168	54315713
chr1	152313383	152313964
chr11	30657041	30657620
chr11	120242989	120243558
chr11	120030096	120030641
chr11	116754198	116754809
chr11	110884412	110885080
chr11	103840742	103841339
chr10	57440860	57441546
chr10	18743453	18743961
chr9	7247490	7248054
chr9	7176768	7177358
chr9	65214423	65214998
chr9	55311434	55312024
chr9	46308994	46309592
chr9	44708174	44708811
chr9	116087651	116088248
chr9	106421489	106422077
chr8	95676640	95677238
chr8	84989540	84990133
chr8	83803443	83803965
chr8	79332263	79332861
chr8	78820814	78821495
chr8	27279881	27280497
chr8	20704020	20704603
chr8	20001802	20002383
chr8	106683778	106684367
chr8	103536082	103536606
chr7	62452277	62452872
chr7	15225134	15225721
chr7	142736830	142737425
chr6	71125037	71125628
chr6	69493386	69493972
chr6	49499503	49500107
chr6	47134022	47134627
chr6	39848621	39849100
chr6	124382702	124383262
chr5	134266190	134266760
chr4	69786908	69787475
chr4	146713625	146714221
chr4	146534588	146535183
chr4	104208977	104209572
chr3	93823122	93823709
chr3	102935360	102935952
chr2	87326191	87326790
chr2	67477686	67478200
chr2	6403335	6403886
chr2	46281698	46282292
chr2	37735018	37735621
chr2	169360185	169360762
chr19	51649728	51650289
chr19	44487049	44487633
chr1	89848741	89849311
chr18	56466111	56466698
chr17	6449103	6449680
chr17	47038595	47039242
chr17	30658085	30658681
chr17	17408520	17409147
chr17	13206480	13207072
chr16	98100220	98100810
chr16	5306667	5307250
chr1	63859227	63859924
chr14	6937865	6938480
chr14	50352387	50353015
chr14	4343195	4343783
chr14	43351118	43351723
chr14	41714576	41715217
chr14	4101059	4101631
chr14	21311881	21312510
chr13	9630468	9631053
chr13	12740520	12741142
chr12	88272425	88272974
chr12	119352559	119353088
chr11	88086839	88087434
chr11	80312499	80313094
chr11	77967158	77967762
chr11	44086966	44087561
chr11	29172501	29173097
chr10	116083787	116084377
chr9	79865937	79866516
chr8	95545533	95546120
chr8	86585615	86586213
chr8	84737300	84738061
chr8	80057103	80057648
chr8	79055318	79055898
chr8	76016623	76017253
chr8	71000632	71001276
chr8	70130076	70130680
chr8	65454115	65454693
chr8	40381278	40381866
chr8	25746492	25747084
chr8	123544331	123544955
chr8	118017120	118017681
chr8	110007905	110008438
chr8	104534387	104534936
chr7	100428852	100429455
chr6	60598616	60599211
chr6	122801785	122802361
chr5	91517062	91517659
chr5	131280255	131280792
chr5	121606050	121606624
chr4	3201072	3201662
chr4	107138945	107139528
chr3	16043176	16043696
chr3	106295238	106295893
chr2	173811726	173812353
chr1	97512701	97513292
chr16	3260379	3260958
chr16	20537748	20538342
chr14	7011758	7012358
chr14	6603628	6604200
chr14	4475118	4475754
chr14	43356899	43357466
chr13	89740104	89740528
chr13	20489348	20489944
chr13	119669318	119669922
chr1	22873761	22874350
chr11	85312081	85312704
chr11	69914482	69915148
chr1	165736059	165736646
chr11	61957567	61958165
chr1	153807486	153808034
chr1	150920203	150920756
chr1	122677402	122677968
chr9	48277361	48277940
chr8	92133644	92134238
chr8	74851757	74852270
chr8	55368493	55369075
chr8	45068528	45069124
chr8	11337733	11338320
chr5	43360275	43360808
chr4	145514878	145515456
chr3	115660772	115661370
chr2	61543800	61544383
chr2	25131781	25132369
chr17	94735375	94735919
chr17	29801009	29801601
chr13	53309742	53310329
chr12	23770353	23770936
chr11	83239557	83240141
chr11	76666227	76666770
chr10	3102838	3103437
