# Supplementary material for: CTCF is a barrier for 2C-like reprogramming
Source: Nat Commun. 2021 Aug 11;12:4856. doi: 10.1038/s41467-021-25072-x (PMC8358036; doi:10.1038/s41467-021-25072-x)
Supplement: Supplementary file 6 — Supplementary Data 2 [file 41467_2021_25072_MOESM6_ESM.xlsx]

## Sheet: Sheet1
ENDseq peaks identified in Clone 1
chr1	6663807	6664921
chr19	14228482	14229381
chr9	119890417	119891440
chr11	12751732	12752672
chr12	45420823	45421459
chr9	72707162	72707988
chr4	147021258	147022191
chrX	28802466	28803357
chr2	133260992	133261960
chr10	82954778	82955724
chr17	49446987	49448080
chr9	56260121	56261095
chr8	69874057	69874574
chr7	6371509	6372260
chr5	59837756	59838472
chr4	110087434	110088286
chr16	50184747	50185579
chr2	55197548	55198540
chr19	53648631	53649439
chr12	75951202	75951868
chr11	113612026	113613157
chr9	56318303	56319231
chr3	3096868	3097772
chr1	117996082	117997016
chr11	13919902	13920840
chr9	55970860	55971446
chr8	116755196	116756016
chr7	88672195	88673006
chr14	73954807	73955959
chr8	69426371	69427185
chr6	138924175	138925112
chr11	92889986	92890775
chr8	121694238	121695092
chr4	147719351	147720458
chr11	24499087	24499581
chr2	126428917	126429915
chr16	86198234	86199057
chr10	45000587	45001435
chrX	17954181	17955160
chr4	42579891	42580533
chr4	41803748	41804518
chr19	25203182	25204146
chr17	13305911	13310672
chr14	43361366	43362352
chr12	53581801	53582624
chr1	163344725	163345557
chrX	126777369	126778150
chr8	69565022	69566804
chr7	34462107	34462776
chr7	25029939	25030776
chr6	67674021	67674936
chr6	46960876	46962012
chr5	93696894	93697759
chr5	3008223	3009074
chr5	134327434	134328305
chr2	78047974	78048920
chr18	60858847	60859805
chr12	44702637	44703483
chr12	113716212	113717112
chr11	64456374	64457293
chr10	32177211	32178117
chr8	63796359	63797136
chr8	55369539	55370864
chr7	35382840	35383781
chr1	85449155	85449908
chr14	5001894	5002826
chr14	44500677	44501531
chrX	90142772	90143705
chr7	138593133	138594064
chr5	63639294	63640286
chr5	33198509	33199497
chr15	78712794	78713736
chr14	4183296	4184180
chr12	100267621	100268484
chr8	10549782	10550507
chr6	60558331	60559116
chr5	112428627	112429614
chr3	7027506	7028452
chr2	100948474	100949217
chr19	3943193	3944091
chr15	72637177	72638083
chr15	60942484	60943349
chr15	44249146	44250026
chr14	5502401	5503335
chr14	52190473	52191335
chr1	191120535	191121364
chr10	29459553	29460268
chrY	20249696	20250514
chr8	125900991	125901616
chr8	106887548	106888576
chr7	20562576	20563469
chr6	49518771	49519558
chr6	28309500	28310322
chr4	70397753	70398650
chr4	151026750	151027590
chr1	75925357	75926404
chr16	31425108	31426117
chr13	61525863	61526720
chr13	3036202	3037150
chr1	128484704	128485606
chr11	109513202	109514033
chr8	11755485	11756471
chr7	140220944	140221579
chr5	105360380	105361437
chr4	156106117	156107047
chr4	136071093	136071971
chr2	21624724	21625698
chr17	6559379	6560212
chr14	3652735	3653690
chr14	19559014	19560061
chr11	94990374	94991268
chr1	192744352	192745252
chr11	69599124	69599959
chr1	158844498	158845415
chr11	53243058	53244011
chr10	12609825	12610765
chr9	81224662	81225503
chr9	11473476	11474347
chr7	130834203	130835077
chr6	88577693	88578734
chr4	90658863	90659719
chr4	42082620	42083460
chr4	32054687	32055599
chr4	147452331	147453542
chr4	11622440	11623349
chr4	112003640	112004381
chr3	144112884	144113653
chr2	152437080	152437959
chr15	58474776	58475501
chr14	5149759	5150694
chr14	5071726	5072691
chr14	44374474	44375420
chr1	24462305	24463244
chr12	118198494	118199414
chr12	102519302	102520002
chr11	23094081	23094886
chr11	116294027	116294854
chr10	99094938	99095901
chr8	127190046	127190979
chr8	124616973	124618332
chr8	121234872	121235571
chr8	10573657	10574557
chr7	64950038	64950929
chr6	149578636	149580595
chr5	74311113	74311821
chr5	107857640	107858608
chr4	74117021	74117953
chr4	49385479	49386421
chr4	3167384	3168349
chr4	131996923	131997807
chr2	167112357	167113336
chr2	129393261	129394112
chr18	42601326	42602289
chr16	82546657	82547383
chr16	50364289	50365147
chr15	60965277	60966185
chr14	97719347	97720318
chr14	74618772	74619379
chr14	7242957	7243601
chr14	64069466	64070304
chr14	4773336	4774179
chr14	3594421	3595289
chr14	14985030	14985772
chr14	119286620	119287267
chr13	99343953	99344720
chr13	9094622	9095593
chr13	12530267	12531219
chr12	52010412	52011320
chr11	70861039	70861981
chr11	30743559	30744431
chr10	25238900	25239640
chrX	25820387	25820892
chr8	69583205	69584545
chr8	69549230	69550704
chr8	56485688	56486653
chr8	26443034	26443880
chr8	107002261	107003199
chr7	31176847	31177671
chr7	119759192	119759903
chr6	124472584	124473290
chr5	25979816	25980846
chr5	112077694	112078670
chr4	42766310	42767124
chr4	147210309	147211335
chr3	23503898	23504720
chr2	79213504	79214224
chr2	180350638	180351346
chr19	16706588	16707390
chr18	7956516	7957202
chr1	85633116	85634902
chr17	34349154	34349913
chr16	16898129	16899059
chr15	79472912	79473875
chr1	48416664	48416875
chr14	3413321	3414284
chr13	110968008	110968946
chr11	72224713	72225478
chr11	67373170	67373975
chr11	48779181	48780048
chr11	40926837	40927946
chr11	116764048	116765030
chrX	117448028	117448656
chr9	7722838	7723656
chr9	121241530	121242463
chr8	8857816	8858728
chr8	72272201	72273181
chr8	54849110	54850031
chr8	33220124	33221000
chr8	122042945	122043921
chr8	119696799	119697674
chr8	115709006	115710078
chr8	106022439	106023343
chr7	24662429	24663395
chr7	12168778	12169522
chr6	40546897	40547885
chr5	93533371	93534273
chr5	73359662	73360589
chr5	3004757	3005694
chr5	143333822	143334659
chr5	138221852	138222578
chr4	86545569	86546369
chr4	146954552	146955518
chr4	12240815	12241763
chr3	96440523	96441256
chr3	105750992	105751470
chr19	13812487	13813209
chr17	72797587	72798535
chr17	69364767	69365522
chr17	35941267	35942282
chr16	22876414	22877304
chr14	93049469	93050414
chr14	45755346	45756287
chr14	43296246	43297747
chr13	95719835	95720732
chr13	120314037	120317482
chr13	119612733	119615496
chr12	102524693	102525366
chr11	87531483	87532302
chr1	179852988	179854123
chr11	71557271	71558208
chr1	142085130	142085845
chr11	101910008	101910949
chr10	128358674	128359210
chrY	43771992	43772770
chr9	62039792	62040819
chr8	66495274	66496202
chr8	58912961	58913807
chr8	45439017	45439982
chr8	20029093	20030299
chr8	19979325	19981051
chr8	117863777	117864626
chr8	104091060	104092211
chr8	102780550	102781440
chr7	145335398	145336284
chr7	110059294	110060048
chr7	107045821	107046551
chr6	121337717	121338624
chr6	109150412	109151253
chr5	3010616	3011649
chr4	53490632	53491488
chr4	147287824	147288851
chr4	11052538	11053389
chr3	159934661	159937542
chr3	154317422	154318357
chr2	49775431	49776216
chr2	177320772	177322178
chr1	85651570	85653284
chr1	85649401	85650352
chr18	35935255	35936187
chr16	95944969	95945866
chr16	92286252	92287063
chr16	5931453	5932084
chr15	82079677	82080357
chr15	103937055	103938487
chr14	54493954	54494712
chr14	44132815	44133671
chr1	44413112	44413891
chr14	43713479	43714414
chr13	113669423	113670177
chr11	93855999	93856997
chr1	191401518	191402188
chr11	88848495	88849390
chr11	74371286	74372312
chr11	32449998	32450804
chr11	113989967	113990981
chr10	3119170	3120746
chrX	46965783	46966712
chr8	86512458	86513648
chr8	65323528	65324194
chr8	18748985	18749909
chr8	13455022	13455769
chr8	123890903	123891889
chr8	119358630	119359530
chr7	126825103	126825876
chr6	92776246	92777105
chr6	58592496	58593410
chr6	114530263	114531641
chr5	52886853	52887728
chr5	26259766	26260608
chr5	26075241	26076101
chr5	14177883	14178801
chr5	131429913	131430918
chr4	96799059	96799979
chr4	8509746	8510877
chr4	61840644	61841529
chr4	147748241	147749844
chr4	137844634	137845495
chr3	142474119	142474928
chr2	99674416	99675159
chr2	91682503	91683209
chr2	79511748	79512649
chr2	71155238	71156156
chr2	26273362	26274257
chr2	12876107	12876845
chr19	61323662	61324683
chr18	80000961	80001808
chr18	78161256	78161987
chr1	85185101	85186372
chr18	24049641	24050543
chr17	73881866	73882819
chr17	13447819	13448783
chr16	69484485	69485361
chr15	38246839	38247544
chr14	75060438	75061368
chr14	5837833	5839354
chr14	44503544	44504415
chr14	44368493	44369006
chr14	43321336	43322065
chr13	65380846	65381717
chr13	118651719	118652558
chr12	88140868	88141769
chr12	30369534	30370339
chr12	114972000	114972591
chr12	108613038	108613789
chr11	97698370	97699263
chr1	184824733	184825653
chr11	53931114	53932167
chr11	121977480	121980356
chr11	116756052	116759488
chr10	116198974	116199843
chr10	100374787	100375757
chrX	63126028	63126963
chr9	3573652	3574462
chr9	124489635	124490580
chr8	97504018	97504912
chr8	88374338	88375223
chr8	79280962	79281560
chr8	69534836	69535785
chr8	4322290	4323030
chr8	22047803	22048887
chr8	20013140	20013905
chr8	126075104	126075931
chr8	121977805	121978695
chr8	117244567	117245463
chr7	34826190	34827125
chr7	13989376	13990230
chr6	84925755	84926526
chr6	37849007	37849809
chr6	31838475	31839387
chr5	15528733	15529990
chr4	89353696	89354425
chr4	79000128	79001077
chr4	146459514	146460419
chr4	115133081	115134003
chr4	108406251	108407070
chr3	9947415	9948176
chr3	49989381	49990259
chr3	34576145	34577028
chr3	143378946	143379910
chr3	118680724	118681412
chr3	114478094	114478988
chr2	22187445	22188364
chr2	180431946	180432941
chr2	180050820	180051614
chr19	46253967	46254921
chr19	46017659	46018640
chr19	42026116	42026839
chr18	52956379	52956959
chr1	85154672	85155514
chr18	38238743	38239707
chr1	77516184	77516980
chr17	70376854	70377708
chr17	6452174	6452971
chr1	7340412	7341247
chr17	31377721	31378419
chr17	13337733	13338596
chr17	13175387	13176305
chr16	17721959	17722885
chr1	52079641	52080495
chr14	62262532	62263366
chr14	44726590	44727270
chr14	4335094	4336367
chr14	19613029	19613973
chr1	37329011	37329851
chr13	63685545	63686404
chr13	12916192	12917602
chr13	12763085	12763960
chr13	113722236	113723222
chr13	110391816	110392581
chr12	88345854	88346709
chr12	88256781	88257744
chr12	72834453	72835309
chr12	32291553	32292257
chr12	20286421	20287355
chr12	18892407	18893475
chr11	93550852	93551763
chr1	19055915	19056786
chr11	74946150	74946871
chr11	72630189	72631027
chr11	68896949	68897808
chr11	47840197	47841007
chr1	133087333	133088094
chr11	11811831	11812544
chr11	108888977	108889894
chrX	5366483	5367401
chrX	153219625	153220035
chrX	137605962	137606536
chrX	126690914	126691771
chr9	77376824	77377784
chr9	72883880	72884579
chr9	68032590	68033474
chr9	62373590	62374385
chr9	29118693	29119598
chr8	40296360	40297135
chr8	22645795	22646694
chr8	20320262	20321198
chr8	122368962	122370293
chr8	121546803	121547694
chr8	107663895	107664732
chr8	107153917	107154764
chr7	59778470	59779946
chr7	35659034	35659990
chr6	99265183	99266106
chr6	60185622	60186582
chr6	27637784	27638559
chr6	127519035	127519859
chr5	95880786	95881736
chr5	65415174	65416083
chr5	44303916	44304848
chr5	40124054	40124824
chr5	21586662	21587463
chr5	135400119	135400796
chr4	96396558	96397367
chr4	19951676	19952397
chr4	153366143	153366926
chr4	146737310	146738410
chr3	93612181	93613075
chr3	88010864	88011736
chr3	70103471	70104415
chr3	68524754	68525792
chr3	107866983	107867588
chr2	85894860	85895701
chr2	38691273	38692042
chr2	32261442	32262295
chr2	25106618	25107491
chr2	182008296	182010306
chr2	157604898	157605864
chr2	145588232	145589082
chr19	41660899	41661444
chr19	24961621	24962384
chr1	88291961	88292837
chr18	61554447	61555341
chr17	72451456	72452392
chr17	23320744	23321417
chr16	3299808	3300681
chr16	11418255	11419057
chr15	57423762	57424721
chr15	56033703	56034652
chr15	34021789	34022568
chr15	100463500	100464430
chr14	65106787	65107468
chr14	6431952	6432844
chr14	5249133	5249991
chr14	4701289	4702637
chr14	44694910	44696151
chr14	103717169	103718078
chr13	12824840	12825852
chr12	8022681	8023502
chr12	71147432	71148270
chr1	26686148	26686714
chr12	54098391	54099329
chr12	4444820	4445382
chr12	113795825	113796506
chr11	97282112	97282776
chr11	96463719	96464610
chr11	76179581	76180442
chr11	62537739	62538681
chr11	5181661	5182486
chr11	4348940	4349573
chr1	135945556	135946153
chr1	131290422	131291245
chr1	127679583	127680526
chr11	116752330	116753289
chr11	115427654	115428370
chr10	80875984	80876897
chr10	46057225	46057880
chr10	27132929	27133836
chr10	127777430	127778214
chrX	42639447	42640026
chrX	170755253	170756666
chrX	128237229	128238040
chrX	105614963	105615710
chr9	30299447	30300295
chr8	70504727	70505457
chr8	69445415	69446302
chr8	63413861	63414627
chr8	57081194	57082090
chr8	26380256	26381167
chr8	23753560	23754313
chr8	23027623	23028685
chr8	20039033	20041816
chr8	109970179	109970970
chr8	106745332	106746217
chr8	106226456	106227365
chr8	105770369	105771330
chr7	98447472	98448240
chr7	79058328	79058989
chr7	50113770	50114723
chr7	130673524	130674391
chr6	68316701	68317589
chr6	47152694	47153460
chr6	44092083	44092978
chr6	39869726	39870579
chr6	31664232	31664987
chr6	144497849	144498567
chr6	143327619	143328456
chr6	135827715	135828377
chr6	114567159	114568006
chr5	15532823	15535028
chr5	145636089	145636915
chr4	53384570	53385280
chr4	156338214	156339692
chr4	147795079	147795984
chr4	147785950	147787329
chr4	147772905	147773848
chr4	146655005	146655908
chr4	146651509	146652631
chr4	146069745	146070627
chr4	145611000	145612062
chr4	144550919	144551907
chr4	128467906	128468802
chr3	72615060	72615620
chr3	60493637	60494481
chr3	32313576	32314401
chr2	84480821	84481691
chr2	77708993	77709771
chr2	76369300	76370219
chr2	170877262	170878187
chr2	119797894	119798830
chr2	105858371	105859484
chr19	45081163	45081836
chr19	4337844	4338717
chr18	68681379	68682245
chr18	5073406	5074130
chr1	78573536	78574323
chr17	6488868	6490338
chr17	6441897	6442958
chr17	6270814	6271667
chr17	62077366	62078030
chr17	57276498	57277506
chr17	43458473	43459263
chr17	14232513	14233367
chr16	62825969	62826844
chr16	52310781	52311677
chr1	63323447	63324162
chr15	99277662	99278545
chr15	90884389	90885345
chr14	7406021	7406947
chr14	7313466	7314356
chr14	55177211	55178017
chr14	5472928	5473673
chr14	4041789	4044102
chr14	4019525	4020492
chr14	20765774	20766556
chr13	8744227	8745072
chr13	65278199	65279062
chr13	60963676	60964403
chr13	52623988	52624652
chr13	3004510	3005285
chr13	18936834	18937971
chr13	17982988	17983466
chr13	12866017	12867521
chr13	119892271	119893108
chr12	83017754	83018724
chr12	79362193	79363012
chr12	56583915	56584868
chr12	3011113	3012049
chr12	19927608	19928563
chr12	113221760	113222754
chr11	97126760	97127727
chr11	86893860	86894653
chr11	82613171	82614086
chr11	79588873	79589819
chr11	69028675	69029230
chr11	67819724	67820888
chr1	162092034	162093104
chr1	160843453	160844420
chr1	156111033	156111785
chr11	34337706	34338447
chr11	30471424	30472198
chr1	127204473	127205450
chr11	121974344	121975236
chr11	117267052	117267882
chr11	102582127	102583151
chr10	9986876	9987783
chr10	7075791	7076683
chr10	33491172	33492083
chrY	21196679	21197339
chrX	170878138	170879387
chrX	126776273	126777096
chr9	88073081	88073941
chr9	70416097	70416936
chr9	21901739	21902595
chr9	121239825	121240669
chr9	103283369	103284019
chr8	95372009	95372942
chr8	94966086	94967551
chr8	91196453	91197269
chr8	88646799	88648149
chr8	60858619	60859388
chr8	27205729	27206716
chr8	25792325	25793075
chr8	23237597	23238546
chr8	21009990	21010917
chr8	20677982	20678903
chr8	13194520	13195446
chr8	123406409	123407460
chr8	113844623	113845546
chr8	111989809	111990576
chr8	108671963	108672656
chr8	107104104	107104909
chr7	89477329	89478293
chr7	24285739	24286573
chr7	140141326	140142133
chr7	132965429	132966316
chr7	11605561	11606438
chr7	10797970	10798810
chr7	104774408	104775367
chr7	103187956	103188792
chr7	101367642	101368491
chr6	58603974	58604864
chr6	43021865	43022660
chr6	38687001	38687820
chr6	149580998	149582635
chr5	61251165	61251848
chr5	137719607	137720310
chr4	60437908	60438894
chr4	152191295	152192060
chr4	148139804	148140742
chr4	145719902	145721348
chr4	133684521	133685484
chr4	110321105	110322004
chr3	93629398	93630255
chr3	92271552	92273045
chr3	5650156	5651016
chr3	112953597	112954224
chr2	38429508	38430472
chr2	27885461	27886426
chr2	164745317	164746113
chr2	152021940	152022532
chr2	132485307	132486137
chr19	55253356	55254247
chr19	4615493	4616341
chr19	3234791	3235705
chr19	24885263	24886055
chr1	85213691	85214844
chr18	50664133	50664932
chr18	39119060	39119836
chr18	3130745	3131519
chr18	29638202	29639271
chr17	80127549	80128232
chr17	70429568	70430313
chr17	6423948	6424917
chr17	6386577	6387668
chr17	6341920	6342747
chr1	75754194	75755008
chr17	56808223	56809114
chr17	56336868	56337765
chr17	5429098	5429796
chr17	47359881	47360505
chr1	74723708	74724561
chr17	46265734	46266495
chr17	32550872	32551836
chr17	13229366	13230276
chr16	62570586	62571361
chr16	43908670	43909645
chr16	18678041	18678913
chr15	85231193	85231967
chr15	75141725	75142437
chr15	75061948	75062854
chr15	74564024	74564964
chr15	54069722	54070371
chr15	41820028	41820901
chr14	86397866	86398784
chr14	7583993	7584792
chr14	7044218	7044764
chr14	67046783	67047430
chr14	64932123	64932959
chr14	63795089	63795675
chr14	62042271	62043122
chr14	6107089	6107941
chr14	5905679	5906852
chr14	5825405	5825990
chr14	50753553	50754519
chr14	44361603	44362287
chr14	28089285	28090047
chr1	42691085	42691934
chr14	23563088	23564006
chr14	12258088	12258757
chr13	87547129	87547987
chr13	68442502	68443146
chr13	63365037	63365861
chr13	46261158	46261843
chr13	4110217	4110982
chr13	119661959	119662956
chr13	111787868	111788612
chr13	102377406	102378347
chr12	99360777	99361702
chr12	87652590	87653488
chr12	5043943	5044758
chr12	21914662	21915472
chr12	115615355	115617363
chr1	191351872	191353064
chr11	87629603	87630412
chr1	185031384	185032199
chr11	63506403	63507381
chr11	58057209	58058158
chr1	155575247	155576079
chr11	55203989	55204760
chr1	155006079	155007120
chr11	52143452	52144293
chr1	150441617	150442488
chr11	47850843	47851780
chr11	27004123	27005037
chr11	114745061	114745689
chr10	90216473	90217196
chr10	81450125	81450772
chr10	68464783	68465717
chr10	59149592	59150270
chr10	3121700	3122842
chr10	24590889	24591636
chr10	127164484	127165397
chr10	115271256	115272229
chr10	109283036	109283669
chrX	72404731	72405727
chr9	90682974	90683770
chr9	8433234	8434089
chr9	66646100	66646867
chr9	56891314	56892210
chr9	21241101	21242039
chr9	15285038	15285937
chr9	123342541	123343445
chr9	110709559	110710421
chr8	93714548	93715376
chr8	86961137	86961908
chr8	84043863	84044798
chr8	83089028	83090026
chr8	79398104	79398922
chr8	78512939	78513677
chr8	78124161	78124962
chr8	75353446	75354385
chr8	75132317	75133151
chr8	67974093	67974893
chr8	63677965	63678834
chr8	60857965	60858575
chr8	48274460	48275215
chr8	46202123	46202963
chr8	36558972	36559863
chr8	34179782	34180720
chr8	26687073	26687580
chr8	25575006	25575562
chr8	25274673	25275824
chr8	20690111	20691167
chr8	20656340	20657257
chr8	20030402	20031827
chr8	19994629	19995551
chr8	126885129	126886237
chr8	125870440	125871254
chr8	125397433	125398505
chr8	123618961	123619920
chr8	122293290	122294274
chr8	119412236	119413369
chr8	11392617	11393547
chr8	111439121	111439986
chr8	109592983	109594290
chr8	10414447	10415249
chr7	71378783	71379568
chr7	65317072	65317955
chr7	59765393	59766236
chr7	47912027	47912964
chr7	42779658	42780285
chr7	128080014	128080967
chr7	121563473	121564264
chr7	118291427	118292400
chr7	100591024	100591662
chr6	87763763	87764459
chr6	86420370	86421172
chr6	85326458	85327252
chr6	72636468	72637421
chr6	29484801	29485484
chr6	22584713	22585575
chr6	138421834	138422750
chr6	119387579	119388269
chr6	114594092	114594953
chr5	93524458	93525259
chr5	93490566	93491142
chr5	87862952	87863786
chr5	33278688	33279581
chr5	15061845	15062776
chr5	149006384	149007374
chr5	137268549	137269461
chr5	136061494	136062198
chr5	133666220	133666997
chr5	127720322	127721236
chr4	51346147	51346714
chr4	47419161	47420025
chr4	152213942	152214571
chr4	147762139	147762955
chr4	147746891	147747927
chr4	147553973	147554802
chr4	147491796	147492702
chr4	147440014	147440784
chr4	147373578	147374471
chr4	146722923	146724085
chr4	145577922	145579072
chr4	142903359	142904032
chr4	118134733	118135715
chr3	93870639	93871493
chr3	87957175	87957775
chr3	43305523	43306407
chr3	158987968	158988693
chr3	14679024	14679662
chr2	93418264	93418970
chr2	92392211	92393008
chr2	77309204	77309880
chr2	39372915	39373800
chr2	34970094	34970777
chr2	31380973	31381763
chr2	30967635	30968615
chr2	27973633	27974297
chr2	19447607	19448456
chr2	179728800	179729760
chr2	177731316	177732093
chr2	170912216	170913169
chr2	168009655	168010492
chr2	158194518	158195337
chr2	154214958	154215835
chr2	151747870	151748894
chr2	135724229	135724877
chr1	97802298	97803015
chr19	47005946	47006710
chr19	4228108	4228933
chr19	33118845	33119498
chr19	17393147	17393739
chr18	70193678	70194368
chr1	85206572	85207319
chr1	84995593	84996064
chr18	32059698	32060468
chr1	79744910	79745585
chr17	89816290	89817071
chr17	84067061	84067736
chr17	82857430	82858158
chr17	6677520	6678479
chr17	6611926	6612488
chr17	6472291	6473494
chr17	6467053	6468897
chr1	74964117	74964962
chr17	40384294	40385001
chr17	24463150	24464139
chr17	18891808	18892381
chr17	15804224	15804807
chr17	13554328	13555580
chr17	13540505	13541713
chr17	13450516	13451284
chr17	13317745	13318581
chr16	90925092	90925943
chr16	8913962	8914748
chr16	65628958	65629835
chr16	64894061	64894905
chr16	57611504	57612241
chr16	34192659	34193489
chr1	61569066	61569828
chr15	97236740	97237544
chr15	96936463	96937209
chr15	82216985	82217838
chr15	80875797	80876651
chr15	71959109	71959759
chr15	54951932	54952786
chr15	53316415	53317169
chr15	42962430	42963212
chr15	38696341	38697130
chr14	8355711	8356572
chr14	6941056	6941841
chr14	6933006	6933977
chr14	69074860	69075790
chr1	46849439	46850232
chr14	6402298	6403265
chr14	5761723	5762612
chr14	49698422	49698961
chr14	49153670	49154570
chr14	4786974	4787605
chr14	4500108	4500804
chr14	44742598	44743263
chr14	4362732	4363529
chr14	43256368	43257706
chr14	41337334	41338198
chr14	39398617	39399371
chr14	3209270	3210167
chr14	24311025	24311592
chr14	19605880	19607273
chr13	66625443	66626558
chr13	60986672	60987224
chr13	49891737	49892355
chr13	42822213	42823039
chr13	24964772	24965638
chr13	12854578	12856100
chr13	11933949	11934791
chr13	10344183	10345069
chr13	101719234	101719990
chr12	80407504	80408299
chr12	72417604	72418431
chr12	32144331	32145028
chr12	20509833	20510652
chr12	20426715	20427688
chr12	107464681	107465360
chr12	105129400	105130172
chr12	104742179	104742874
chr11	89124300	89124967
chr11	88485658	88486594
chr1	187418510	187419304
chr11	86740908	86741664
chr11	82194839	82195765
chr11	78856126	78856900
chr11	78435666	78436492
chr11	78355074	78355947
chr11	78158807	78159542
chr11	75376616	75377384
chr11	73717370	73718309
chr1	165114696	165115459
chr11	61950206	61951100
chr11	5837623	5838571
chr1	155048665	155049437
chr1	144379917	144380538
chr1	139156047	139156913
chr11	32140927	32141555
chr11	22790142	22790982
chr11	17639772	17640735
chr11	11788156	11788865
chr11	116586530	116587380
chr11	116554361	116555091
chr11	115617300	115618179
chr11	104480300	104481363
chr11	102392914	102393731
chr11	102295227	102295910
chr11	100441124	100441836
chr1	101929405	101930359
chr10	98748976	98749538
chr10	93497834	93498624
chr10	66807116	66807972
chr10	59400055	59400879
chr10	57447583	57448299
chr10	3863185	3863908
chr10	31313500	31314265
chr10	11045239	11046059
chrY	44473239	44474107
chrX	94883279	94884095
chrX	60624047	60624940
chrX	33490116	33490975
chrX	20762425	20763216
chr9	67004615	67005462
chr9	65664146	65665004
chr9	58496180	58496892
chr9	57629130	57629983
chr9	51335301	51335946
chr9	49325840	49326665
chr9	40269367	40270340
chr9	32445730	32446498
chr9	27325925	27326740
chr9	123196704	123197432
chr9	121212073	121212973
chr9	114844214	114844920
chr9	100400284	100401004
chr8	91812346	91813155
chr8	91034360	91035076
chr8	85013492	85014421
chr8	80918286	80919189
chr8	80710349	80711191
chr8	79670002	79670909
chr8	78212717	78213679
chr8	73518793	73519615
chr8	72548727	72549691
chr8	72068789	72069673
chr8	72003419	72004131
chr8	71832556	71833771
chr8	71812862	71816366
chr8	71660534	71661386
chr8	71137022	71138058
chr8	69592446	69593065
chr8	69518604	69519102
chr8	68418303	68418902
chr8	62644296	62645216
chr8	62028702	62029565
chr8	57403415	57404191
chr8	55778926	55779529
chr8	55501882	55502815
chr8	55376666	55377437
chr8	5442016	5442905
chr8	53511594	53512348
chr8	47743323	47744117
chr8	40497232	40498137
chr8	27671304	27672082
chr8	27058239	27059106
chr8	22017570	22018465
chr8	20688702	20689821
chr8	19903062	19904922
chr8	18406339	18407113
chr8	13677487	13678294
chr8	128415779	128416583
chr8	123540665	123541559
chr8	123384754	123385559
chr8	119853096	119853949
chr8	116074658	116075268
chr8	11227147	11227988
chr8	111309557	111310361
chr8	10723635	10724330
chr8	107145171	107145933
chr8	100733737	100734329
chr7	92560106	92560989
chr7	7458996	7459821
chr7	59794994	59795619
chr7	5677745	5678487
chr7	45872307	45873081
chr7	43137443	43138342
chr7	17155562	17156304
chr7	143375756	143376683
chr7	132898003	132898605
chr7	126718590	126719520
chr7	114922078	114922842
chr7	10023053	10024497
chr6	97102246	97103036
chr6	77616483	77617158
chr6	70326527	70327198
chr6	59500667	59501453
chr6	42185927	42186698
chr6	23462794	23463466
chr6	129559169	129559772
chr6	123147774	123148698
chr6	114516236	114517108
chr5	93671080	93671979
chr5	93545706	93546574
chr5	85540666	85541528
chr5	81797743	81798633
chr5	75450286	75451072
chr5	73431579	73432332
chr5	67751820	67752379
chr5	24800222	24800824
chr5	23367664	23368416
chr5	19522119	19522592
chr5	150466661	150467355
chr5	14927019	14928765
chr5	123296149	123296859
chr5	122811728	122812531
chr5	121720840	121721612
chr5	119214782	119215556
chr5	116475760	116476562
chr4	99298260	99299195
chr4	84064366	84065108
chr4	63417075	63417865
chr4	46411362	46412272
chr4	155421277	155422249
chr4	155095022	155095869
chr4	147744165	147745023
chr4	147286884	147287745
chr4	147058405	147059360
chr4	146254104	146254936
chr4	145452351	145453492
chr4	141387129	141387990
chr4	139646945	139647371
chr4	134851558	134852289
chr4	129147356	129148275
chr4	117836418	117837335
chr4	101362412	101363357
chr3	93593228	93594031
chr3	88081450	88082283
chr3	66935631	66936310
chr3	56079133	56079939
chr3	53284681	53285257
chr3	49367653	49368301
chr3	31459376	31460082
chr3	21192248	21192947
chr3	157696356	157697013
chr3	154817510	154818380
chr3	135280794	135281625
chr3	123256472	123257276
chr3	122140788	122141489
chr3	106067510	106068331
chr2	98143484	98144251
chr2	92954783	92955707
chr2	84064937	84065785
chr2	3546509	3547239
chr2	28592711	28593278
chr2	27280593	27281200
chr2	24938750	24939534
chr2	21141050	21141972
chr2	160824664	160825744
chr2	157341445	157342157
chr2	156587902	156588827
chr2	151375476	151376298
chr2	130411463	130412282
chr2	101246930	101247660
chr19	6560314	6561135
chr19	50433980	50434589
chr19	46100980	46101761
chr19	44267025	44267727
chr19	37703828	37704300
chr1	93080605	93081456
chr19	16028883	16029704
chr18	8215194	8216196
chr1	85736262	85737110
chr1	85661680	85662608
chr1	85302264	85302961
chr1	85213159	85213671
chr1	85071048	85072753
chr18	38337822	38338664
chr18	25741496	25742227
chr17	89143921	89144306
chr17	80982120	80982805
chr17	6554789	6555878
chr17	6520458	6521385
chr17	6460379	6461509
chr17	64538487	64539112
chr17	6413629	6414439
chr17	6131596	6132743
chr17	56338733	56339522
chr17	55931919	55932891
chr17	53550842	53551713
chr1	74460043	74460786
chr17	38525523	38526257
chr17	14520493	14521226
chr17	13185627	13186565
chr16	88938009	88938863
chr16	73368637	73369334
chr16	59420762	59421336
chr16	55950781	55951592
chr16	4924445	4925259
chr16	38475993	38476921
chr16	27668422	27669331
chr15	78532119	78532914
chr15	78339267	78340054
chr15	75143468	75144270
chr15	31264587	31265397
chr15	28176774	28177628
chr15	23069923	23070727
chr15	18803971	18804637
chr1	51499777	51500398
chr15	101923729	101924476
chr14	8460166	8461081
chr14	7292397	7293069
chr14	70470187	70470871
chr14	5760045	5761471
chr14	5710529	5711278
chr14	54059756	54060379
chr14	4737585	4738459
chr14	4473576	4475107
chr14	44502609	44503493
chr14	44294666	44295649
chr14	44239897	44240550
chr14	44172221	44173010
chr14	42811679	42812546
chr14	41035060	41035739
chr14	3216177	3217078
chr14	3053101	3053870
chr14	124517408	124518382
chr14	115600500	115601077
chr13	90929740	90930340
chr13	81439288	81440152
chr13	64878076	64878713
chr13	64081121	64081910
chr13	59397226	59398160
chr13	31901357	31902306
chr13	21765571	21766249
chr13	17837401	17838261
chr13	13721339	13722123
chr13	112441057	112441634
chr12	98674219	98675210
chr1	29264865	29265645
chr12	88181691	88183004
chr12	87979370	87980220
chr12	87181749	87182688
chr12	85496615	85497394
chr12	73020545	73021468
chr12	69461618	69462398
chr12	51535072	51535851
chr12	5055653	5056614
chr12	20536152	20537035
chr1	21206123	21206811
chr12	111486328	111487106
chr12	106114594	106115503
chr12	105629840	105630809
chr12	105174109	105174922
chr12	100952057	100952763
chr11	98606631	98607557
chr11	95707866	95708696
chr11	94882662	94883537
chr11	94433619	94434487
chr11	94276587	94277461
chr1	191316255	191316988
chr11	84264404	84265185
chr11	79224302	79225247
chr11	78322407	78323388
chr11	72573409	72574241
chr11	71881552	71882371
chr11	70074594	70075446
chr11	69150291	69151033
chr1	162413613	162414452
chr11	5897149	5897897
chr1	153101264	153102087
chr11	49553788	49554643
chr11	42314687	42315482
chr11	35967457	35967921
chr11	33725299	33726075
chr1	132014450	132015360
chr11	27359110	27359926
chr1	126992992	126993910
chr11	25940622	25941507
chr11	25300920	25301658
chr11	23665845	23666686
chr11	23267114	23268081
chr11	22430263	22431031
chr1	119463316	119464136
chr11	118379180	118379934
chr11	104589989	104590752
chr11	102308793	102310259
chr11	101252639	101253579
chr1	105362521	105363220
chr10	79779469	79780260
chr10	74158407	74159663
chr10	62608956	62609691
chr10	61181419	61182257
chr10	59142017	59142782
chr10	49969563	49970348
chr10	47720131	47720895
chr10	3107435	3108583
chr10	30718836	30719570
chr10	22579099	22580032
chr10	128742731	128743570
chr10	126625118	126625936
chr10	122580854	122581810
chr10	121083413	121084234
chr10	120231658	120232418
chr10	117155236	117156040
chrX	66299447	66300113
chrX	34231454	34232172
chrX	170809347	170810464
chrX	170739485	170740333
chr9	90314581	90315235
chr9	89736873	89737793
chr9	85076325	85076855
chr9	78176452	78177186
chr9	54676388	54677290
chr9	44234715	44235585
chr9	43287162	43287568
chr9	37093981	37094693
chr9	32405118	32405719
chr9	22750719	22751472
chr9	20694340	20695126
chr9	20288897	20289672
chr9	15493035	15493704
chr9	108338731	108339556
chr8	97675356	97675971
chr8	97182549	97183245
chr8	96542194	96543010
chr8	95738410	95739147
chr8	94812551	94813280
chr8	92674498	92675230
chr8	92387752	92388678
chr8	88437014	88437693
chr8	87600690	87601510
chr8	87536381	87536969
chr8	84591672	84592380
chr8	79209415	79210487
chr8	79199407	79200316
chr8	75032915	75033648
chr8	71923058	71923842
chr8	70964141	70964754
chr8	70331672	70332571
chr8	69547126	69548055
chr8	69495832	69496656
chr8	69483438	69484228
chr8	68813278	68814279
chr8	6608740	6609405
chr8	59188021	59188742
chr8	56752735	56753359
chr8	55518969	55519817
chr8	47942825	47943723
chr8	45816917	45817778
chr8	4492415	4493175
chr8	43306812	43307971
chr8	43063239	43064111
chr8	40706664	40707406
chr8	38817826	38818648
chr8	38563589	38564396
chr8	35159368	35159975
chr8	28559666	28560638
chr8	26985801	26986757
chr8	23948528	23949258
chr8	23595991	23596737
chr8	20701171	20702494
chr8	20046553	20047235
chr8	19972870	19973585
chr8	19781600	19782275
chr8	18949978	18950730
chr8	123498385	123498977
chr8	121779610	121780235
chr8	121117972	121118497
chr8	119927608	119928344
chr8	117697004	117697773
chr8	116397008	116397749
chr8	11628092	11628898
chr8	113687727	113688568
chr8	111573501	111574252
chr8	108590417	108591015
chr8	107576467	107577334
chr8	107386531	107387250
chr8	106844510	106845144
chr8	106165216	106166200
chr8	106039943	106040753
chr8	105378179	105379019
chr8	104299060	104299719
chr8	104093410	104094219
chr7	97804289	97805044
chr7	89843420	89844283
chr7	7420871	7421572
chr7	6220060	6220774
chr7	59774203	59775324
chr7	59743976	59745138
chr7	59740409	59741189
chr7	45955255	45955817
chr7	45830318	45830916
chr7	43995403	43995961
chr7	43171971	43172833
chr7	28879442	28880243
chr7	144074592	144075359
chr7	142522124	142522841
chr7	139221114	139221942
chr7	139068232	139069153
chr7	130401428	130402093
chr7	128247147	128247903
chr7	126912544	126913387
chr7	123503241	123504013
chr7	12167786	12168743
chr7	11363138	11363954
chr7	104771683	104773169
chr7	100520538	100521460
chr6	98089188	98089952
chr6	79005394	79006033
chr6	67694114	67694930
chr6	5410621	5411393
chr6	4910220	4911027
chr6	29852978	29853861
chr6	116024514	116025063
chr6	114574535	114575493
chr6	103898311	103899206
chr5	77281688	77282526
chr5	54041922	54042775
chr5	3002138	3002861
chr5	25933330	25934219
chr5	17479130	17479604
chr5	15010978	15012156
chr5	144321515	144322264
chr5	137707668	137708287
chr5	136648038	136648811
chr5	135544109	135544901
chr5	129700363	129701053
chr5	122128739	122129593
chr5	116914600	116915432
chr5	115275846	115276745
chr5	113664791	113665532
chr5	103654235	103654842
chr4	94734666	94735517
chr4	89127931	89128555
chr4	83183132	83183760
chr4	70588671	70589176
chr4	42961368	42962337
chr4	3232945	3233906
chr4	147304694	147305933
chr4	147292623	147294735
chr4	147209156	147210061
chr4	147040096	147041061
chr4	146532858	146533798
chr4	146195092	146196112
chr4	146104918	146105657
chr4	145405392	145406369
chr4	145162133	145162931
chr4	136942740	136943581
chr4	127969812	127970980
chr4	118133880	118134499
chr3	93859208	93860041
chr3	93093492	93094215
chr3	92237590	92238247
chr3	89998645	89999585
chr3	86788558	86789436
chr3	84615410	84615944
chr3	83578425	83579340
chr3	63917202	63917860
chr3	61466917	61467749
chr3	57448149	57448961
chr3	32489849	32490677
chr3	157593015	157593695
chr3	146327626	146328389
chr3	123234416	123235144
chr2	97954888	97955617
chr2	93461348	93462276
chr2	79367452	79368239
chr2	76216104	76216988
chr2	75928682	75929350
chr2	68221133	68221817
chr2	57232939	57233829
chr2	55156557	55157257
chr2	31299061	31299935
chr2	30057078	30057830
chr2	181136720	181137376
chr2	177817493	177818282
chr2	173516153	173516865
chr2	170324009	170324722
chr2	164874203	164874748
chr2	160875893	160876718
chr2	153080935	153081802
chr2	151605397	151606255
chr2	150761420	150762219
chr2	150068593	150069484
chr2	149519155	149519975
chr2	147215205	147215815
chr2	145699414	145700164
chr2	144164768	144165270
chr2	143432774	143433633
chr2	135646126	135647096
chr2	135328743	135329451
chr2	125517082	125517887
chr2	11113142	11113886
chr2	105339889	105340561
chr19	61324968	61326399
chr19	61320787	61321569
chr19	5337584	5338328
chr19	53073538	53074204
chr19	5093839	5094751
chr19	10403151	10403940
chr1	88220072	88221196
chr18	82161226	82162034
chr18	63206681	63207401
chr18	37835912	37836813
chr18	37473180	37473860
chr18	30121406	30122109
chr18	22186026	22186711
chr17	79580031	79580727
chr17	71985931	71986465
chr17	71873905	71874596
chr17	70723937	70724546
chr17	6918133	6918870
chr17	6661138	6662303
chr17	65967349	65968240
chr17	6492334	6493283
chr17	6284842	6285592
chr1	75873719	75874355
chr17	34850448	34851008
chr17	34003214	34003982
chr17	32750537	32751139
chr17	29607866	29608698
chr17	26803145	26803841
chr17	26662669	26663958
chr17	21963984	21965044
chr17	20096634	20097247
chr17	17345759	17346452
chr17	13318776	13320280
chr17	13312479	13314769
chr16	98036380	98037189
chr16	89872204	89873108
chr1	68662412	68663063
chr16	4756557	4757442
chr16	44063240	44064110
chr16	39052495	39053229
chr16	18686945	18687874
chr16	17727088	17727948
chr1	60097440	60098227
chr1	59067729	59068439
chr15	9015285	9016478
chr15	87334085	87334902
chr15	85413796	85414578
chr15	84616675	84617385
chr15	54174960	54175676
chr15	49173553	49174365
chr1	52951145	52952003
chr15	102784963	102785700
chr14	75104261	75104858
chr14	7052597	7053318
chr14	6904923	6906272
chr14	6718103	6718938
chr14	6675665	6676388
chr14	66390374	66391298
chr14	6592233	6593496
chr14	64201389	64202257
chr14	60485706	60486514
chr14	5979871	5980720
chr14	59624855	59625521
chr14	5758495	5759584
chr14	55270857	55271662
chr14	5409336	5410018
chr14	5236952	5237650
chr14	5135900	5136513
chr14	4834758	4836309
chr14	4667247	4668119
chr14	44508645	44509266
chr14	44193584	44194562
chr14	44177022	44178463
chr14	44126785	44127409
chr14	4240208	4241919
chr14	41660069	41660931
chr14	41502419	41503394
chr14	4026848	4027732
chr14	3355126	3355836
chr14	19584379	19585275
chr14	17025576	17026232
chr14	121455266	121456115
chr14	120033301	120034190
chr14	105501004	105501781
chr14	103235107	103235935
chr13	91857104	91857942
chr13	91223499	91224173
chr13	77371358	77372289
chr13	74638737	74639558
chr13	74534734	74535481
chr13	67349241	67350058
chr13	66697985	66699122
chr13	65445003	65445848
chr13	61632099	61632582
chr13	60972247	60972661
chr13	56983306	56984255
chr13	54799555	54800355
chr13	37311044	37311794
chr13	100846795	100847709
chr12	93087697	93088540
chr12	86983171	86983921
chr12	85380570	85381402
chr12	84025832	84026620
chr12	81781885	81782677
chr12	73054000	73054869
chr1	27004564	27005278
chr12	62902693	62903348
chr12	5830703	5831444
chr12	44451679	44452466
chr12	3438285	3438847
chr12	20990815	20991701
chr12	20814517	20815403
chr12	19045012	19045626
chr12	17011456	17012066
chr12	15507439	15508258
chr12	102779364	102780165
chr11	99776062	99776554
chr11	97711367	97712201
chr11	97623578	97624252
chr11	97123219	97123920
chr11	95994576	95995279
chr11	95687178	95688018
chr11	94640672	94641517
chr11	93737721	93738648
chr11	90686553	90687226
chr11	88865501	88866303
chr11	88164780	88165704
chr11	80042840	80043479
chr11	78560262	78561102
chr11	77979798	77981044
chr11	74981274	74982027
chr11	74627406	74628286
chr11	71383461	71384404
chr11	70755582	70756189
chr11	70699010	70699766
chr11	69513435	69514291
chr11	69058894	69059741
chr11	67314732	67315474
chr11	66899215	66899974
chr1	164316620	164317273
chr11	64258597	64259415
chr1	160758051	160758990
chr1	155972091	155972953
chr11	53636979	53637863
chr11	51059461	51060436
chr11	50457263	50457889
chr11	34001997	34002895
chr1	131260084	131260962
chr1	128639599	128640342
chr11	24120099	24120975
chr11	23210945	23211750
chr11	14322902	14323625
chr11	121475616	121476192
chr11	120067797	120068690
chr11	119904885	119905559
chr11	118540389	118541168
chr11	118534469	118535323
chr11	117963862	117964813
chr11	117453923	117454726
chr11	115631184	115632328
chr11	115552589	115553532
chr11	11491585	11492493
chr11	113482600	113483181
chr11	106564403	106565264
chr1	106395273	106396202
chr10	82047638	82048303
chr10	78620600	78621219
chr10	73731067	73731814
chr10	51399737	51400411
chr10	43574577	43575502
chr10	40529585	40530284
chr10	36834205	36834928
chr10	3103735	3105349
chr10	22425994	22426805
chr10	129549246	129549884
chr10	108692554	108693215
chrY	3802480	3803089
chrY	3779821	3780486
chrY	2847179	2848051
chrY	10708216	10709165
chrX	94892882	94893702
chrX	84389236	84390025
chrX	39439019	39439589
chrX	16868751	16869312
chrX	116270457	116271041
chr9	97330334	97331278
chr9	96685529	96686443
chr9	95953308	95954094
chr9	9478493	9478914
chr9	9048866	9049673
chr9	72897213	72897834
chr9	72871468	72872188
chr9	54930048	54930796
chr9	53806486	53807086
chr9	50485404	50486323
chr9	47935064	47935923
chr9	40413041	40414061
chr9	3671433	3672053
chr9	31582714	31583504
chr9	30480212	30480816
chr9	21601944	21602655
chr9	21204206	21204750
chr9	120539512	120540433
chr9	119558023	119558738
chr9	116426238	116426679
chr9	114612577	114613158
chr9	113441804	113442567
chr9	108673060	108673834
chr8	95510356	95511006
chr8	95320668	95321504
chr8	94857584	94858218
chr8	9453956	9454714
chr8	93952657	93953550
chr8	91531718	91532381
chr8	87570583	87571333
chr8	85452717	85453541
chr8	85378724	85379275
chr8	84130882	84131752
chr8	83948422	83949205
chr8	79680020	79681378
chr8	79640706	79641518
chr8	78545245	78546015
chr8	77366908	77367550
chr8	75272964	75273564
chr8	75233961	75234740
chr8	73003388	73004330
chr8	71837490	71838691
chr8	71193266	71194129
chr8	71169608	71170504
chr8	71164204	71164955
chr8	71093763	71094410
chr8	70999614	71000410
chr8	70983621	70984400
chr8	70861306	70861911
chr8	70315242	70316012
chr8	69450855	69451774
chr8	69206234	69206834
chr8	63602715	63603342
chr8	63207007	63207621
chr8	60783826	60784462
chr8	48684095	48684898
chr8	48068543	48069205
chr8	47405392	47406171
chr8	45178617	45179681
chr8	44588623	44589360
chr8	3392357	3393255
chr8	33757193	33758152
chr8	28479386	28480035
chr8	28276442	28276924
chr8	27022481	27023065
chr8	24720091	24720786
chr8	24081867	24082588
chr8	22098279	22099261
chr8	20653599	20654509
chr8	20002963	20003818
chr8	19741030	19741879
chr8	19572537	19573379
chr8	19407044	19407628
chr8	14292554	14293409
chr8	12978393	12979262
chr8	127385550	127386292
chr8	125821992	125822848
chr8	125758989	125759752
chr8	124273403	124273978
chr8	124230516	124231302
chr8	12420065	12421014
chr8	123860561	123861137
chr8	123789787	123790383
chr8	123591790	123592394
chr8	122696891	122697452
chr8	122464173	122464920
chr8	122284145	122284875
chr8	120363385	120364010
chr8	120077987	120078667
chr8	119956516	119957408
chr8	119007691	119008213
chr8	118334814	118335530
chr8	114808006	114808793
chr8	112571326	112572176
chr8	111974044	111974514
chr8	111638351	111639187
chr8	111450466	111451055
chr8	111343140	111344057
chr8	110530892	110531493
chr8	108820504	108821313
chr8	107529248	107529907
chr8	107455019	107455766
chr8	106403032	106403887
chr8	106140643	106141278
chr8	105826002	105826601
chr8	105457904	105458718
chr8	105264329	105265159
chr7	99444012	99444808
chr7	82503977	82504698
chr7	72391245	72391989
chr7	72239950	72240489
chr7	62750343	62750904
chr7	59773088	59773813
chr7	59733013	59733676
chr7	4595431	4596211
chr7	45061881	45062678
chr7	43176424	43177271
chr7	43156181	43157184
chr7	42873837	42874674
chr7	41451723	41452302
chr7	41393358	41393962
chr7	35169292	35169823
chr7	3359933	3360531
chr7	24950021	24950739
chr7	23427269	23427738
chr7	133120305	133120833
chr7	118313807	118314293
chr7	112084846	112085580
chr7	110930302	110931083
chr7	110593558	110594339
chr7	109241608	109242469
chr7	101412860	101413655
chr7	100932918	100933521
chr6	88430507	88431223
chr6	83172451	83173041
chr6	58605180	58605790
chr6	51585815	51586577
chr6	48172151	48173121
chr6	42612113	42612687
chr6	38049774	38050651
chr6	33929769	33930352
chr6	3235344	3236011
chr6	22752278	22753050
chr6	148916686	148917294
chr6	143883437	143884361
chr6	141760366	141760959
chr6	136441558	136442255
chr6	131599343	131599988
chr6	114618801	114619677
chr6	113881731	113882392
chr6	108439145	108439680
chr6	105678756	105679339
chr5	93557174	93557946
chr5	93488397	93489819
chr5	93465305	93465869
chr5	93413556	93414466
chr5	92140300	92141287
chr5	82618008	82618698
chr5	82413586	82414139
chr5	72507124	72507769
chr5	62458812	62459375
chr5	38307569	38308252
chr5	35857716	35858603
chr5	34915554	34916227
chr5	33121497	33122114
chr5	32564478	32565127
chr5	30342884	30343821
chr5	26070543	26071727
chr5	26067975	26069202
chr5	15542257	15543229
chr5	151725654	151726437
chr5	150097547	150098154
chr5	146382134	146382901
chr5	145671378	145671939
chr5	139717466	139718249
chr5	135258317	135258888
chr5	127198758	127199352
chr5	121837244	121837810
chr5	120781215	120782013
chr5	120464324	120465072
chr5	120210977	120211774
chr5	118381194	118381722
chr5	118090584	118091338
chr5	114859173	114860039
chr5	105367227	105367771
chr4	90875169	90875972
chr4	88830468	88831047
chr4	57320045	57320757
chr4	50590197	50590792
chr4	48633959	48634569
chr4	47557559	47558152
chr4	46580522	46581806
chr4	44635201	44636162
chr4	3608526	3609124
chr4	32586357	32587190
chr4	3226387	3227204
chr4	3172637	3173535
chr4	26930004	26930556
chr4	18221633	18222395
chr4	154823785	154824549
chr4	147552666	147553632
chr4	147261129	147262058
chr4	147254847	147256308
chr4	147024604	147025239
chr4	147018623	147019375
chr4	146932899	146933661
chr4	146839245	146839836
chr4	146812070	146812933
chr4	146729380	146730214
chr4	145545097	145546234
chr4	145542424	145543026
chr4	145412985	145413853
chr4	14435440	14436005
chr4	142440975	142441801
chr4	137835718	137836521
chr4	137164344	137164925
chr4	122960217	122961006
chr4	118408906	118409729
chr4	116721235	116722041
chr4	10896587	10897338
chr3	96172196	96172766
chr3	93787430	93788795
chr3	93376944	93377725
chr3	92242738	92243560
chr3	84314447	84315159
chr3	83841185	83841828
chr3	8304552	8305475
chr3	82984640	82985347
chr3	7501697	7502220
chr3	68064685	68065405
chr3	62999867	63000466
chr3	62526972	62527949
chr3	27020191	27020797
chr3	22335723	22336490
chr3	16690663	16691305
chr3	142688454	142689081
chr3	134648386	134649168
chr3	133875882	133876484
chr3	132207404	132208086
chr3	132048956	132049668
chr3	122432293	122432863
chr3	115714595	115715410
chr3	101896660	101897408
chr3	101795403	101795999
chr3	10060268	10061094
chr2	91576240	91576935
chr2	78049101	78050070
chr2	69043376	69044071
chr2	68468625	68469455
chr2	6603801	6604652
chr2	65337560	65338163
chr2	58457277	58457842
chr2	57828105	57828699
chr2	52691371	52692330
chr2	49918491	49919111
chr2	49503502	49504060
chr2	46008547	46009257
chr2	40127494	40128253
chr2	38997955	38998567
chr2	37305051	37305761
chr2	32282384	32283271
chr2	30600139	30600694
chr2	180578465	180579369
chr2	171583744	171584332
chr2	171190228	171190771
chr2	169093805	169094591
chr2	167278911	167279730
chr2	167101942	167102547
chr2	158047705	158048547
chr2	154586456	154587030
chr2	148580469	148581038
chr2	147256458	147257221
chr2	140540113	140540931
chr2	139298449	139299028
chr2	136485571	136486102
chr2	136002016	136002527
chr2	128499538	128500304
chr2	127691400	127692282
chr2	127507023	127507793
chr2	116838442	116839216
chr2	114260101	114261058
chr2	114011924	114012489
chr2	113605241	113605954
chr2	112215728	112216445
chr2	104002518	104003350
chr19	9637660	9638524
chr1	97392422	97393022
chr19	58656477	58657049
chr19	57066192	57066758
chr19	47264070	47264807
chr19	44182093	44182635
chr19	34483463	34484067
chr19	34115002	34115468
chr19	3248045	3248650
chr19	21472016	21473065
chr1	88306627	88307563
chr1	88273374	88274841
chr18	77032786	77033565
chr18	75519673	75520296
chr18	67810611	67811342
chr18	67128741	67129285
chr1	85062793	85063918
chr18	38542283	38543036
chr18	37694066	37694636
chr18	34561357	34561948
chr18	34102939	34103561
chr18	29131934	29132442
chr18	24326348	24326954
chr17	90584778	90585402
chr17	87856465	87857053
chr17	83632781	83633379
chr17	82094017	82094700
chr17	70569769	70570486
chr17	67837327	67838374
chr17	6676631	6677269
chr17	6466101	6467014
chr17	64600097	64600872
chr17	6321333	6322033
chr17	59713794	59714396
chr17	43229802	43230318
chr17	36896151	36896934
chr17	32536039	32536967
chr17	27125034	27125804
chr17	23696352	23696962
chr17	23455115	23455788
chr17	17233828	17234647
chr17	13195421	13196148
chr1	69377930	69378887
chr16	91694509	91695174
chr16	83974216	83974806
chr16	78884593	78885168
chr16	45570687	45571359
chr16	43753639	43754550
chr16	31918323	31918863
chr16	24551898	24552802
chr1	6150630	6151545
chr15	97911562	97912389
chr15	95792716	95793311
chr1	58646620	58647130
chr15	85272768	85273473
chr15	84135269	84136081
chr15	78785577	78786345
chr15	77802568	77803371
chr15	77225060	77225710
chr15	76416847	76417540
chr15	76087169	76088006
chr15	75468407	75469384
chr15	72638863	72639494
chr15	71470246	71470890
chr1	56973550	56974159
chr15	59828223	59828987
chr15	50527514	50528096
chr15	37905689	37906552
chr15	36609431	36610356
chr15	12087734	12088213
chr15	11408199	11408909
chr1	5070104	5070706
chr14	79660810	79661607
chr14	77762085	77762649
chr14	77291708	77292347
chr14	7604877	7605442
chr14	7476198	7476749
chr14	7027546	7028237
chr14	6854183	6854800
chr14	62798701	62799362
chr14	6002745	6003477
chr14	59164598	59165252
chr14	55743661	55744186
chr14	5000554	5001344
chr14	48853489	48854064
chr14	4832402	4832991
chr14	4671041	4671550
chr14	4510663	4511312
[truncated: 10,414 more rows]
