# Supplementary material for: CTCF is a barrier for 2C-like reprogramming
Source: Nat Commun. 2021 Aug 11;12:4856. doi: 10.1038/s41467-021-25072-x (PMC8358036; doi:10.1038/s41467-021-25072-x)
Supplement: Supplementary file 7 — Supplementary Data 3 [file 41467_2021_25072_MOESM7_ESM.xlsx]

## Sheet: Sheet1
ENDseq peaks identified in Clone 2
chr5	100588488	100589339
chr19	14228436	14229396
chr10	21600667	21601603
chr2	133261152	133261960
chrX	28802466	28803248
chr1	6663807	6664643
chr12	45420682	45421652
chr1	3767334	3768223
chr9	119890266	119891235
chr9	56260264	56261182
chr6	138924160	138924925
chr7	88672315	88672957
chr9	55970856	55971437
chr14	73955006	73955842
chr9	95425487	95426184
chr9	56318301	56319235
chr7	6371497	6372152
chr11	113612350	113612995
chr7	35382839	35383717
chr2	55197707	55198523
chr14	5502542	5503332
chr14	5001862	5002815
chr8	96506889	96508010
chr8	8857810	8858691
chr14	3652735	3653704
chr13	120314036	120315539
chr1	195369513	195370652
chr11	13919947	13920731
chr3	113185020	113185812
chr8	57081162	57081912
chr8	116755145	116756065
chr14	3413321	3414307
chr11	24499086	24499874
chr10	32177221	32177998
chr8	121694223	121695178
chr2	49775509	49776129
chr2	126428952	126429797
chr14	5149727	5150695
chr12	44702637	44703517
chr9	21628214	21629187
chr5	33198548	33199490
chr4	90658942	90659719
chr18	52956209	52957019
chr12	75951381	75952099
chr12	115690797	115691343
chr11	70861039	70862005
chr10	99094938	99095634
chrY	22211020	22211483
chrX	43957180	43958077
chr19	3325276	3326011
chrY	11855300	11856311
chr8	20013293	20014092
chr8	117645959	117646810
chr7	130673524	130674461
chr4	147491652	147492744
chr4	112003633	112004448
chr3	154817548	154818251
chr15	72637280	72638108
chr13	61526063	61526620
chr11	64456341	64457294
chr10	82954762	82955735
chr9	77695533	77696256
chr8	106887553	106888581
chr8	102780517	102781423
chr5	15661465	15662336
chr4	110087450	110088350
chr3	47911671	47912586
chr19	42026100	42026993
chr17	39768598	39769528
chr11	47840115	47840610
chr10	114736872	114737784
chr8	71660636	71661491
chr6	17105681	17106366
chr5	105360418	105361335
chr4	152214146	152214834
chr3	154317395	154318565
chr2	80887708	80888441
chr1	85649412	85650359
chr16	3009510	3010344
chr14	4183264	4184180
chr13	9094680	9095564
chr13	102377402	102378252
chr3	133125674	133126421
chr17	38001713	38002540
chr17	13307580	13309814
chr13	105781432	105781925
chr12	114971856	114972581
chr12	113716349	113717027
chr12	105611399	105612125
chr11	87531485	87532334
chr11	67373224	67373959
chr9	68014849	68015755
chr9	124493331	124494946
chr8	54849166	54850031
chr8	105770390	105771300
chr7	20562599	20563545
chr6	3050498	3051374
chr5	15662393	15663541
chr4	3231673	3232465
chr3	105750941	105751833
chr19	53648662	53649397
chr17	23137076	23137861
chr12	53581859	53582555
chr11	87035810	87036817
chr1	165114559	165115538
chr10	18388703	18389433
chr10	127777298	127778165
chrX	25820583	25821000
chr7	10284874	10285200
chr4	49385549	49386444
chr4	136071001	136071955
chr2	158203855	158204712
chr1	85449155	85449871
chr17	70376847	70377629
chr17	13546186	13547366
chr16	82546939	82547532
chr14	6731100	6731923
chr14	62262744	62263224
chr13	95719870	95720576
chr1	171470174	171470965
chr11	54053943	54054513
chr8	24823244	24824134
chr8	21010112	21011014
chr7	47015484	47016239
chr7	35659084	35659658
chr7	119758958	119759864
chr6	60558191	60558960
chr6	46960894	46961899
chr4	99298268	99299109
chr4	70397753	70398634
chr4	131996847	131997775
chr4	130291872	130292850
chr4	116824540	116825506
chr3	143379115	143379660
chr2	91114841	91115405
chr2	169359869	169360762
chr19	4337952	4338650
chr19	23373201	23374065
chr17	6559365	6560177
chr16	62825962	62826919
chr1	48416634	48417170
chr14	43321341	43321987
chr14	28089175	28090057
chr1	179853110	179854062
chr9	49558401	49559309
chr9	11473398	11474319
chr8	84873671	84874333
chr8	33220217	33220913
chr8	105418577	105419521
chr8	104298960	104299848
chr7	25029904	25030788
chr7	24662414	24663358
chr5	46443349	46444305
chr5	44304032	44304669
chr4	147785728	147786655
chr2	85894835	85895708
chr2	78048094	78048957
chr18	60858828	60859733
chr17	13540818	13542150
chr17	13305903	13307498
chr16	22418852	22419672
chr15	44016766	44017572
chr14	97719364	97720166
chr14	124668044	124668621
chr13	68442283	68443172
chr12	115615282	115616420
chr1	192744316	192745224
chr11	32449833	32450642
chr1	128484712	128485640
chrX	117448056	117448605
chr9	116426150	116426993
chr8	92646503	92647284
chr8	92133697	92134634
chr8	69524952	69525934
chr8	57927949	57928878
chr8	23237572	23238515
chr8	124617008	124617695
chr8	109801298	109801977
chr7	12167836	12169518
chr5	93396120	93396882
chr4	147755355	147756351
chr3	7862559	7863312
chr3	159933582	159934504
chr3	146327741	146328409
chr2	79511732	79512688
chr19	43630769	43631398
chr17	15804191	15804922
chr17	13312305	13314198
chr14	56203769	56204633
chr14	44502624	44503488
chr14	44132744	44133661
chr14	20327809	20328758
chr13	12870350	12871752
chr13	120172267	120173065
chr13	109440578	109441584
chr13	101719234	101719990
chr12	79362193	79362978
chr12	115603858	115604683
chr1	19205220	19206009
chr11	71557266	71558164
chr11	63082969	63083828
chr1	133087223	133088186
chr11	100956928	100957883
chr8	95372079	95372942
chr8	91196444	91197402
chr8	90000709	90001588
chr8	35159294	35160014
chr8	24105880	24106838
chr8	20651121	20652719
chr8	18748998	18749909
chr8	106022263	106023353
chr7	25132876	25133712
chr7	110059160	110060046
chr6	40546945	40547750
chr6	135465700	135466334
chr5	112077731	112078670
chr5	107857811	107858530
chr4	85402795	85403520
chr4	123216361	123217623
chr2	97954862	97955613
chr2	104750372	104751241
chr19	5093950	5094772
chr19	46017810	46018575
chr19	13812547	13813220
chr17	34980250	34981235
chr17	13318776	13320183
chr16	86198209	86198990
chr14	8608269	8609056
chr13	90840593	90841569
chr13	12530329	12531231
chr1	110172972	110173753
chr10	20459539	20460235
chr10	100379977	100380902
chr10	100374863	100375757
chrX	108402848	108403482
chr9	72883870	72884654
chr9	62373589	62374432
chr9	59756613	59757407
chr9	103283231	103284026
chr8	84591637	84592617
chr8	78545089	78545993
chr8	69448934	69449869
chr8	4322174	4322908
chr8	105102789	105103571
chr6	85136717	85137573
chr6	149583739	149584741
chr6	139248617	139249354
chr5	93700453	93701367
chr5	15547271	15548106
chr4	42082640	42083236
chr4	147713263	147714129
chr4	145559463	145560418
chr4	127000357	127001032
chr3	93813065	93814186
chr3	93612311	93613068
chr3	4075427	4076220
chr2	75879632	75880404
chr2	135328741	135329447
chr2	12875868	12876472
chr19	45080946	45081731
chr18	86557550	86558221
chr18	82227427	82228043
chr18	32059679	32060560
chr18	16822049	16822817
chr17	33865060	33865687
chr17	32550902	32551762
chr16	17804239	17805157
chr15	8629063	8629928
chr14	98589501	98590313
chr14	6854198	6854962
chr14	5071730	5072677
chr14	44355744	44356699
chr14	44294811	44295570
chr14	3894063	3895017
chr13	8744179	8745024
chr1	37329028	37329951
chr12	3017796	3019854
chr12	113795769	113796506
chr11	74371400	74372292
chr1	155516428	155517069
chr1	142085185	142085864
chr1	136159516	136160487
chr10	45000587	45001173
chr10	128358328	128359274
chrX	126773111	126773939
chr9	32404870	32405719
chr8	83803311	83804043
chr8	45268662	45269524
chr8	25563887	25564742
chr8	121431882	121432601
chr8	100733717	100734341
chr7	43137455	43138434
chr7	28675286	28676086
chr7	24285772	24286665
chr6	114530688	114531599
chr5	55153912	55154852
chr5	151722267	151723170
chr5	128491188	128491987
chr4	61571340	61572576
chr4	41803572	41804504
chr4	156106332	156107090
chr4	147287813	147288780
chr4	147201434	147202841
chr4	145783457	145784429
chr4	137075766	137076568
chr3	93830340	93831080
chr3	51652010	51652846
chr2	182008571	182009156
chr2	170975542	170976463
chr2	164470167	164471096
chr2	156705328	156706067
chr2	132485370	132485917
chr17	72797805	72798405
chr17	6492352	6493204
chr17	34653534	34654315
chr17	17766246	17767133
chr15	98969028	98969918
chr15	78712778	78713650
chr15	60942501	60943349
chr15	56033691	56034607
chr15	103313395	103314148
chr14	5910941	5911832
chr14	44742711	44743354
chr14	44726487	44727413
chr14	43307749	43308711
chr14	43029308	43030167
chr14	4264130	4265114
chr14	3600048	3601369
chr14	17025342	17026111
chr13	65900491	65901631
chr13	27876678	27877590
chr13	113669408	113670177
chr12	70488883	70489731
chr12	100267567	100268450
chr1	153807271	153808034
chr11	49553803	49554515
chr11	46913897	46914540
chr1	140052763	140053348
chr11	109513226	109514086
chr10	32793709	32794228
chr9	98451107	98451862
chr9	78596779	78597600
chr8	79745009	79745951
chr8	71837545	71838303
chr8	69430035	69430776
chr8	25746577	25747329
chr8	123499350	123500093
chr8	120077996	120078701
chr8	117863947	117864568
chr8	117137762	117138614
chr8	114702466	114703440
chr8	107576294	107577344
chr8	107012204	107013089
chr8	10573654	10574550
chr7	71411976	71412920
chr7	64950237	64951141
chr7	62209373	62210036
chr7	43166561	43167956
chr7	128937994	128938708
chr6	88113261	88113866
chr6	82771617	82772513
chr6	125136675	125137466
chr6	114574624	114575581
chr5	74311166	74311825
chr5	64866599	64867119
chr5	63639365	63640288
chr5	26070779	26071723
chr5	26011373	26012281
chr5	23367657	23368200
chr5	136619762	136620706
chr5	130156813	130157705
chr5	110284340	110285261
chr4	21704659	21705498
chr4	147809512	147810414
chr4	147762290	147762955
chr4	147453769	147454722
chr4	146743807	146744730
chr4	145744422	145745169
chr4	145653108	145654077
chr4	145429971	145430895
chr4	139429880	139430809
chr4	120887565	120888413
chr3	67568152	67569016
chr3	158987787	158988693
chr3	153598388	153599300
chr3	107867169	107867555
chr2	69043238	69044050
chr2	31380871	31382018
chr2	26204811	26205607
chr2	168009583	168010506
chr19	61323696	61324559
chr19	14080112	14080833
chr1	85736422	85736969
chr17	86198437	86199166
chr17	79580078	79580741
chr17	70429624	70430313
chr17	6442172	6442861
chr17	6287765	6288571
chr17	37601189	37602007
chr17	23533877	23534817
chr17	21271827	21272713
chr16	50364267	50364911
chr16	43908670	43909642
chr16	3299778	3300545
chr16	3260845	3261818
chr15	88324813	88325607
chr14	6980879	6981581
chr14	5389898	5390824
chr14	44694910	44696216
chr14	4334916	4336370
chr14	43249626	43250359
chr14	4242560	4243671
chr14	114854526	114855271
chr13	91339771	91340535
chr1	26686149	26686715
chr12	54098494	54099257
chr1	23826852	23827766
chr12	32629051	32629921
chr12	102519431	102520002
chr11	92889985	92890687
chr11	72630238	72631014
chr11	4348862	4349599
chr11	33725521	33726259
chr11	32140983	32141837
chr11	110795430	110796257
chr10	61211940	61212481
chr10	3119492	3122777
chr10	12609780	12610776
chrX	88882784	88883249
chrX	31162527	31163081
chr9	7722834	7723574
chr9	10467388	10467944
chr8	95676515	95677298
chr8	7236301	7237062
chr8	72272195	72273158
chr8	71562733	71563605
chr8	69569485	69570335
chr8	3279743	3280280
chr8	26686993	26687472
chr8	22612067	22612898
chr8	20068230	20069167
chr8	18388112	18388980
chr8	13455135	13455700
chr8	126884935	126886218
chr8	123618920	123619696
chr8	123607794	123609397
chr8	112348246	112349117
chr8	110007700	110008636
chr8	107002435	107003137
chr8	104234335	104235089
chr7	46607123	46607972
chr7	38016032	38016912
chr7	125954882	125955473
chr6	68316800	68317508
chr6	58592829	58593435
chr6	33014012	33014805
chr6	133876007	133876703
chr6	108438992	108439767
chr5	52886915	52887593
chr5	24800153	24800983
chr5	15502267	15503171
chr5	15060729	15061664
chr5	137024803	137025611
chr5	127341071	127341782
chr5	120960824	120961708
chr5	117358646	117359393
chr4	46356522	46357330
chr4	155580208	155581112
chr4	147511318	147512886
chr4	146839095	146839936
chr4	146824072	146824786
chr4	145631093	145632433
chr4	129058949	129059634
chr4	126977082	126977928
chr3	49989458	49990209
chr3	112953375	112954134
chr3	106177252	106178016
chr2	99674415	99674766
chr2	94524457	94525234
chr2	105858354	105859484
chr2	100948195	100949319
chr18	82166785	82167615
chr18	78161410	78161991
chr1	84988837	84989690
chr17	6409172	6410381
chr17	40384396	40385026
chr17	31377619	31378419
chr17	13175484	13176299
chr16	98100257	98101207
chr16	5306402	5307068
chr1	63609276	63610136
chr16	22876629	22877230
chr16	18686946	18687881
chr15	71917160	71917893
chr14	79467420	79468090
chr14	73776010	73776732
chr14	7313466	7314356
chr14	5754210	5755585
chr14	4834974	4836223
chr14	44368415	44369161
chr14	4425345	4426292
chr14	44127748	44128174
chr14	43713823	43714457
chr1	44348361	44349258
chr14	42526866	42527546
chr1	40293555	40294276
chr13	72292381	72292934
chr13	66625314	66626437
chr13	65278228	65278943
chr13	21803007	21803935
chr13	12934869	12935948
chr13	12889306	12890138
chr13	12802572	12804753
chr12	91594673	91595655
chr12	90903685	90904561
chr12	24894167	24894890
chr12	21914693	21915509
chr12	112875341	112876107
chr12	107464765	107465440
chr12	106939161	106939640
chr12	101613165	101613998
chr11	78856135	78856811
chr1	167299636	167300597
chr11	64898457	64899264
chr11	63212770	63213696
chr11	59218045	59218895
chr1	158844558	158845417
chr11	53243058	53244011
chr11	102572789	102573435
chr10	99641521	99642391
chr10	68464802	68465643
chr10	57447588	57448309
chr10	40529406	40530364
chr10	11530101	11530790
chrX	170809436	170810461
chrX	16868751	16869397
chr9	54930004	54930832
chr9	46581678	46582437
chr9	124490546	124492993
chr9	110709658	110710311
chr8	83998492	83999383
chr8	83893732	83894589
chr8	78003978	78004747
chr8	74851850	74852655
chr8	58912910	58913661
chr8	45816918	45817833
chr8	23027530	23028347
chr8	20002428	20003831
chr8	126074976	126075867
chr8	125248412	125249212
chr8	122148814	122149661
chr8	122043137	122043934
chr8	121583537	121584172
chr8	121513252	121514148
chr8	120178721	120179608
chr8	109592977	109593883
chr8	109416937	109417706
chr8	106712887	106713522
chr7	99876121	99877050
chr7	79058402	79059179
chr7	4843718	4844407
chr7	30346539	30347093
chr7	142736831	142737563
chr7	128724689	128725177
chr7	128474027	128474987
chr7	127572898	127573548
chr7	119052746	119053522
chr7	112084807	112085680
chr7	100520562	100521388
chr6	60185691	60186195
chr6	145793256	145793819
chr6	129558944	129559762
chr6	126704188	126705049
chr5	77280740	77282326
chr5	5219057	5219638
chr5	43360275	43360988
chr5	112428903	112429486
chr4	3172583	3173534
chr4	3167440	3168349
chr4	147358921	147360197
chr4	147268288	147269415
chr4	147247294	147248814
chr4	147113989	147115015
chr4	146512272	146513220
chr4	145672281	145673083
chr4	145588570	145589478
chr4	145413026	145414031
chr4	128467915	128468865
chr3	7501396	7502275
chr3	131299869	131300696
chr2	49076002	49076574
chr2	27973633	27974604
chr2	12002264	12002890
chr1	97802382	97803074
chr19	57066096	57066741
chr1	91754753	91755563
chr18	79602337	79602914
chr1	85647245	85648843
chr1	85302434	85302917
chr18	5124388	5125133
chr18	37693810	37694689
chr18	24049612	24050550
chr17	70633367	70634301
chr17	6386705	6387624
chr17	47038614	47039555
chr17	13542228	13544542
chr16	8906086	8906672
chr16	31425233	31426102
chr15	96936534	96937101
chr15	38246844	38247483
chr15	11408383	11409193
chr15	103190798	103191411
chr14	4767135	4767668
chr14	3663421	3664251
chr14	3078248	3079581
chr14	113260989	113261759
chr1	35697393	35698292
chr13	12938072	12939455
chr13	12885684	12888045
chr13	12823123	12824582
chr12	55315206	55315779
chr12	45929339	45930210
chr12	44601493	44602088
chr12	20256758	20257706
chr12	108613035	108613789
chr1	191120760	191121357
chr11	85110887	85111683
chr11	72224511	72225478
chr11	51059505	51060189
chr11	44086852	44087630
chr11	3945993	3946949
chr1	135846965	135847898
chr11	31177119	31178055
chr11	19677335	19677985
chr1	119463545	119464139
chr11	116294195	116294991
chr11	110604907	110605679
chr10	82047648	82048443
chr10	7463274	7464119
chr10	45533603	45534209
chr10	3102591	3103485
chr10	125993657	125994395
chr10	116198926	116199474
chrY	90770847	90771689
chrX	15581461	15581798
chrX	126774549	126775632
chr9	99729732	99730686
chr9	72766582	72767456
chr9	66646136	66647039
chr9	56891252	56892085
chr9	46980057	46980806
chr9	20830746	20831417
chr8	94908498	94909370
chr8	94362977	94363896
chr8	86961056	86961867
chr8	83355410	83356074
chr8	72214995	72215564
chr8	71881480	71882455
chr8	71000896	71001721
chr8	68794216	68795018
chr8	65110107	65110909
chr8	46305540	46306216
chr8	45439074	45439985
chr8	40986550	40987321
chr8	27058107	27058969
chr8	25465801	25466426
chr8	19903192	19904770
chr8	123604508	123605251
chr8	123540753	123541510
chr8	123384780	123385508
chr8	120897795	120898602
chr8	110846461	110847373
chr8	110322158	110322823
chr8	110201666	110202620
chr8	107588198	107588879
chr8	107521668	107522384
chr7	97297357	97298102
chr7	82865327	82866120
chr7	61475997	61476818
chr7	46962875	46963726
chr6	91249568	91250137
chr6	86354689	86355430
chr6	55281895	55282454
chr6	49518770	49519488
chr6	49499611	49500308
chr6	31838574	31839385
chr6	27637638	27638553
chr6	144476882	144477809
chr6	126025022	126025917
chr5	93697017	93697618
chr5	82666017	82666487
chr5	39576694	39577312
chr5	15532895	15534544
chr5	120782141	120783091
chr4	9150690	9151257
chr4	61840605	61841583
chr4	46390354	46391116
chr4	42766314	42767056
chr4	34230984	34231767
chr4	151026807	151027437
chr4	147782314	147783111
chr4	147293840	147294795
chr4	146954512	146955460
chr4	146274755	146276110
chr4	146060813	146061655
chr3	9947592	9948347
chr3	92272237	92273004
chr3	88676983	88677825
chr3	53028943	53029838
chr2	77709149	77709908
chr2	77309103	77309799
chr2	71155238	71155941
chr2	49503509	49504367
chr2	181392274	181393069
chr2	150068547	150069395
chr2	135387685	135388437
chr2	132952050	132952753
chr2	116060789	116061346
chr1	97865366	97865903
chr19	49069850	49070768
chr19	34772683	34773469
chr19	26181713	26182282
chr19	25713334	25713884
chr19	24961554	24962440
chr18	90595810	90596873
chr1	85895412	85896323
chr1	85651807	85653080
chr18	34561395	34562213
chr17	89816202	89817144
chr17	67837329	67838185
chr17	52855337	52856097
chr17	45724112	45724967
chr17	23664247	23664936
chr17	13458710	13459530
chr16	98097536	98098317
chr16	88938067	88938922
chr16	82529852	82530600
chr16	3280722	3281662
chr15	73022626	73023586
chr15	49094009	49094927
chr1	54408238	54408971
chr15	15523313	15523803
chr15	100038970	100039537
chr14	8460427	8461193
chr14	6984866	6985767
chr14	62664955	62665787
chr14	5811199	5812165
chr14	41502531	41503406
chr14	41425434	41426323
chr14	4107256	4108703
chr14	26849112	26849989
chr14	103235063	103235930
chr13	97089652	97090197
chr13	21854925	21855518
chr13	12961281	12962243
chr13	119668516	119669402
chr13	119613817	119615373
chr13	113693305	113694193
chr12	88272167	88273224
chr12	88256894	88257724
chr12	73583590	73584289
chr12	20296518	20297486
chr12	20292062	20293003
chr12	18015626	18016297
chr12	113625136	113626013
chr1	195366155	195367029
chr1	191352267	191353042
chr1	184824733	184825553
chr1	182657546	182658274
chr11	82174663	82175320
chr11	80817640	80818546
chr11	76536728	76537423
chr1	164316579	164317369
chr1	156241731	156242464
chr11	53874446	53875198
chr11	5243735	5244531
chr11	45752113	45752690
chr1	112837564	112838177
chr11	118775458	118776341
chr11	117963881	117964829
chr11	117056628	117057549
chr11	102393050	102393782
chr10	83198002	83198601
chr10	69869886	69870615
chr10	24591044	24591699
chr10	116207970	116208815
chrX	170755430	170756299
chrX	126693127	126694432
chr9	96916476	96917151
chr9	93366621	93367357
chr9	61702357	61702917
chr9	48277292	48277926
chr9	116087457	116088352
chr9	109894412	109895337
chr8	99685581	99686497
chr8	92172519	92173399
chr8	90670625	90671492
chr8	90609968	90610534
chr8	86512763	86513517
chr8	71405536	71406277
chr8	71169379	71171016
chr8	70766177	70766963
chr8	69653921	69654730
chr8	69547432	69548257
chr8	48935533	48936253
chr8	46961750	46962547
chr8	46010541	46011425
chr8	45068572	45069336
chr8	27279848	27280578
chr8	23057754	23058602
chr8	14123596	14124376
chr8	129294386	129295337
chr8	123643591	123644426
chr8	122284676	122285549
chr8	120281252	120281901
chr8	119380347	119381142
chr8	117577704	117578526
chr8	117182510	117183317
chr8	11615900	11616791
chr8	111343140	111344010
chr7	59797004	59797785
chr7	59747962	59748834
chr7	3601097	3601818
chr7	11363140	11364088
chr6	77616324	77617116
chr6	60411550	60412311
chr6	58610517	58611858
chr6	5410858	5411461
chr6	48177505	48178315
chr6	47013257	47014096
chr6	42185799	42186730
chr6	39848368	39849221
chr6	124382616	124383211
chr6	123697054	123697735
chr6	114625458	114626224
chr6	114618700	114619668
chr6	114572391	114573235
chr5	95011458	95012219
chr5	53594279	53594825
chr5	3008219	3009821
chr5	14927449	14928715
chr5	139331450	139332153
chr5	136061395	136062314
chr5	123544504	123545363
chr5	116475844	116476721
chr5	10236859	10237668
chr5	102274931	102275613
chr4	151880007	151880580
chr4	147360900	147362485
chr4	147323014	147323820
chr4	147254741	147255637
chr4	146195193	146195860
chr4	145670260	145671030
chr4	145410335	145411077
chr4	131981492	131982216
chr4	126110610	126111460
chr4	123898635	123899158
chr4	109601958	109602906
chr3	33808903	33809830
chr3	33082640	33083402
chr3	28275788	28276555
chr3	159935674	159936606
chr3	142474178	142474888
chr3	131552418	131553122
chr3	129671856	129672723
chr3	106250805	106251592
chr2	61494136	61494979
chr2	47649975	47650577
chr2	37304960	37305799
chr2	3546542	3547258
chr2	21624742	21625699
chr2	20779691	20780388
chr2	133549837	133550609
chr2	129393507	129393990
chr19	6560434	6560853
chr19	10502352	10503049
chr18	67269613	67270480
chr18	65348950	65349656
chr1	85062673	85063503
chr17	67839240	67840051
chr17	36110347	36111104
chr17	34527397	34528259
chr17	17131010	17131699
chr17	13217520	13218365
chr16	8502190	8503137
chr16	63872043	63872795
chr16	48570315	48570953
chr16	10192701	10193296
chr1	60272093	60272930
chr1	54407009	54407542
chr15	30913139	30913810
chr15	28315632	28316360
chr15	103937230	103938434
chr1	49934524	49935290
chr14	66175271	66176121
chr14	64069652	64070144
chr14	62798536	62799266
chr14	5884033	5884701
chr14	5358758	5359334
chr14	5081003	5081886
chr14	5000575	5001346
chr14	4773262	4773836
chr14	4509053	4509829
chr14	4502228	4503038
chr14	44787496	44788139
chr14	43250566	43251497
chr14	42204461	42205181
chr1	44064637	44065250
chr14	4028987	4029962
chr14	3959086	3959722
chr14	3355005	3355835
chr14	3002392	3003265
chr14	124376483	124376931
chr13	89740034	89740736
chr13	66720641	66721280
chr13	65444637	65445682
chr13	55405219	55405973
chr13	41134837	41135511
chr13	40917255	40918147
chr13	3004508	3005265
chr13	29854694	29855297
chr13	15968119	15968916
chr13	12936390	12937462
chr13	12916093	12917215
chr13	12826443	12827420
chr13	112196604	112197335
chr12	52010514	52011306
chr12	51490619	51491304
chr12	4444900	4445477
chr12	28578821	28579439
chr12	19927617	19928566
chr12	115622516	115623011
chr11	87467580	87468140
chr11	80614299	80615154
chr11	77967070	77967946
chr11	76577650	76578359
chr11	75159625	75160065
chr11	6768817	6769538
chr1	16439862	16440654
chr1	153559121	153559901
chr11	5181480	5182345
chr11	40600377	40601069
chr1	137117801	137118361
chr1	134854107	134854968
chr11	22600081	22600723
chr11	120029794	120030640
chr11	118490709	118491627
chr11	116758665	116759580
chr11	116752112	116753447
chr11	10123367	10123821
chr10	92193415	92194097
chr10	80687700	80688371
chr10	58675382	58676205
chr10	19239918	19240698
chrY	11854455	11855120
chr9	94921007	94921528
chr9	82366755	82367269
chr9	66240964	66241616
chr9	55311488	55312239
chr9	40288286	40288856
chr9	38953708	38954532
chr9	26776072	26776812
chr9	23253874	23254703
chr9	120591326	120592026
chr9	109122335	109122945
chr8	97182585	97183346
chr8	8910843	8911815
chr8	88646964	88648104
chr8	84737412	84738004
chr8	79054983	79055898
chr8	76016605	76017491
chr8	74853037	74853891
chr8	73857658	73858531
chr8	71862058	71862859
chr8	70885208	70886170
chr8	69553597	69554145
chr8	69426689	69427255
chr8	65323393	65323986
chr8	63677918	63678869
chr8	62028686	62029394
chr8	57574182	57574953
chr8	49136665	49137381
chr8	48011104	48011647
chr8	46202071	46202939
chr8	45858140	45858942
chr8	43353383	43354207
chr8	33499514	33500240
chr8	33346830	33347642
chr8	27253545	27254142
chr8	26625373	26626135
chr8	22056365	22056976
chr8	20001649	20002406
chr8	19999258	20000143
chr8	19971461	19972447
chr8	19745203	19746289
chr8	126528736	126529527
chr8	125347552	125348235
chr8	123949833	123950584
chr8	123622274	123623014
chr8	123520066	123520644
chr8	121234873	121235511
chr8	119696776	119697531
chr8	119113607	119114141
chr8	118888044	118888922
chr8	118685496	118686319
chr8	118287425	118288203
chr8	11561196	11562067
chr8	11143930	11144516
chr8	107852343	107852955
chr8	107439151	107440020
chr8	107414908	107415617
chr8	107254045	107255595
chr8	106683093	106683827
chr8	106159557	106160235
chr8	105859736	105860453
chr7	84981462	84982053
chr7	67183709	67184493
chr7	6468443	6468997
chr7	63321924	63322623
chr7	41309773	41310513
chr7	25599388	25600088
chr7	24975067	24975663
chr7	144074452	144075307
chr7	124989201	124989910
chr7	12172585	12173219
chr7	116701183	116701678
chr7	114922117	114922614
chr7	114729518	114730055
chr7	104774458	104775166
chr6	86820512	86821182
chr6	83730948	83731696
chr6	71125083	71125816
chr6	67810548	67810962
chr6	58596518	58597419
chr6	40722433	40723009
chr6	3620421	3621178
chr6	3154268	3154779
chr6	133960514	133961161
chr6	128169064	128169683
chr6	122801840	122802490
chr6	114596828	114597626
chr6	114567191	114568016
chr6	113761592	113762360
chr6	112067272	112068189
chr5	93583593	93584154
chr5	93528078	93528927
chr5	76822187	76822904
chr5	66957696	66958352
chr5	61287834	61288568
chr5	54234979	54235636
chr5	34776701	34777362
chr5	15594768	15595612
chr5	149818388	149819307
chr5	142767834	142768467
chr5	139580059	139580713
chr5	135400005	135400696
chr5	135363197	135364091
chr5	122657761	122658420
chr5	122401219	122401971
chr5	121720874	121721539
chr5	121606017	121606850
chr5	118090635	118091414
chr4	61241293	61241951
chr4	47940703	47941370
chr4	44316520	44317349
chr4	40301069	40301826
chr4	147685066	147685643
chr4	145892449	145893138
chr4	145869358	145870751
chr4	145812812	145813691
chr4	145719905	145720899
chr4	145639896	145640773
chr4	145463277	145463799
chr4	145406780	145407283
chr4	137164387	137164938
chr4	129120546	129121288
chr4	101500218	101501163
chr3	97546102	97546879
chr3	96440472	96440988
chr3	96333670	96334599
chr3	89002582	89003189
chr3	70103106	70104387
chr3	68064519	68065471
chr3	64898322	64898885
chr3	5867798	5868437
chr3	34234410	34235021
chr3	26944403	26945299
chr3	154258156	154258861
chr3	115887265	115888059
chr3	10060362	10061061
chr2	61543713	61544329
chr2	4937441	4938381
chr2	48109176	48109792
chr2	38429715	38430433
chr2	31024484	31025243
chr2	30299389	30300048
chr2	177061548	177062228
chr2	173811704	173812437
chr2	160367785	160368528
chr2	11613962	11614570
chr2	112215765	112216445
chr19	6451941	6452604
chr19	34784291	34784891
chr19	3450947	3451705
chr18	56466111	56466802
chr1	85576085	85576713
chr18	52543024	52543959
chr18	5161886	5162332
chr1	84985909	84986927
chr18	47536889	47537735
chr18	38714358	38714943
chr18	37413823	37414399
chr1	82987336	82987991
chr18	28353844	28354734
chr17	6531075	6532558
chr17	6270803	6271542
chr17	49445200	49446535
chr17	49413493	49413979
chr17	43534640	43535430
chr17	39543306	39543895
chr17	14524139	14524629
chr17	13554649	13555409
chr17	13323584	13324493
chr16	84793360	84793852
chr16	30587521	30588328
chr16	23135178	23135878
chr16	21074342	21075091
chr16	20908675	20909490
chr15	78532097	78532801
chr15	75061885	75062832
chr15	64174193	64174948
chr15	44249259	44249916
chr15	3481648	3482301
chr15	25459366	25460024
chr1	5070119	5070673
chr14	7656938	7658409
chr14	7266859	7268244
chr14	6920105	6920830
chr14	64164004	64164675
chr14	4701432	4702247
chr14	44609575	44610531
chr14	43315675	43316507
chr14	43274526	43275751
chr14	4040333	4041177
chr14	3989600	3990501
chr14	3031999	3032849
chr14	25565632	25566196
chr14	20765852	20766399
chr14	19606005	19607299
chr13	77371341	77371927
chr13	66637570	66638309
chr13	66589035	66589591
chr13	65259445	65260378
chr13	64081045	64081945
chr13	47365699	47366480
chr13	23491922	23492502
chr13	23410788	23412244
chr13	12905198	12906037
chr13	12872554	12874462
chr13	120034311	120035831
chr13	100342299	100343065
chr12	99518960	99519683
chr12	76427782	76428374
chr12	43157728	43158425
chr12	3014662	3015536
chr12	120022087	120023564
chr12	119352497	119353185
chr12	117039112	117039663
chr12	115604948	115605619
chr12	110895257	110895789
chr12	103643236	103643804
chr11	98606693	98607376
chr11	95201757	95202310
chr11	93738069	93738719
chr1	193503823	193504363
chr11	88820736	88821456
chr1	182124991	182125757
chr11	78560463	78561131
chr11	74981168	74981912
chr11	72429210	72429862
chr11	64568278	64568701
chr11	54410542	54411151
chr11	53849647	53850382
chr1	150920231	150921021
chr11	3373734	3374458
chr11	23094066	23094589
chr11	118659203	118660012
chr11	107794689	107795460
chr11	103003134	103003985
chr11	101910125	101910863
chr10	74158735	74159394
chr10	42307893	42308780
chr10	38093604	38094072
chr10	3104397	3105332
chr10	29953561	29954299
chr10	25238895	25239572
chr10	129621680	129622387
chr10	129549259	129549884
chr10	127164445	127165387
chr10	126180842	126181641
chrX	5366480	5367233
chrX	170878006	170879138
chrX	156734080	156734669
chrX	12231354	12231953
chr9	99339381	99340003
chr9	98425549	98426061
chr9	71763059	71763631
chr9	71215019	71215587
chr9	66611663	66612230
chr9	65214315	65214836
chr9	64769047	64769651
chr9	54676593	54677176
chr9	32940450	32941046
chr9	121352004	121352565
chr9	115180195	115180777
chr9	111015337	111016050
chr9	105243660	105244256
chr9	103013287	103014071
chr8	97674852	97676191
chr8	94098622	94099184
chr8	9392813	9393630
chr8	9157475	9157991
chr8	84989357	84990320
chr8	84471153	84471942
chr8	78821011	78821992
chr8	75030499	75031264
chr8	70844031	70845002
chr8	69792071	69792756
chr8	67896227	67896910
chr8	64610659	64611448
chr8	6129241	6130160
chr8	57616400	57617168
chr8	55782798	55783328
chr8	55518831	55519810
chr8	48877733	48878377
chr8	48456236	48456755
chr8	48137112	48137721
chr8	47370547	47371126
chr8	41777556	41778138
chr8	31372250	31372750
chr8	28316844	28317703
chr8	25277055	25277633
chr8	24554325	24555109
chr8	19949556	19950155
chr8	125051771	125052350
chr8	125012470	125013051
chr8	123768672	123769283
chr8	123575201	123576372
chr8	119446354	119446828
chr8	117487782	117488360
chr8	117244567	117245181
chr8	117065554	117066135
chr8	115065519	115066020
chr8	111573433	111574252
chr8	108764112	108764826
chr8	106472540	106473266
chr8	106454009	106454852
chr8	106338485	106339254
chr8	104714111	104714694
chr8	104458061	104458627
chr8	101107095	101107801
chr7	99443979	99444533
chr7	59744264	59745148
chr7	142427749	142428695
chr7	131370622	131371313
chr7	12553955	12554431
chr7	12173498	12174125
chr7	119513170	119513662
chr7	109028101	109028866
chr6	92776246	92776833
chr6	91901474	91902139
chr6	83693738	83694248
chr6	78512626	78513362
chr6	69676834	69677415
chr6	67683023	67683667
chr6	67125594	67126186
chr6	60598596	60599339
chr6	58601693	58602636
chr6	3195874	3197169
chr6	125455944	125456472
chr6	121238509	121239163
chr5	95161899	95162813
chr5	95105125	95105762
chr5	92140468	92141065
chr5	91517059	91517764
chr5	76176083	76176574
chr5	3831162	3831897
chr5	32741241	32741834
chr5	32720745	32721429
chr5	3005005	3005617
chr5	28635582	28636092
chr5	26068248	26069620
chr5	25933451	25934084
chr5	15011191	15011983
chr5	145641884	145642520
chr5	145166477	145167031
chr5	133666348	133666980
chr5	131279976	131280742
chr5	126093069	126093842
chr5	121541181	121542002
chr5	108370517	108371090
chr4	8510087	8510638
chr4	46580742	46581257
chr4	42579951	42580533
chr4	34375903	34376594
chr4	30350249	30350925
chr4	21063753	21064422
chr4	152153715	152154310
chr4	147749035	147749769
chr4	147552653	147554256
chr4	147058354	147059309
chr4	147038750	147039588
chr4	147024486	147025239
chr4	146891673	146892455
chr4	146642585	146643242
chr4	146554912	146556051
chr4	146531082	146532025
chr4	146278621	146279254
chr4	145594318	145594958
chr4	145405467	145406059
chr4	137844442	137845136
chr4	132648754	132649449
chr4	131723296	131723884
chr4	127935201	127935799
chr4	11052618	11053507
chr3	96534259	96534957
chr3	93870647	93871359
chr3	93822891	93823869
chr3	93118861	93119645
chr3	92275214	92275756
chr3	89519605	89520418
chr3	89058475	89059407
chr3	86976426	86977111
chr3	56818602	56819272
chr3	43305527	43306393
chr3	19315444	19315991
chr3	16043090	16043773
chr3	144752924	144753597
chr3	132207427	132207895
chr3	131812852	131813429
chr3	122983657	122984119
chr3	107462030	107462975
chr3	101896804	101897408
chr2	91682666	91683320
chr2	78049281	78049904
chr2	6403043	6404007
chr2	51470972	51471552
chr2	33689471	33690041
chr2	30057102	30057698
chr2	168274120	168274640
chr2	163968171	163968966
chr2	159697305	159697782
chr2	158047744	158048380
chr2	135646121	135646761
chr1	97512703	97513249
chr19	6426954	6427701
chr19	53351324	53352160
chr19	4981715	4982213
chr19	47264070	47264647
chr19	45461069	45461763
chr19	44486975	44487613
chr19	44388277	44388811
chr19	42341159	42341704
chr19	38478753	38479516
chr1	93080711	93081415
chr19	11954233	11954813
chr19	10341081	10341666
chr1	85552726	85553304
chr1	85215823	85216519
chr18	5073387	5074041
chr18	4437281	4438129
chr18	34823273	34823868
chr17	94735262	94735931
chr17	76899373	76900041
chr17	6695775	6696428
chr17	6294778	6295481
chr17	56502349	56503029
chr17	5331276	5332025
chr17	47449324	47449863
chr17	41052349	41052980
chr17	32143105	32143678
chr17	21495538	21496112
chr17	17346078	17346598
chr17	14960370	14960927
chr17	13337732	13338623
chr17	13310315	13312224
chr16	98098954	98099605
chr16	97443731	97444366
chr16	6839332	6840023
chr16	65313885	65314564
chr16	48078452	48079035
chr16	44055661	44056397
chr16	3337516	3338386
chr16	3267025	3268003
chr16	21855810	21856433
chr16	20322136	20322803
chr16	17726899	17727744
chr16	10577122	10577715
chr15	95792776	95793343
chr15	9067069	9067869
chr1	58802077	58802754
chr15	82768229	82768789
chr15	75141679	75142550
chr15	68574482	68575022
chr1	55736278	55736846
chr15	38237793	38238609
chr15	35292751	35293381
chr1	5189118	5189659
chr15	102785128	102785743
chr15	100307573	100308235
chr14	75060449	75061134
chr14	7487181	7487935
chr14	7264532	7266503
chr14	70893924	70894471
chr14	6886101	6886749
chr14	6603789	6604541
chr14	65254867	65255753
chr14	65244374	65245288
chr14	5984869	5987535
chr14	59556128	59556776
chr14	5742419	5743184
chr14	55879389	55880166
chr14	54412714	54413288
chr14	5401672	5403102
chr14	4750462	4751034
chr14	4734949	4735569
chr14	4659606	4660395
chr14	4492957	4493559
chr14	43987168	43987833
chr14	43520482	43521446
chr14	4273672	4274212
chr14	42134646	42135243
chr14	4133197	4133828
chr14	4120700	4121336
chr14	4100818	4101813
chr14	37068315	37069003
chr14	3219984	3220545
chr14	28057623	28058220
chr14	123625932	123626706
chr14	112299510	112300113
chr14	106088358	106089272
chr14	103717427	103718119
chr14	101653033	101653906
chr14	101500618	101501171
chr13	81152063	81152621
chr13	66710751	66711471
chr13	50949273	50950115
chr13	44625686	44626242
chr13	4376684	4377147
chr13	42188974	42189517
chr13	31082341	31082950
chr13	25562573	25563372
chr13	20489665	20490296
chr13	16005282	16006014
chr13	12925397	12927278
chr13	12877823	12878817
chr13	12837271	12837944
chr13	12256801	12257568
chr13	114793160	114793750
chr12	92884866	92885432
chr12	72417718	72418213
chr12	6477583	6478092
chr12	23122655	23123249
chr12	22687223	22687895
chr12	115498703	115499416
chr12	113704857	113705770
chr12	109890563	109891139
chr11	98355493	98355998
chr11	89187014	89187733
chr11	88799938	88800447
chr11	88516237	88516725
chr11	87413142	87413679
chr1	182408212	182408668
chr11	81534452	81535197
chr11	80351746	80352277
chr11	78355139	78355925
chr11	72813909	72814436
chr1	171121860	171122543
chr11	68807893	68808530
chr11	67820039	67820624
chr1	165526003	165526812
chr1	163344772	163345568
chr11	60922790	60923297
chr11	60720288	60720833
chr11	5687761	5688638
chr11	53636970	53637831
chr1	150805424	150806014
chr11	47860372	47860978
chr11	44398732	44399597
chr11	42314764	42315268
chr1	139929445	139929943
chr1	138136456	138137191
chr1	13789430	13790086
chr1	134435663	134436281
chr1	132116303	132116897
chr1	131053135	131053895
chr1	130783839	130784398
chr11	20930006	20930595
chr11	121976425	121977066
chr11	120488979	120489609
chr11	117267150	117267916
chr11	116764348	116764952
chr11	116754770	116755401
chr11	116749928	116751639
chr10	98684174	98684932
chr10	80288253	80288962
chr10	75241803	75242422
chr10	64090188	64090766
chr10	61147641	61148260
chr10	49641188	49642160
chr10	127010435	127011297
chr10	126625120	126626087
chr10	122581138	122581697
chr10	115585503	115586133
chrY	90773490	90774230
chrY	89267954	89268670
chr9	89369655	89370264
chr9	72955323	72956106
chr9	7247370	7247999
chr9	69357769	69358309
chr9	59722981	59723621
chr9	56847400	56848046
chr9	56200573	56201148
chr9	41808894	41809860
chr9	39531395	39532237
chr9	3657507	3658196
chr9	21445237	21445891
chr9	21091812	21092483
chr9	123215485	123216123
chr9	121212938	121213522
chr9	120433729	120434342
chr9	106421751	106422383
chr8	95528967	95529505
chr8	94063449	94064111
chr8	93316741	93317547
chr8	90595928	90596513
chr8	88701510	88702109
chr8	87480312	87480992
chr8	86585537	86586156
chr8	86393904	86394634
chr8	81341217	81341949
chr8	80506598	80507168
chr8	80056980	80057644
chr8	78031056	78031669
chr8	77503398	77503951
chr8	74847115	74847695
chr8	71838647	71839285
chr8	71810733	71811398
chr8	71003186	71004088
chr8	69808363	69808950
chr8	69530602	69531390
chr8	69518310	69518927
chr8	69458193	69458718
chr8	69206166	69206696
chr8	67494509	67495236
chr8	67451332	67451940
chr8	66623583	66624309
chr8	65204160	65204831
chr8	61623023	61623952
chr8	61108215	61108851
chr8	57403587	57404153
chr8	56392401	56392877
chr8	55515854	55516647
chr8	55379078	55380153
chr8	55376281	55377442
chr8	47824977	47825718
chr8	44938565	44939165
chr8	44766948	44767781
chr8	43306750	43307559
chr8	41513469	41514054
chr8	4082617	4083273
chr8	40381158	40381950
chr8	40244407	40245046
chr8	34486596	34487163
chr8	28969946	28970638
chr8	25886408	25887160
chr8	25719586	25720909
chr8	24692401	24693332
chr8	23676877	23677470
chr8	23536988	23537556
chr8	22928320	22928858
chr8	22573420	22574023
chr8	22098497	22099079
chr8	22048003	22048715
chr8	20681258	20682827
chr8	20662854	20663674
chr8	20069249	20070228
chr8	19782287	19783428
chr8	19778495	19779099
chr8	126053285	126053933
chr8	125701991	125702633
chr8	12477779	12478458
chr8	124141302	124141924
chr8	121977864	121978431
chr8	121731289	121731894
chr8	121377630	121378148
chr8	121286340	121287148
chr8	120083354	120083961
chr8	119804232	119804894
chr8	119296334	119297001
chr8	117224778	117225459
chr8	116133855	116134446
chr8	11337553	11338150
chr8	111968916	111969623
chr8	111945203	111945889
chr8	111678011	111678717
chr8	109853283	109854009
chr8	109732387	109733013
chr8	107818637	107819132
chr8	106535330	106536108
chr8	105685600	105686434
chr8	104570990	104571644
chr7	65317313	65317987
chr7	62452498	62453139
chr7	52688590	52689351
chr7	51170434	51171054
chr7	49120947	49121736
chr7	44974560	44975408
chr7	43197775	43198663
chr7	35545683	35546354
chr7	25625799	25626451
chr7	24950068	24950739
chr7	15912069	15912614
chr7	145078725	145079287
chr7	144284152	144284621
chr7	13989660	13990146
chr7	138083739	138084355
chr7	135165058	135165620
chr7	128080001	128080775
chr7	122800967	122801546
chr7	112652557	112653121
chr7	111782072	111782627
chr7	107045710	107046451
chr6	92067037	92067604
chr6	77649863	77650696
chr6	55202833	55203389
chr6	51807894	51808412
chr6	44092128	44092770
chr6	30460728	30461244
chr6	134793917	134794879
chr6	131353192	131353935
chr6	125166413	125166985
chr6	116228738	116229288
chr6	114604084	114604657
chr6	114594254	114594943
chr6	113748863	113749511
chr5	94182981	94183730
chr5	92461197	92461803
chr5	73731257	73731874
chr5	67201955	67202558
chr5	62049004	62049722
chr5	57190257	57190817
chr5	26266507	26267114
chr5	15536639	15537807
chr5	135544058	135545158
chr5	105366374	105367793
chr4	96395050	96395737
chr4	89226080	89226739
chr4	66728398	66729019
chr4	58253124	58253630
chr4	51830808	51831387
chr4	4166514	4167362
chr4	3253439	3254663
chr4	15578196	15578788
chr4	148102003	148102616
chr4	147776104	147776829
chr4	147746733	147747811
chr4	147584446	147585646
chr4	147532863	147533726
chr4	147299969	147300780
chr4	147035456	147036082
chr4	146841177	146841720
chr4	146713438	146714564
chr4	146593685	146594591
chr4	146521692	146522298
chr4	146254134	146254942
chr4	146250657	146251488
chr4	146058473	146060307
chr4	145814362	145815364
chr4	145771529	145772110
chr4	145543521	145544359
chr4	145509949	145510785
chr4	133649712	133650446
chr4	130790104	130790633
chr4	126627039	126627593
chr4	12473854	12474399
chr4	115200486	115201260
chr4	101264128	101264692
chr3	95053451	95054239
chr3	93843889	93844470
chr3	92274314	92275088
chr3	83840663	83841694
chr3	8304714	8305291
chr3	82984731	82985453
chr3	63917289	63917794
chr3	47662410	47662956
chr3	31459287	31459914
chr3	30899281	30899806
chr3	14862561	14863159
chr3	139531299	139531894
chr2	95223128	95223847
chr2	83041041	83041963
chr2	65037906	65038506
chr2	60446987	60447676
chr2	58457192	58457776
chr2	49727046	49727629
chr2	41250148	41250747
chr2	30967819	30968286
chr2	21941051	21941560
chr2	180432196	180432791
chr2	180350673	180351148
chr2	154038876	154039521
chr2	151748213	151748796
chr2	145588330	145588855
chr2	122937805	122938379
chr2	122264426	122265009
chr2	116071577	116072230
chr2	10825453	10825980
chr2	105238677	105239290
chr19	61257513	61258203
chr19	5579980	5580500
chr19	5257133	5257633
chr19	47919587	47920125
chr19	47882427	47883012
chr19	47325682	47326746
chr19	42699961	42700528
chr1	88288339	88288895
chr18	82583468	82584115
chr18	67810568	67811251
chr18	62561932	62562477
chr1	85635394	85636363
chr18	38188980	38189723
chr18	37757919	37758613
chr18	20609999	20610513
chr1	78008646	78009409
chr17	71561432	71562036
chr17	6464839	6465564
chr17	6449060	6449719
chr17	59535141	59535715
chr1	75754229	75754846
chr17	56808432	56809155
chr17	55708696	55709192
chr17	48454116	48454756
chr17	36120871	36121806
chr17	36090634	36091388
chr17	28133101	28133669
chr1	7204654	7205195
chr17	16926086	16926828
chr17	13544835	13546056
chr17	13249569	13250264
chr16	4405321	4405800
chr16	35539984	35540896
chr16	18052574	18053220
chr15	93383779	93384476
chr1	58713145	58713905
chr15	76631366	76632102
chr15	35914954	35915772
chr15	100968467	100968975
chr14	77250650	77251229
chr14	7594923	7595657
chr14	75309497	75310099
chr14	7173108	7173940
chr14	6937477	6938521
chr14	6333496	6334160
chr14	52164353	52164862
chr14	50352391	50352979
chr14	44690582	44691121
chr14	43313827	43314618
chr14	3360883	3361606
chr14	3240888	3241529
chr14	25693394	25693973
chr14	21311846	21312464
chr14	19613131	19613843
chr13	97607259	97607929
chr13	66592856	66593527
chr13	64833365	64834315
chr13	58593058	58593757
chr13	55246911	55247534
chr13	44846841	44847380
chr13	35852752	35853350
chr13	23402513	23403358
chr13	12835414	12836144
chr13	119892614	119893184
chr13	108151346	108152022
chr13	100846873	100847456
chr13	100339013	100339746
chr13	100316062	100316682
chr12	9051989	9052529
chr12	85219739	85220345
chr12	79715290	79715819
chr12	72053283	72054099
chr12	64989248	64989865
chr12	41565624	41566371
chr1	22873610	22874723
chr12	20197151	20197965
chr12	16155959	16156493
chr12	115599591	115600127
chr12	111550954	111551545
chr12	110355728	110356365
chr12	108338493	108339083
chr11	98743503	98744280
chr11	9623760	9624257
chr11	94543832	94544422
chr11	94433785	94434593
chr11	93550850	93551386
chr1	189972914	189973506
chr11	87825506	87826124
chr11	86893836	86894428
chr11	78435907	78436497
chr11	71772810	71773727
chr11	69599332	69599965
chr11	60953678	60954391
chr11	6087628	6088222
chr1	152313384	152314099
chr11	49271171	49271933
chr11	45990000	45990492
chr11	34002041	34002847
chr11	3203149	3203728
chr1	126569465	126570007
chr11	19761025	19761690
chr1	118905282	118905893
chr1	118012757	118013348
chr1	11350687	11351307
chr11	12373231	12373792
chr11	120423509	120424120
chr11	120307857	120308675
chr11	116753665	116754455
chr11	116744082	116745419
chr11	116554441	116554980
chr11	115083183	115083965
chr11	113989957	113990575
chr11	110884423	110885079
chr11	105363874	105364729
chr11	104480472	104481184
chr11	102892648	102893401
chr11	100702196	100702762
chr1	106425076	106425781
chr10	91032126	91032834
chr10	86823993	86824587
chr10	81648315	81649157
chr10	77252796	77253497
chr10	74675319	74675914
chr10	71515203	71516046
chr10	66807156	66807698
chr10	57440860	57441472
chr10	3124832	3125649
chr10	27970951	27971694
chr10	20648968	20649598
chr10	130584586	130585506
chr10	12257797	12258305
chrY	90777787	90778602
chrX	160537086	160537611
chrX	126776633	126777222
chr9	92249953	92250542
chr9	77607769	77608392
chr9	68956900	68957461
chr9	67044766	67045381
chr9	65283254	65283788
chr9	46912186	46912742
chr9	4117204	4117710
chr9	107613072	107613722
chr8	94955018	94955593
chr8	94602242	94602885
chr8	93010137	93010789
chr8	91799101	91799809
chr8	89850008	89850619
chr8	88757191	88757873
chr8	88324259	88324846
chr8	87833330	87833974
chr8	85758910	85759524
chr8	85026172	85026915
chr8	85013002	85013653
chr8	83960946	83961566
chr8	79623129	79623620
chr8	79209399	79210173
chr8	72765489	72765978
chr8	70130123	70130734
chr8	70129157	70129948
chr8	69592552	69593049
chr8	69583838	69584853
chr8	69496160	69496730
chr8	65617580	65618706
chr8	65309971	65310677
chr8	61515271	61516391
chr8	57966608	57967134
chr8	56070573	56071142
chr8	51091231	51091717
chr8	49084381	49085069
chr8	4635599	4636215
chr8	45885769	45886479
chr8	45236299	45236841
chr8	40358059	40358650
chr8	3802645	3803204
chr8	37569702	37570361
chr8	31934437	31934944
chr8	29014172	29014767
chr8	27136892	27137462
chr8	26024364	26024893
chr8	23168689	23169378
chr8	20668982	20669581
chr8	20647039	20648270
chr8	19090312	19091252
chr8	17781400	17782021
chr8	17437007	17437752
chr8	129233746	129234538
chr8	129146867	129147479
chr8	12677451	12677997
chr8	123796567	123797296
chr8	122942534	122943189
chr8	122932302	122932897
chr8	121311132	121311659
chr8	119927756	119928382
chr8	119358710	119359502
chr8	117881147	117881765
chr8	117600380	117601059
chr8	117260568	117261323
chr8	117257564	117258090
chr8	117251222	117251801
chr8	116999198	116999951
chr8	116733144	116734005
chr8	111745670	111746253
chr8	111337827	111338849
chr8	111026923	111027555
chr8	110749752	110750278
chr8	109536493	109537126
chr8	10924809	10925533
chr8	107663899	107664560
chr8	107454944	107456070
chr8	107073779	107074474
chr8	106381884	106382390
chr8	105817568	105818165
chr8	105367001	105367613
chr8	104433176	104433798
chr8	104051932	104052443
chr8	102881302	102881934
chr7	99710388	99711093
chr7	81154834	81155477
chr7	73372190	73372939
chr7	73326067	73326714
chr7	59800057	59800552
chr7	59776833	59777413
chr7	55501273	55501882
chr7	29383180	29383767
chr7	19006296	19007030
chr7	15225028	15225721
chr7	14317158	14317862
chr7	140152736	140153310
chr7	127870221	127870940
chr7	124948428	124949092
chr7	108327419	108328052
chr7	100429019	100429541
chr6	18030170	18030818
chr6	145275743	145276363
chr6	141211025	141211688
chr6	126563741	126564417
chr6	124636748	124637465
chr6	12042733	12043387
chr6	115900947	115901541
chr6	115846948	115847444
chr6	114616543	114617428
chr5	95672781	95673473
chr5	66518267	66518893
chr5	38275852	38276420
chr5	149742702	149743281
chr5	145636035	145636640
chr5	145116638	145117365
chr5	140472186	140472980
chr5	135251306	135251795
chr5	120953916	120954496
chr5	120088468	120089069
chr5	111957581	111958168
chr4	88584845	88585533
chr4	86545538	86546104
chr4	62519651	62520313
chr4	57892825	57893650
chr4	41606721	41607358
chr4	3443267	3443985
chr4	3200877	3201735
chr4	155734141	155734882
chr4	149702287	149703059
chr4	149291006	149291599
chr4	147669595	147670320
chr4	147610276	147610996
chr4	147350920	147351690
chr4	147332918	147333883
chr4	147171072	147171965
chr4	147154397	147154929
chr4	147148159	147148720
chr4	147053057	147053890
chr4	146583358	146584030
chr4	146515714	146517077
chr4	146149745	146150428
chr4	146069534	146070303
chr4	146057708	146058410
chr4	145868197	145868864
chr4	145857349	145858076
chr4	145742059	145742689
chr4	145580646	145581213
chr4	125029698	125030487
[truncated: 1,145 more rows]
