# Supplementary material for: CTCF is a barrier for 2C-like reprogramming
Source: Nat Commun. 2021 Aug 11;12:4856. doi: 10.1038/s41467-021-25072-x (PMC8358036; doi:10.1038/s41467-021-25072-x)
Supplement: Supplementary file 8 — Supplementary Data 4 [file 41467_2021_25072_MOESM8_ESM.xlsx]

## Sheet: Sheet1
Genes associated by proximity to ENDseq peaks
# GREAT version 4.0.4	Species assembly: mm10
1110004E09Rik	8.99 (+9309)
1300017J02Rik	9.36 (+4603)
1700001F09Rik	4.87 (-9372), 5.24 (-3610), 6.74 (+23073), 10.86 (+26110)
1700011L22Rik	8.24 (+38619)
1700012A03Rik	10.48 (-211354)
1700013D24Rik	5.24 (-25896)
1700018B08Rik	10.11 (-5295)
1700040L02Rik	9.36 (+76646)
1700066M21Rik	5.62 (-107699)
1810011O10Rik	7.49 (+332772)
1810013L24Rik	8.99 (+84255)
2210408I21Rik	8.24 (+236284)
2410141K09Rik	6.74 (-196774), 8.99 (-184923)
2610042L04Rik	10.48 (+968), 5.24 (+8726)
2810403A07Rik	5.99 (-8439)
3110018I06Rik	8.99 (-23611)
4930452B06Rik	7.49 (+57509)
4930467E23Rik	5.62 (+16219), 5.99 (+53180), 8.61 (+174416), 7.49 (+271593), 5.24 (+272517), 7.86 (+273815), 10.48 (+283947)
4930555G01Rik	7.86 (-49680), 14.6 (-48269), 12.73 (+21580), 5.99 (+30894)
4930558K02Rik	9.73 (-112933)
4930563M21Rik	17.6 (+9779)
4930590J08Rik	6.74 (-2532)
4931408C20Rik	10.11 (+1029)
4931429L15Rik	5.24 (+10693)
4932411N23Rik	9.36 (+39183)
4933402D24Rik	5.24 (-90309)
4933416C03Rik	10.86 (-85492), 5.24 (+29835)
5530401A14Rik	5.99 (-325871)
5730409E04Rik	5.62 (+17455)
5730455P16Rik	7.11 (+26017)
6030419C18Rik	8.61 (+7933)
6030452D12Rik	7.49 (-32208)
9330159F19Rik	7.11 (-11585)
9430015G10Rik	13.1 (-3416)
A130051J06Rik	7.86 (-1372)
A1bg	13.85 (-21647)
A530032D15Rik	6.36 (-43870), 7.86 (+46497)
A630001G21Rik	8.61 (+41957)
A730049H05Rik	10.86 (-39802)
AI429214	5.62 (+576442)
AI606181	10.11 (+67809)
Aanat	5.99 (+9837)
Aatk	5.62 (+16701)
Abcc12	4.87 (-5228), 5.99 (+44053), 10.86 (+67633)
Abce1	7.86 (+31041)
Abcg2	10.86 (-3718), 6.74 (+219), 6.36 (+5308)
Abr	6.36 (-68578)
Acaca	8.61 (+91673)
Acan	9.73 (+5176)
Acnat2	12.35 (+22201)
Acot7	8.99 (+28123)
Acsbg1	8.24 (-14969)
Acsl6	5.62 (+11239)
Acsm3	11.98 (-1375)
Acta1	10.86 (+3355)
Actg1	7.49 (+40199), 6.36 (+41007)
Acvr1c	7.86 (-99665)
Acyp2	5.62 (-7744)
Adam11	7.86 (-22108)
Adam29	8.24 (+387555)
Adam5	7.49 (+310)
Adam6a	7.86 (+81686), 6.36 (+161447), 14.98 (+172754), 10.11 (+252258)
Adamts5	15.72 (-297521)
Adat1	9.36 (+2109)
Adcy7	7.11 (-22721)
Adgrg1	5.62 (-21776)
Adgrl1	6.74 (-6160)
Adgrv1	8.61 (+193434)
Adra1b	5.24 (-186054)
Adra2c	6.74 (+2730)
Afap1l2	7.86 (-58265)
Agap1	6.74 (+69798)
Agpat4	6.36 (+91581)
Agtr1b	8.61 (-825421)
Ahctf1	11.61 (-49876)
Ahrr	5.99 (-230)
Ahsg	11.61 (-15183)
Akap10	4.87 (-27614), 8.99 (-20401)
Akap7	12.35 (+59894)
Akr1c6	5.62 (-57702)
Aktip	9.36 (-62864)
Alad	6.36 (-335), 6.36 (+577)
Aldh2	4.87 (-12513)
Aldob	6.74 (-18353)
Aldoc	8.61 (-70)
Alppl2	7.49 (+48632)
Amfr	7.86 (+59738)
Amy2a5	9.36 (+304926)
Anapc4	10.86 (+53279)
Ang6	7.11 (+18867)
Angpt2	10.86 (-7885)
Ank1	9.73 (+53272)
Ankrd1	7.11 (-108161)
Ankrd2	10.48 (-9560)
Ankrd66	7.11 (+8442)
Ano5	6.74 (-340469)
Anp32a	10.11 (+32659)
Anxa10	8.61 (+93982)
Anxa2	7.49 (-416)
Aoah	4.87 (-304467)
Ap2m1	4.87 (+2565)
Apaf1	7.11 (+50510)
Api5	6.36 (-86646)
Arfgef3	5.62 (+242)
Arglu1	5.99 (-467163), 11.61 (-167751)
Arhgap10	5.99 (+14369)
Arl4c	5.62 (-18880)
Arnt	6.36 (+16310)
Arpc1b	5.62 (+2699)
Arrdc3	7.11 (+268968)
Arsb	6.36 (+512)
Asb4	8.24 (+27621)
Asmt	9.73 (+83316), 8.24 (+137262), 9.36 (+206119)
Atg10	7.86 (-116182)
Atg13	10.86 (+27720)
Atg7	10.86 (-112160), 9.73 (-75529), 6.74 (-70670), 8.24 (-68098), 8.99 (-48589), 5.99 (-45990), 6.36 (-36030), 6.74 (-29736), 5.99 (-26168), 7.86 (-23873)
Atp1a3	14.98 (-24400)
Atp1b2	13.1 (+6287)
Atp23	8.61 (+275821)
Atp2b1	6.74 (-230640)
Atp2c2	11.61 (-2772)
Atp6ap1l	7.86 (+64208)
Atp6v1c1	8.99 (+34832)
Atp6v1h	7.49 (+106496)
Atp7b	10.48 (+11960)
Atp8b4	15.72 (+70431)
Atxn1l	6.74 (+4896)
Atxn2	8.61 (+9617)
B230307C23Rik	7.49 (+100590), 7.49 (+101978), 5.24 (+103192)
B4galnt1	9.36 (-284)
BC030870	6.36 (-488781), 4.87 (-324841), 10.86 (-194298)
BC035947	9.73 (-61772)
BC061237	8.61 (+2929), 10.86 (+3858)
BC107364	11.61 (+11416)
Bahcc1	5.62 (+10327)
Banp	10.48 (+27706), 11.61 (+92889), 6.74 (+154678)
Batf3	13.85 (+22625)
Bbs2	5.99 (-11025), 6.36 (+26)
Bbx	12.35 (+67672)
Bcas2	5.99 (-1768)
Bcl11a	16.1 (+421161)
Bdh1	13.48 (-3135)
Bdkrb1	7.49 (+7789)
Best2	8.61 (+574)
Bhlha9	4.49 (-5971)
Bhlhe40	7.86 (-221216), 7.49 (+49500)
Bicd1	6.36 (+167854), 6.36 (+168598)
Bicdl2	6.74 (+4181)
Blcap	10.11 (-39020)
Bmp2	19.84 (-290683), 6.74 (-1941)
Bpifa2	6.74 (+31176)
Btn2a2	5.99 (-3318)
C130026I21Rik	8.61 (-32070), 7.11 (+54298)
C1qtnf6	8.61 (-2892)
C1s2	6.74 (-777)
C87414	14.98 (-25776), 5.99 (+87978)
Cacna1a	7.11 (+56231)
Cacna1g	8.61 (+40047)
Calb1	7.49 (-302676)
Calcoco1	8.24 (-63154)
Calm1	14.23 (+67909)
Camk2b	6.36 (-22423)
Camk2g	9.73 (+27923)
Capn9	12.35 (+41542)
Car10	16.47 (-208909), 7.11 (-2395)
Casp8	6.74 (+6890)
Cbfa2t3	5.62 (+34263)
Cbln2	7.11 (-154404)
Cbln3	7.49 (+4388)
Cbr4	7.49 (+135912)
Cbwd1	10.11 (-387)
Ccdc113	6.74 (-4848), 4.87 (+11742)
Ccdc167	4.49 (-84296)
Ccdc187	10.86 (+20747)
Ccdc191	9.36 (+19256)
Ccdc40	5.99 (+7280)
Ccl1	6.36 (+4694), 5.99 (+16358)
Ccl21a	11.98 (+7276)
Ccl28	5.62 (-17552), 11.61 (-9704)
Ccnd2	5.99 (+3186)
Cd180	9.36 (-315681)
Cd24a	8.24 (-4129)
Cd300lb	7.49 (+10464)
Cd300lg	7.11 (+19535)
Cd320	7.11 (+22235)
Cdadc1	7.11 (+41624)
Cdcp1	5.62 (+262)
Cdh11	11.23 (+4647)
Cdh13	6.36 (+3687)
Cdh2	7.11 (-12945)
Cdh3	6.74 (+24755)
Cdh5	5.24 (-565281), 5.99 (-49383), 8.24 (-7810)
Cdk5rap2	13.48 (+12241), 5.24 (+623251)
Cdk6	11.61 (-338667), 14.98 (-335244), 7.11 (-334305)
Cdkn2aipnl	7.11 (-11322)
Cdkn2c	5.62 (+64777)
Cdnf	8.61 (+33809)
Cdrt4	7.86 (+15693)
Cdyl2	17.22 (-22615)
Cenpq	6.74 (-117653)
Cenpw	7.11 (+246633)
Cep192	7.86 (+10870)
Ces2b	7.11 (-41714)
Cfap58	6.36 (-17949)
Cftr	5.99 (+1213)
Chga	12.73 (-35317)
Chil4	4.87 (-76059), 6.74 (-65129), 5.62 (-31659)
Chst11	19.84 (-30247)
Chtf8	13.48 (+5531)
Ciita	6.36 (+1350)
Cldn18	6.74 (-20052)
Cldn23	7.49 (-24146)
Clpx	6.36 (-10756)
Clvs2	9.73 (+133141)
Cmip	10.48 (-12049)
Cmtm2a	8.24 (-6212)
Cmtm8	7.11 (+28651)
Cnih2	8.24 (+4123)
Cntn5	12.73 (-569137)
Cntnap4	6.74 (-221478)
Cobl	7.49 (-441320)
Coch	6.36 (-102470)
Col4a1	4.49 (-25201)
Col4a2	8.61 (-85237)
Col5a1	9.36 (-481), 8.99 (+87540)
Coq10a	11.61 (+10012)
Coro2a	7.86 (-14706)
Cox6c	5.62 (+22589)
Cpd	6.36 (-4730)
Cpeb2	4.49 (+127372)
Cpt1a	6.74 (+2213)
Crb2	5.24 (-40929)
Creg1	4.87 (-27393)
Crisp1	8.99 (-65441)
Crlf2	7.11 (-371)
Cryba4	11.98 (+174336), 6.74 (+294979)
Csf2ra	5.99 (-29542)
Csmd1	5.99 (-246366), 5.99 (+97999)
Csmd3	5.99 (-302372)
Cspg4	8.99 (+26729)
Ctgf	9.36 (-4179)
Ctnna2	8.61 (+362729)
Ctrb1	6.74 (+12692)
Ctsm	13.48 (+15547)
Cuedc1	5.24 (-12009)
Cul1	14.98 (-492876), 5.24 (-319995)
Cux1	6.74 (-53014)
Cwc22	7.86 (-103211), 14.98 (-102072)
Cxcl12	6.36 (+8011)
Cybrd1	10.86 (+37774)
Cyld	5.62 (+4748)
Cyp2j11	7.49 (-46657)
Cyp2u1	5.99 (+2989)
Cyp3a41b	9.73 (-51772)
Cyp4f16	9.36 (+14796)
D1Ertd622e	4.87 (+149077)
D2hgdh	5.99 (+2602)
D630003M21Rik	6.36 (+25114)
D630039A03Rik	5.99 (+23045)
D830030K20Rik	5.99 (+11710)
Dab1	5.24 (-158315)
Dab2ip	6.36 (+58388)
Dach1	7.11 (-420142), 12.35 (+449710)
Dars	13.48 (-67796)
Dcp1a	5.99 (-19581)
Dctd	7.49 (+27440)
Ddhd2	4.87 (+7492)
Ddx19a	7.11 (+857)
Ddx28	11.61 (-11009)
Ddx39	5.24 (+88432)
Defa21	9.36 (-15091)
Defb12	7.11 (+23948)
Defb33	5.62 (-244732), 6.36 (-242867), 7.49 (-241816), 5.99 (-229509), 6.36 (-226651), 9.36 (-214226), 7.49 (-209823), 5.24 (-188357)
Dgcr6	6.74 (-13582)
Dhrs7c	9.73 (+22019)
Dhx38	5.62 (+29091)
Dhx40	9.73 (-86511)
Dhx58	6.36 (+1498)
Diablo	5.99 (-20000)
Dkk2	7.86 (+122453)
Dkk4	5.99 (-11656)
Dleu7	10.48 (+30014)
Dlgap1	10.48 (-47513), 9.36 (+5147)
Dmrt2	6.36 (+41290)
Dmrta2	19.09 (+109807)
Dnah11	12.73 (+89)
Dnah8	5.24 (+34029)
Dnajb13	8.24 (-6039)
Dok5	7.11 (+244066)
Dsel	7.86 (-973035)
Dtd2	12.35 (-4365)
Dusp10	5.99 (+201415)
Dusp13	7.11 (+860)
Dync2h1	5.24 (+7383)
Dynlt1a	5.99 (-53805), 9.36 (-24860), 5.99 (+22613)
Dynlt1b	9.36 (-42989), 5.62 (-20388), 9.36 (-5679), 9.73 (+12316), 5.24 (+19280), 7.11 (+33426), 6.36 (+35662), 8.99 (+37863), 8.24 (+62697)
Dynlt1c	13.1 (-41875)
Dytn	7.11 (+77276)
E130311K13Rik	8.24 (+11941)
Ebf1	6.74 (+246467)
Ecd	6.74 (+19894)
Ece1	10.86 (-17172)
Edar	7.86 (-81)
Edaradd	12.35 (-10305)
Eef2kmt	11.23 (-675786), 5.24 (-50976)
Egln3	10.11 (+105000)
Eif1b	6.74 (-58430)
Eif4ebp1	5.24 (+19860)
Elavl1	10.48 (+2753)
Elf1	7.49 (-13439)
Elfn2	14.23 (+4848)
Elk4	8.61 (+7298)
Elp4	9.73 (+45636)
Emid1	10.11 (-29817)
Engase	7.11 (+182709)
Enho	7.11 (+33318)
Enpp2	8.99 (-32213)
Enpp6	7.49 (-24638), 5.99 (-20843)
Entpd3	7.86 (+155)
Eomes	5.62 (+11508)
Epb41	12.35 (+74732)
Epc2	7.86 (+52295)
Eps8l3	10.11 (-9943)
Erdr1	6.36 (+59434)
Erich3	8.61 (+106837)
Esyt3	6.74 (+19085)
Etnk1	9.73 (+160808)
Etv5	7.49 (+20582)
Evi5	12.35 (+16983)
Evl	10.86 (+58690)
Exoc7	12.73 (+12293)
Extl3	5.99 (+71764)
F11	7.86 (+82882)
F2rl2	11.61 (+23431)
F2rl3	5.62 (-3356), 5.62 (+3812)
Faap24	14.6 (+13525)
Fabp5	10.48 (-64752)
Fads3	5.99 (+18545)
Fam155a	6.74 (+377898)
Fam161a	12.73 (+86019)
Fam212b	11.61 (+46632)
Fam92b	6.36 (-104169), 6.74 (-1837)
Fbxo27	5.99 (-17458)
Fbxo3	7.86 (-24787)
Fbxo48	7.86 (+10362)
Fbxw11	6.74 (-17016)
Fcamr	7.11 (-16583)
Fermt1	5.99 (-6549)
Fgfr1	7.49 (-52704)
Fgg	7.86 (-22867)
Flg2	6.36 (+25717)
Flii	5.99 (+6699)
Flrt3	7.86 (+130947)
Fndc3a	5.62 (-159294)
Fnta	6.36 (-8895)
Foxe1	7.11 (+13233)
Foxf1	5.99 (-1569)
Foxj2	4.87 (-17841)
Foxl1	12.35 (+107282)
Foxo3	7.11 (-31425)
Fsip2	5.99 (+98038)
Fto	7.86 (+218525)
Fzd3	5.62 (+6979)
G430095P16Rik	4.87 (+14674)
G6pd2	5.99 (+240660)
Gabra6	8.61 (+5966)
Gal	5.99 (-36932)
Galnt7	7.49 (+36487)
Galntl6	11.23 (-744)
Gan	7.11 (-9215), 7.49 (+24686)
Gas8	8.61 (+22278), 4.87 (+25809), 7.49 (+57026)
Gata5	11.98 (-16293)
Gatsl2	8.99 (-433102)
Gbp5	10.86 (-22376)
Gbx2	5.24 (+82153)
Gdi2	9.73 (-533165), 13.48 (-501387)
Gdpd1	6.74 (+254)
Gfod2	9.73 (-12186)
Gfra2	7.49 (+4137)
Ggact	7.49 (+36986), 7.86 (+136238)
Ggh	6.36 (+133048)
Ghr	7.49 (+101014)
Gins4	9.36 (-413)
Gjc2	6.36 (-938)
Gm10096	19.84 (+151790)
Gm10139	8.24 (-67252)
Gm10184	8.99 (+93768)
Gm10260	7.86 (+153236)
Gm10282	11.61 (+32569)
Gm10295	7.11 (-60822)
Gm10308	5.99 (-587281)
Gm10330	4.49 (+9620)
Gm10338	6.74 (-62021), 5.99 (+191), 7.49 (+57461), 7.11 (+107364)
Gm10340	5.99 (-17325), 6.74 (+8199), 5.99 (+10063)
Gm10354	8.24 (-32632)
Gm10375	5.62 (+81958), 5.99 (+87033)
Gm10376	6.74 (-14032)
Gm10377	8.61 (-14126)
Gm10406	4.87 (+15391), 7.11 (+42106), 5.24 (+89276)
Gm10408	8.24 (-93898), 5.99 (-87832), 11.98 (-35576)
Gm10479	9.73 (-487852), 6.36 (-218505), 6.36 (-123657)
Gm10591	15.35 (-31983)
Gm10767	7.49 (-193844)
Gm10775	6.74 (+546)
Gm10801	8.24 (-706984)
Gm10999	6.36 (-15671)
Gm11011	5.24 (+227271)
Gm11042	7.11 (-16713)
Gm11492	11.61 (-34760)
Gm11627	7.86 (+6406)
Gm12216	7.86 (-104)
Gm12689	8.61 (+2828)
Gm13124	9.73 (+13721)
Gm13212	6.36 (-17013), 5.99 (-4227), 7.49 (+3776)
Gm14444	5.99 (-45778)
Gm14496	10.11 (+18075)
Gm15319	5.62 (+291448), 6.74 (+292934)
Gm16427	6.74 (-43192), 5.99 (-17543), 7.86 (-3762)
Gm16494	5.24 (-21963)
Gm16506	11.23 (+13538)
Gm16513	6.74 (-28494)
Gm17332	7.49 (+4948), 7.86 (+72188)
Gm1979	7.11 (-6925), 8.24 (+71023)
Gm20388	8.24 (+17135)
Gm20777	7.86 (+43759)
Gm21060	8.24 (-28615), 10.86 (-27104)
Gm21294	5.62 (+215355)
Gm21411	7.86 (+70049)
Gm21836	10.48 (+3685)
Gm21977	6.36 (-13268)
Gm266	8.61 (-894)
Gm2888	7.49 (+48394)
Gm3043	12.35 (-93928), 7.11 (-88175), 13.1 (-35570), 7.11 (-25179)
Gm3099	7.11 (-27787), 6.74 (-7599)
Gm3115	5.24 (+17225), 5.62 (+36910)
Gm3127	14.23 (+18650)
Gm3149	6.36 (-52608)
Gm3164	7.86 (+10377)
Gm3182	8.61 (-7466), 4.87 (-6372)
Gm3187	13.85 (+18652)
Gm3278	8.24 (-56882)
Gm3327	11.23 (+9392)
Gm3424	7.49 (-54036), 7.49 (+18613), 8.61 (+69571)
Gm3453	7.11 (-8040)
Gm3460	6.74 (+17681), 4.87 (+18504)
Gm3486	8.24 (-13422)
Gm3512	5.99 (-14304)
Gm3573	6.36 (-14071)
Gm3642	7.11 (-80171), 5.99 (-46069), 7.86 (-14181)
Gm3727	9.73 (-141831), 9.73 (-49258), 6.36 (-37283), 6.36 (-3337)
Gm3893	12.73 (-8167)
Gm4141	13.48 (+13218)
Gm42517	6.74 (-2891)
Gm4312	7.49 (+2281), 10.86 (+7288)
Gm4775	6.74 (+12384)
Gm4869	6.74 (+26919)
Gm4881	7.86 (-5886)
Gm5150	4.87 (-36999)
Gm5168	11.98 (+230401)
Gm5447	7.86 (+108347)
Gm5458	10.48 (-10920), 8.99 (-3996), 8.24 (+17754)
Gm5662	5.99 (+1077), 5.24 (+1800)
Gm5796	7.86 (+23673)
Gm6482	5.99 (-17583)
Gm6588	13.85 (-20305)
Gm6594	8.99 (+318536)
Gm7030	6.74 (+18726)
Gm7347	7.86 (-12554), 7.86 (-10008)
Gm7361	7.49 (+9186)
Gm7697	6.36 (-47042), 8.24 (-24615), 7.49 (-2042), 8.61 (+4123), 5.99 (+4701), 8.24 (+26732)
Gm7876	10.11 (-7333)
Gm7945	8.99 (+48613)
Gm7951	7.49 (-17566)
Gm8068	5.24 (-13012)
Gm8122	8.99 (-21733), 6.74 (-14500)
Gm8127	5.62 (-22764), 5.62 (-21920), 7.49 (-20349), 7.11 (+18676)
Gm8220	8.61 (+9578)
Gm8229	9.36 (-3412), 10.86 (+3393)
Gm8247	7.86 (+27047)
Gm8267	8.99 (-17944), 10.48 (-1943), 7.86 (+18292), 10.11 (+29456)
Gm8271	12.73 (-35566)
Gm8332	10.48 (-7163)
Gm9495	7.49 (+23105), 16.47 (+26787)
Gm9602	5.99 (-7697), 12.35 (-2579)
Gm9833	7.86 (-27429)
Gnat3	6.36 (+127440)
Gnaz	5.99 (-291470)
Gnl2	5.99 (+59)
Gpcpd1	9.36 (+92526)
Gpm6a	11.61 (-105272), 5.62 (+413336), 4.49 (+413941), 8.61 (+422209), 6.36 (+423952)
Gpr158	13.1 (+257669)
Gpr84	6.74 (-3231)
Gprc5b	5.99 (-68594)
Gps2	4.87 (+927)
Gramd2	7.11 (+15373)
Gramd3	5.24 (+34273)
Grb2	5.99 (-14203)
Grin2b	9.73 (+345079)
Grk2	9.73 (-32059)
Grm1	8.99 (+36707)
Grm3	5.99 (-511987)
Grm8	10.11 (+496373)
Gsg1l	6.74 (+127210)
Gsn	7.49 (-11815)
Gtf3c5	8.61 (-9806)
Gzmf	7.49 (+7102)
H2-K1	8.24 (-3265)
H2-Q10	5.99 (+14196)
H2-T23	6.74 (+1158)
H2afb1	11.61 (+433585)
H60c	5.99 (+142592), 9.36 (+145500), 6.74 (+146388), 11.23 (+147813), 8.24 (+163229), 4.49 (+164633)
Hand2	9.73 (-239341)
Hc	6.36 (+12369)
Hectd2	5.99 (+816)
Helt	7.49 (-11295), 6.36 (+12877)
Herpud1	6.74 (-22803)
Hhat	13.1 (+26421)
Hhip	4.87 (+630)
Hip1	8.24 (+610)
Hist1h2br	6.36 (+21290)
Hjurp	7.86 (+3525), 5.99 (+8466)
Hmcn1	4.87 (+72571)
Hmcn2	8.99 (+66953)
Hmgcs1	9.36 (-28006), 7.11 (-21602), 4.87 (-20844)
Hmx1	7.11 (-40033)
Hook2	5.24 (-780)
Hormad2	10.11 (+91488)
Hp	8.99 (-14465)
Hpdl	6.74 (-3147)
Hpf1	7.86 (-106307)
Hps6	10.48 (+14672)
Hrh4	6.74 (+390155)
Hs3st1	5.62 (+178486)
Hs3st3a1	14.98 (+21502), 6.74 (+133243)
Hs6st1	6.74 (-370450)
Hsbp1	5.62 (-523665), 10.86 (+14592)
Hsd17b3	8.61 (+7685)
Hsf2	5.62 (-45193), 8.99 (-38455)
Hsf5	5.99 (+22396)
Hspa4	13.1 (+56922)
Hspb3	5.62 (-29913), 11.23 (-6124)
Hspb8	8.61 (-53297)
Hykk	7.86 (+13139)
Ier2	6.74 (+22931), 8.24 (+70826)
Ifna9	6.36 (+7148)
Igbp1b	16.47 (-266100)
Igsf21	6.36 (-5741)
Il10	6.36 (+33632)
Il11ra1	15.35 (+43937)
Il13	8.24 (-2719)
Il1b	12.35 (-22548)
Il1rl2	7.49 (-30867)
Il7	6.74 (-249043)
Il9r	8.99 (+58995)
Inhba	7.86 (-43228), 7.49 (-6115)
Inpp4a	10.48 (-28488)
Ins1	5.24 (-614314)
Ins2	5.24 (+6253)
Insc	8.61 (+176694)
Insr	7.49 (-966)
Ints6	7.86 (-37920)
Ipcef1	9.73 (-96526)
Iqcm	4.87 (+568147)
Irf2bp1	7.11 (+2615)
Irf8	6.74 (+161959)
Irx4	7.86 (-99749)
Irx5	4.49 (-223808), 5.99 (-184909)
Isx	5.62 (-25870), 4.49 (-21526), 5.62 (-19929)
Itgam	8.99 (+17808)
Itih1	7.49 (-639)
Iws1	8.99 (-7658)
Jak1	5.99 (+1161)
Jak3	6.36 (+444)
Jam3	6.74 (-20836)
Jarid2	6.36 (+115935)
Jph3	16.1 (-35898), 6.36 (+869), 7.11 (+30920)
Kansl1	8.99 (-38541)
Kat6b	5.24 (-187589)
Kazald1	9.73 (+6259)
Kbtbd12	12.73 (+49228)
Kcna5	5.62 (-28697)
Kcna6	7.11 (+36119)
Kcnh8	5.62 (+252998)
Kcnip1	8.61 (+117898)
Kcnj1	8.24 (+11434)
Kcnj16	7.86 (-172266), 5.62 (-83287)
Kcnj3	18.72 (-237926)
Kcnk1	10.48 (+80348)
Kcnk9	13.85 (-91351)
Kcnma1	7.86 (-63669), 9.36 (+440658)
Kcnmb1	8.24 (+39433)
Kctd2	10.11 (+7884)
Kdm8	5.62 (-496014)
Kidins220	7.11 (+52706)
Kif1a	8.61 (+20800)
Kif1b	5.62 (+16415)
Kif21b	7.86 (+28445)
Klhl12	6.36 (-19581)
Klhl22	7.49 (+17321)
Klhl35	7.86 (-21594)
Klre1	8.61 (-18434)
Kmt2e	8.61 (-66409)
Kras	6.36 (-26176)
Krtap19-9b	8.61 (-6172)
Krtap28-13	6.36 (+15403)
Lama1	7.86 (+140586)
Large1	6.36 (-190294)
Larp4b	12.35 (+1227)
Lcorl	5.99 (-586149)
Lep	7.11 (+23016)
Letm2	8.99 (+22229)
Letmd1	10.11 (-5069)
Lhx2	9.36 (+79231)
Lhx3	5.62 (+1249)
Lhx8	11.23 (+12769), 6.74 (+72164)
Lilr4b	8.24 (-80558)
Lime1	5.99 (+11572)
Lix1	8.24 (-56566), 5.24 (+6162)
Lmo3	6.36 (+104149)
Lox	5.62 (-13793)
Lpcat4	7.86 (-23381)
Lpo	7.11 (+396)
Lrit2	6.36 (+669)
Lrrc36	6.74 (+5429)
Lrrc3c	8.61 (+8803)
Lrrc7	8.99 (-426110)
Lrrc8b	13.1 (-54866), 6.74 (-49165), 7.86 (-48276)
Lrrk2	7.11 (-60)
Lsm6	5.24 (-15)
Ltf	6.36 (-3466)
Ly6c1	9.36 (-13598)
Ly6g	9.36 (-13159)
Lypd6b	11.23 (-11864)
Lyrm9	8.99 (+29929)
Lysmd4	6.74 (-38443)
Macc1	5.24 (-39759)
Mad2l2	9.36 (+91)
Man2a1	8.61 (-61936)
Map1s	4.87 (+95022), 5.99 (+97718)
Map2k3	5.99 (+21959)
Map4k1	5.62 (+44270)
2020-03-01	10.86 (-13996)
Marveld3	9.73 (-8407)
Mat2b	7.86 (+92085)
Mboat4	6.74 (+8977)
Mbp	7.11 (+108679)
Mc1r	9.36 (-172)
Med15	8.24 (-4588)
Med31	11.98 (-9504)
Mei4	5.99 (+269849)
Melk	5.99 (+15818), 6.74 (+101896)
Meox1	11.61 (-16105)
Mettl4	4.49 (+14245)
Mettl7a1	5.99 (+3108)
Mfsd1	7.11 (-14489)
Mgat5	9.73 (-56)
Mgst2	6.36 (-8681)
Mkln1	6.36 (-80077)
Mlkl	7.86 (-5422), 5.62 (-159)
Mlycd	6.74 (-14018)
Mmaa	5.24 (-37625)
Mmp13	5.24 (-24742)
Mmp15	9.36 (+20208)
Mmp7	11.61 (+31157)
Mocs1	6.36 (-14690)
Morc1	6.36 (+139111)
Mphosph6	4.87 (-215458), 11.23 (-62259)
Mrgprd	11.23 (+21006)
Mrpl15	5.99 (+96246)
Mrpl21	9.36 (-47653)
Mrps10	9.36 (-8698)
Mrps33	6.74 (-88362), 5.24 (-37873)
Ms4a4d	5.99 (+2)
Mtnr1a	4.49 (-311)
Mtrr	9.36 (+139280)
Mucl2	11.23 (-38462)
Mup17	6.36 (+23810)
Mup5	10.86 (-5854)
Mx1	7.49 (+18787)
Mycbp2	8.24 (+111279)
Mycs	10.11 (+102323)
Myh13	11.98 (+51915)
Myh3	6.74 (+34737)
Myh8	5.99 (-18247)
Myl9	6.74 (-69855)
Myo16	12.35 (+420139)
Myo9b	7.86 (-102658)
N4bp1	8.99 (-76265)
Nae1	4.87 (-25)
Naip6	6.74 (-16984)
Nat2	6.36 (-480)
Nbea	5.99 (+175554)
Ncf1	5.24 (-36850)
Ncoa1	10.11 (+32081)
Ncoa7	8.61 (+52738)
Ndp	7.86 (+42742)
Ndrg4	5.24 (-26098)
Ndufa7	7.11 (+2405)
Ndufaf2	6.74 (+6645)
Ndufaf6	11.23 (+23240)
Ndufb6	5.62 (-22002)
Ndufv1	5.99 (-6356)
Necab2	7.49 (-212)
Nedd1	6.36 (+528817)
Nefl	5.99 (-24053)
Nek5	7.86 (+26271)
Neto2	5.99 (+12151)
Neurl1a	7.86 (+85619)
Neurod1	10.86 (-55448)
Nhsl1	7.86 (-18517)
Ninj1	5.62 (-13990)
Nkx2-2	7.86 (-70436)
Nkx2-3	7.49 (+18746)
Nkx6-3	6.74 (+15811)
Nme5	7.86 (+17462)
Nme7	8.24 (+9275)
Noct	5.99 (-318145)
Nod2	9.36 (+159)
Nop2	5.99 (+5814)
Nostrin	7.86 (-92076)
Notch3	5.99 (+23582)
Noxa1	4.49 (-36926)
Npas3	15.35 (+333536)
Npas4	7.11 (+7966)
Npl	7.11 (-9516)
Npy5r	5.62 (+64089)
Nr2c2	6.36 (-25142)
Nr2c2ap	4.87 (-969)
Nr5a2	7.49 (-157469)
Nrcam	6.74 (+272788)
Nsmce3	12.35 (-77487)
Nsmf	7.49 (-228)
Nt5c1a	5.99 (+15486)
Nt5dc3	6.36 (+45290)
Ntpcr	5.99 (-31862)
Nucb2	6.36 (+197110)
Nup133	6.74 (-836)
Nup85	8.24 (-11373)
Nwd2	14.23 (-9318)
Nxnl1	6.74 (+3706)
Nxpe2	4.49 (+63247)
Oas1d	6.36 (+46691)
Obox2	5.24 (-163293)
Obox8	6.74 (+16134)
Odf1	10.86 (+27989)
Oit1	8.61 (-81870)
Olfr1023	10.11 (+9641)
Olfr1117-ps1	5.24 (+18910)
Olfr1380	8.61 (-2662)
Olfr1389	6.36 (-30123)
Olfr1499	11.61 (+6599)
Olfr1505	6.36 (+166923), 26.96 (+315402)
Olfr155	5.62 (+9757)
Olfr161	4.87 (-330373), 10.11 (-290797)
Olfr368	7.86 (-21109)
Olfr412	11.23 (+9730)
Olfr461	11.61 (+7659)
Olfr713	11.23 (+10050)
Olfr792	8.24 (+10403)
Olfr798	6.36 (+5940)
Olfr933	7.49 (-18203)
Olig3	7.86 (-116205)
Osbp	5.99 (-11460)
Oscar	6.36 (+14649)
Otol1	10.11 (+96330)
Padi4	7.49 (-14947)
Pappa2	13.1 (+113410)
Papss1	6.74 (+248439)
Paqr6	7.49 (-511)
Parm1	4.87 (-254)
Parp16	5.24 (-434)
Paxip1	7.11 (+110805)
Pcdh15	8.61 (+337152)
Pcdh18	10.48 (-232504), 7.49 (+581302)
Pcdhgb2	7.86 (+4523)
Pdcd5	10.11 (-11991)
Pde3a	5.99 (-38031)
Pde4d	7.11 (+786816)
Pde7a	5.99 (-4317)
Pde9a	10.48 (-8164)
Pdgfrl	7.11 (+60572)
Pdlim3	8.24 (-68113)
Pdlim4	7.86 (+14609)
Pdp2	5.62 (-20145)
Peak1	18.34 (+99300)
Peg12	5.24 (+11935)
Per3	13.48 (+17495)
Pex5l	5.99 (-83)
Pgbd5	5.99 (+375)
Pgs1	7.11 (+35694)
Phf12	5.24 (-15342), 8.24 (-2381)
Phkb	6.74 (+136870)
Phldb1	5.24 (+26705)
Pigz	7.86 (-15258)
Pik3c2b	10.48 (+41702)
Pik3r1	8.99 (+48605)
Pimreg	6.74 (+24011)
Pisd	7.49 (+43561), 6.74 (+44330)
Pja2	7.11 (+100449)
Pkn2	10.48 (-497424)
Plcb4	8.24 (-412733), 8.24 (-95219)
Plcg2	6.74 (+79683)
Plscr1	6.36 (+453)
Plxnb1	5.62 (+27385)
Poc1b	12.73 (-11616)
Pold4	8.99 (-3378)
Pom121	10.11 (-5912)
Poteg	6.36 (+869589)
Pou1f1	6.74 (-206351)
Pou2f2	7.49 (-741)
Ppip5k2	8.99 (-32246)
Ppm1d	4.87 (+1149)
Ppm1h	8.61 (-97450)
Ppp1r10	11.61 (+25209)
Ppp1r12b	6.74 (+101310)
Ppp1r32	6.36 (-19719)
Ppp1r36	7.49 (+10622)
Ppp2r3c	6.36 (-12443)
Ppp4r3b	5.24 (-91)
Ppy	5.99 (-1392)
Prdm9	5.62 (-59887)
Prep	15.72 (-66192)
Prl2c2	6.36 (+44000), 7.86 (+70163), 10.48 (+88486)
Prl2c3	7.11 (-73251), 6.36 (-19583), 6.74 (-1257), 5.24 (+59248)
Prosc	8.61 (+16118)
Prrx1	15.35 (-31431)
Prss55	12.35 (+15523)
Psg22	7.11 (-7569)
Psmd4	6.36 (-11330)
Psmd7	10.11 (-75850), 8.24 (+11563)
Psmf1	8.99 (-7072)
Ptchd3	7.11 (+17507), 9.73 (+144543)
Pter	10.86 (-47616)
Pth1r	8.99 (+32729)
Ptprb	6.36 (-93165)
Ptpru	6.74 (+114469)
Purg	6.74 (+265)
Pxylp1	7.11 (-27316)
Pygo1	10.11 (-41415)
Rab10	7.49 (+291245)
Rab2a	10.86 (-25332)
Rab38	17.22 (+242328)
Rab3c	6.36 (+670146)
Rab4a	7.11 (-36980)
Rabac1	7.49 (-2474)
Rabep1	12.35 (+16732)
Rabgap1l	8.24 (+34425)
Rad51b	9.73 (+65252)
Raet1d	8.24 (+65848)
Rag2	13.85 (-675872)
Ralb	8.61 (+41068)
Ramp3	6.36 (+110536)
Ranbp10	5.62 (+423)
Rarb	8.24 (-450361)
Rasd2	7.86 (+20407)
Rasl11b	12.35 (+116181)
Rassf5	8.24 (-15265)
Rassf8	6.36 (+46725)
Raver1	5.99 (-275)
Rbfox3	6.36 (+133594)
Rbl2	8.61 (-35339)
Rbm15	7.11 (-45881)
Rbm19	7.11 (-27723)
Rbm20	18.72 (-28271)
Rbm45	9.73 (-224)
Rcvrn	7.49 (-18956)
Rdh9	10.11 (+1417)
Reep3	8.99 (+289401)
Rergl	7.11 (+253114)
Rest	5.62 (+15694), 8.24 (+16616)
Rex2	7.86 (+3072), 8.61 (+37033), 7.49 (+55002)
Rfc3	7.49 (-71517)
Rfx2	9.36 (+22339)
Rgmb	8.99 (+22070)
Rgs20	7.86 (-120)
Rgs6	9.73 (+401294)
Rgsl1	4.87 (+36382)
Rhbdl3	5.24 (+11885)
Rheb	8.61 (+42101)
Rhou	7.86 (-61837), 7.49 (-54991), 8.99 (-34488)
Rims1	4.87 (-68332)
Rin2	10.11 (-197459)
Ripor3	8.99 (+544)
Rlbp1	6.36 (+37253)
Rmdn2	8.24 (-34683)
Rnf114	6.74 (-24023)
Rnf144b	5.99 (+243343)
Rnf152	8.61 (-6201)
Rnf217	14.98 (-568480)
Ror2	4.49 (-23912)
Rora	5.99 (+303357)
Rpl11	13.1 (-18139)
Rpl14	6.74 (+20256)
Rpl29	5.24 (-7671)
Rprd1b	7.86 (+19405)
Rps15	5.99 (-3828)
Rps29	5.62 (+447846)
Rtl1	7.11 (-290511)
Rtn1	8.99 (-8964)
Rubcnl	10.86 (+44876)
Rundc3a	8.99 (-80)
Rusc1	7.11 (+34176)
S100a10	10.11 (+57548)
S1pr1	7.86 (+69), 4.49 (+54001)
Sacm1l	6.74 (-6076)
Samd1	5.99 (+1272)
Samd9l	5.62 (+202880)
Saxo1	11.61 (+12334)
Sbf2	7.86 (+20971)
Sc5d	7.11 (-50847)
Scg2	6.74 (+59522)
Schip1	7.86 (+243)
Scn3b	8.61 (+637)
Scrg1	8.61 (-52120)
Scrn2	7.86 (-4109)
Scube3	7.11 (-8862)
Sdc3	6.74 (-2244)
Sdk2	11.23 (+75744)
Sec14l4	7.86 (-13195)
Sec16b	6.74 (+239097)
Sec23ip	7.11 (+193272)
Sema5b	6.36 (-1079)
Senp3	5.62 (-1137)
2020-09-05	8.24 (-57472)
2020-09-09	9.73 (+67806)
Sestd1	8.99 (-43774)
Set	8.24 (-4399)
Sgcd	10.48 (-461080)
Sgo2b	8.99 (+273770)
Sh3gl2	5.99 (+197614)
Sh3pxd2a	7.11 (+138237)
Shank2	8.24 (-100553)
Skint1	12.73 (-2258)
Slain1	10.11 (+67396)
Slc10a7	7.86 (+36262)
Slc12a1	5.99 (+36569)
Slc13a2	8.99 (-13862)
Slc14a1	10.86 (-38291)
Slc16a6	13.48 (-40020)
Slc22a12	8.61 (-17706)
Slc22a15	7.86 (+27359)
Slc22a16	8.24 (-40401)
Slc22a5	10.86 (-39981)
Slc25a10	7.49 (-2487)
Slc25a4	8.99 (+8741)
Slc27a6	6.36 (-46333)
Slc28a3	7.11 (+17407)
Slc30a5	8.24 (-13825)
Slc34a1	6.36 (+7425)
Slc36a1	9.36 (+25)
Slc38a4	8.99 (+119120)
Slc45a3	7.49 (+12405)
Slc4a3	9.36 (+208335)
Slc6a15	6.36 (+34450)
Slc7a14	8.61 (-149351)
Slco2b1	6.36 (-3573)
Slco4a1	10.48 (-28535)
Slfn14	4.49 (+46877)
Slitrk5	7.86 (+624855)
Smarca5	7.11 (+1172), 8.61 (+28727)
Smg6	8.24 (+55828)
Smim18	7.49 (-86576)
Smok2a	5.24 (-14412), 5.62 (-2588)
Smpd3	5.62 (-583)
Smug1	7.11 (-33200)
Snca	4.87 (+230090), 13.85 (+270280), 10.11 (+642902)
Sncaip	10.48 (+188959)
Sntb1	10.11 (-127229)
Snurf	6.74 (+256752), 8.24 (+260492), 7.11 (+268073)
Socs3	8.24 (+4848)
Sorcs3	7.11 (+864303)
Sorl1	7.49 (+314815)
Sox1	6.36 (+82840)
Sox14	7.49 (-220024)
Sox5	7.11 (-267797)
Sp100	7.49 (-14363), 11.23 (-173), 11.23 (+2377)
Sp110	7.11 (+53626), 14.6 (+149285)
Speer4d	9.73 (-85138), 6.36 (-77151), 7.11 (-71358), 5.62 (-23939)
Speer4e	8.61 (+10537)
Sphk1	8.99 (+19986)
Sphkap	7.49 (+38393)
Spin1	7.49 (-151291)
Spin2f	7.11 (-91071)
Spink10	5.99 (+13318)
Spon2	14.23 (+19452)
Sprr2a3	6.74 (-14928), 9.36 (-13118), 5.62 (-10599)
Spty2d1	7.11 (-7681)
Srbd1	5.99 (+12505)
Ss18l1	10.48 (+8708)
Sstr2	18.72 (-6750)
Ssx2ip	8.24 (-76634)
St18	32.2 (+177133)
St6galnac1	11.98 (+10968), 10.86 (+17737), 6.74 (+19938), 5.62 (+21003), 10.11 (+22697), 7.11 (+30761)
Stard3	6.74 (-2299)
Stau2	6.74 (+78909)
Stk31	5.24 (+104201), 13.48 (+123561)
Stk39	6.74 (+121369)
Stk40	5.99 (+7070)
Stmn2	7.86 (-204346)
Stmnd1	9.36 (-12220)
Strip2	8.24 (-63593)
Stx19	9.73 (+11731)
Stxbp6	21.71 (-346432), 14.98 (+371649)
Sucla2	16.85 (+402718)
Sult2a4	10.48 (-215)
Svil	9.73 (+153228)
Syce2	7.11 (+1911)
Sycp1	5.24 (+444)
Sycp2l	6.74 (+20701)
Syne2	18.72 (+133217)
Syt10	5.99 (-116018)
Sytl3	7.49 (+29439)
Tacc1	5.99 (-75777), 8.99 (-73707)
Tacc2	9.73 (+96474)
Tacstd2	9.73 (-781349), 6.74 (-147422)
Tamm41	7.11 (-11203)
Tango6	5.24 (+1005)
Tank	6.36 (-84221), 4.49 (-34494)
Tapt1	10.11 (-77760)
Tars	7.86 (-8896)
Tas2r144	8.61 (-29015)
Tat	4.87 (+17735)
Tbc1d15	9.36 (-20276)
Tbkbp1	5.99 (+2975)
Tbx19	8.99 (+45695)
Tcaf1	5.62 (+16972)
Tcf25	8.61 (+11333)
Tchhl1	7.49 (+25201)
Tcn2	6.36 (-14402)
Tcof1	14.98 (-10397)
Tcp10c	15.35 (-46280), 6.36 (-42928), 8.24 (-40948), 8.24 (-35044), 5.99 (-30591), 10.48 (-16407), 6.36 (+104460), 8.99 (+186537), 8.99 (+200382)
Tcstv1	9.73 (+2056)
Tcstv3	11.61 (-1118)
Tdpoz1	9.36 (+46483)
Tdpoz3	5.24 (-2604), 8.99 (+45046)
Tekt3	6.74 (+21544)
Tes	7.49 (+40685)
Tesc	7.86 (+63218)
Tex101	11.61 (+9138)
Tex14	7.86 (+8486)
Tex15	6.36 (-70503)
Tex37	5.62 (-3066)
Tfap2c	5.99 (+63008)
Tgfbr2	7.86 (-251194), 5.24 (+87315)
Thbs2	5.62 (+169653)
Thnsl2	5.24 (+19106)
Thpo	6.36 (-174592)
Tia1	5.99 (-2923)
Tial1	6.74 (-12745)
Timm22	5.99 (+39296)
Tjp1	8.99 (+53725)
Tlr11	5.24 (-5213)
Tlr2	7.86 (+260)
Tlr3	11.23 (-28881)
Tma16	11.23 (-9219), 6.74 (+35821)
Tmco1	7.86 (-8433)
Tmeff2	7.49 (-992721)
Tmem125	6.74 (-32617)
Tmem132d	6.74 (-58148)
Tmem181a	9.73 (+771)
Tmem196	7.86 (+75397), 7.49 (+76131)
Tmem206	9.36 (+26556)
Tmem209	7.11 (+48739)
Tmem232	5.99 (-206)
Tmem239	8.61 (+5395)
Tmem255b	10.86 (+19937)
Tmem266	5.24 (-15220)
Tmem30a	4.87 (-72797)
Tmem59	4.87 (-39162)
Tmem68	6.74 (+131254)
Tmem92	6.36 (-21465)
Tmem97	8.24 (-9905)
Tmem98	7.86 (+8035)
Tmprss5	7.49 (-21168)
Tnfrsf8	7.86 (-98272), 6.36 (-95489), 6.36 (-91792), 8.24 (-90734)
Tnik	5.62 (+12681)
Tnks	8.24 (-193982)
Tnpo2	5.99 (+1123)
Tnrc18	7.49 (+49721)
Tns1	5.62 (+222712)
Tomm20	8.99 (+60157)
Tor1a	8.99 (-192)
Tox3	6.74 (+347266), 6.36 (+497877)
Tpd52	7.49 (-103428)
Tpk1	9.73 (-426253)
Tpo	6.74 (+82221)
Trak1	7.11 (-14726)
Trappc9	5.99 (+38284)
Trhr	13.85 (+53451)
Trim29	5.62 (-26561)
Trmo	6.36 (-1224)
Trmu	6.74 (+24534)
Trnp1	5.62 (+3888)
Trp53tg5	6.36 (+3173)
Tsen15	5.62 (+73008)
Tsnax	7.49 (-103)
Tspan3	19.09 (-99551), 7.49 (-39832)
Tspyl3	7.11 (+37)
Ttc1	6.36 (-3749)
Ttc12	5.99 (-72559)
Tub	7.49 (+17658)
Tubg2	6.74 (-17456)
Tubgcp3	6.74 (-5671)
Ube2g1	10.48 (+23325), 6.36 (+35833)
Ube2r2	5.62 (-939)
Ubtd2	11.23 (-4969)
Uchl3	6.74 (-454)
Ucp3	4.87 (-43837)
Uevld	7.11 (-4874)
Uhrf1bp1l	5.99 (+219751)
Ulbp1	6.74 (+9889)
Ulk4	9.36 (+36950), 5.62 (+61665), 8.61 (+64674)
Unc119	8.99 (+12005)
Unc13a	8.61 (+10797)
Unc93a	10.48 (-44055)
Uncx	5.99 (+36896)
Upk3bl	8.99 (+4579)
Uso1	7.86 (+2856)
Usp17le	9.36 (+2582), 8.24 (+5044)
Usp3	8.99 (-53342), 7.49 (-18735)
Usp32	5.62 (+28690)
Usp47	7.86 (+61648)
Usp6nl	5.24 (+50878)
Utp18	8.24 (+147581), 10.48 (+334458)
Utrn	6.74 (+170860), 13.1 (+251440)
Vapb	4.87 (+74529)
Vcan	4.87 (+2193)
Vgf	5.62 (-1006)
Vmn1r2	12.35 (-4216), 7.86 (+1003)
Vmn1r29	6.36 (-8618)
Vmn1r3	7.49 (-46751), 4.87 (-16062)
Vmn1r79	8.24 (-7875), 11.61 (-6990)
Vmn2r87	7.11 (-87797)
Vps4a	11.98 (-28492), 7.11 (-18735)
Vps50	7.11 (+122433)
Vsig10l	6.36 (+12798)
Washc2	6.36 (+20958)
Wbscr17	4.87 (+27973)
Wdfy3	5.99 (-205207)
Wdr37	9.73 (+127080)
Wdr48	26.21 (-3949)
Wls	6.74 (+94377), 11.23 (+96430)
Wnt2	5.99 (-111)
Wnt3	5.62 (+66891)
Wnt4	7.86 (-112854)
Wnt5a	9.36 (-415084)
Wnt8b	5.24 (-6131)
Wrn	6.36 (+38175), 11.61 (+164965)
Wsb2	7.11 (+1679)
Wscd1	11.61 (-193636)
Wwp2	7.86 (+19028)
Xirp2	5.24 (+31941)
Xkr5	8.24 (+621)
Xkr9	7.86 (+120920)
Xrra1	5.99 (+17368)
Ybx3	6.36 (+34851)
Yjefn3	5.99 (-162)
Ypel5	11.61 (-38643)
Ythdf3	7.11 (+283334)
Ywhab	5.99 (-26403)
Ywhaq	9.36 (-497631)
Zap70	6.74 (-16930)
Zbtb14	11.61 (-18695)
Zbtb33	6.36 (-9486)
Zbtb40	6.74 (-27444)
Zc2hc1a	7.86 (-1524)
Zdhhc2	4.87 (-42243)
Zdhhc25	6.74 (-275218)
Zdhhc7	7.86 (+23155)
Zfat	6.74 (-315870)
Zfhx3	6.74 (-123626)
Zfp11	6.74 (-304)
Zfp120	8.24 (+67669)
Zfp143	11.23 (-1546)
Zfp24	10.86 (-29282)
Zfp326	5.99 (+161980)
Zfp352	12.73 (+440471)
Zfp354a	8.24 (+134)
Zfp369	9.73 (-183)
Zfp385b	9.73 (+10357)
Zfp386	6.36 (-548724), 9.36 (-431417)
Zfp42	8.24 (-456)
Zfp457	7.11 (+448)
Zfp534	10.86 (-46490), 8.99 (-44856), 7.11 (+8198), 7.49 (+17525)
Zfp600	5.99 (+34679), 8.24 (+38778), 5.62 (+71184), 5.62 (+94370), 8.61 (+97696), 6.74 (+102474), 6.36 (+110551), 6.36 (+118203)
Zfp61	9.36 (+13519)
Zfp668	5.99 (+6203)
Zfp703	8.99 (-290027)
Zfp709	7.11 (-70963), 7.86 (-43928), 7.49 (-19638), 5.99 (-398)
Zfp746	7.49 (-91506)
Zfp764	7.11 (+3680)
Zfp78	19.09 (+8605)
Zfp827	4.87 (+27171)
Zfp868	8.61 (+32792), 11.98 (+41673)
Zfp873	8.24 (-152)
Zfp90	7.49 (+38990)
Zfp930	7.86 (-2504)
Zfp936	8.61 (-39695), 7.11 (-10171)
Zfp960	6.36 (-137580), 7.49 (+143)
Zfp97	5.99 (+9708)
Zfp978	7.11 (-9910), 7.11 (-1636)
Zfp980	6.36 (+21094), 9.36 (+49940), 7.49 (+110371), 5.62 (+142534), 5.99 (+150078), 6.36 (+186817), 5.99 (+197854), 5.62 (+198995)
Zfp981	6.36 (+10616), 5.62 (+14559), 5.24 (+32859), 7.11 (+53333)
Zfp982	8.99 (-168)
Zfp984	7.11 (-70), 9.73 (+23148), 6.36 (+27195), 5.99 (+33874), 8.99 (+47241)
Zfp985	7.86 (-190), 8.99 (+1049), 5.62 (+20626), 6.74 (+29387)
Zfp987	7.11 (-37053), 7.49 (-36184), 9.73 (-27159)
Zfp988	7.86 (-50096), 11.23 (-17336), 8.24 (-11995)
Zfp989	11.61 (-16941)
Zfp990	5.62 (-4428), 5.99 (-347), 4.49 (+283)
Zfp991	5.99 (+9956)
Zfp993	6.74 (+46923), 5.99 (+98406), 5.24 (+102962), 10.11 (+126899)
Zfpm1	7.86 (+2369)
Zmat4	5.62 (+7647)
Zmiz1	5.99 (+106708)
Zmym4	7.11 (-9231)
Zmynd11	5.24 (+133727)
Znrf1	8.24 (+37780)
Zscan20	9.73 (+141744)
Zscan4f	8.24 (-34369)
