# Supplementary material for: CTCF is a barrier for 2C-like reprogramming
Source: Nat Commun. 2021 Aug 11;12:4856. doi: 10.1038/s41467-021-25072-x (PMC8358036; doi:10.1038/s41467-021-25072-x)
Supplement: Supplementary file 9 — Supplementary Data 5 [file 41467_2021_25072_MOESM9_ESM.xlsx]

## Sheet: Sheet1
Genes upregulated in DUX expressing ESC associated to ENDseq sites	log2FoldChange		Genes downregulated in DUX expressing ESC associated to ENDseq sites	log2FoldChange
Tdpoz1	-7.72414		Pde9a	1.01019
Zfp352	-7.26523		Ucp3	1.01091
C130026I21Rik	-7.01285		Sp100	1.014
Tcstv3	-6.95046		Pde4d	1.01946
Speer4d	-6.85167		Klhl22	1.02047
Speer4e	-6.78898		Nhsl1	1.02389
Sp110	-6.7648		Rims1	1.0272
Gm10801	-6.57457		Zfp90	1.0291
Tdpoz3	-6.38078		Lime1	1.02981
A530032D15Rik	-6.34852		Extl3	1.03083
Gm8332	-6.20656		Crb2	1.03156
Obox2	-6.12092		Abr	1.03706
Tcstv1	-6.11604		Tmem266	1.03715
Zscan4f	-6.10694		5730409E04Rik	1.03949
Usp17le	-6.07452		Rbm20	1.0441
Nek5	-5.94877		Sh3pxd2a	1.05272
4932411N23Rik	-5.89325		F2rl2	1.05847
Gm5662	-5.88496		Foxj2	1.06855
Tmem92	-5.735		Ptchd3	1.07293
Gm7347	-5.66279		Reep3	1.07765
Rdh9	-5.60585		Rbl2	1.08093
Gm10775	-5.57828		Hormad2	1.08122
Cspg4	-5.55034		9330159F19Rik	1.08582
Gm10354	-5.45247		Arfgef3	1.08919
Pdgfrl	-5.35812		Peg12	1.10049
Rab3c	-5.33237		Tia1	1.10787
Gm1979	-5.10848		Gm14444	1.116
Lilr4b	-5.02164		Tmem181a	1.12867
Gm5458	-4.91385		Rab4a	1.13337
Pdlim3	-4.7237		B4galnt1	1.13338
Cwc22	-4.70412		Cnih2	1.13494
Adamts5	-4.58998		Capn9	1.13652
Ccl21a	-4.56195		1700001F09Rik	1.14046
Atp8b4	-4.53454		Tmem132d	1.14118
Irf8	-4.51153		Meox1	1.1447
Csmd1	-4.48877		C1s2	1.15502
Adra1b	-4.468		Nxpe2	1.15834
Tpo	-4.30363		Slc14a1	1.15834
Ms4a4d	-4.27235		Nod2	1.16221
Neto2	-4.25199		Il10	1.16327
Obox8	-4.08447		Slco2b1	1.16327
Alppl2	-4.07193		Lhx3	1.16567
Olfr161	-3.89978		Gramd2	1.17231
Thnsl2	-3.82227		Atp2c2	1.17282
Wnt4	-3.68999		Ctnna2	1.17295
Slc16a6	-3.51217		Tnfrsf8	1.17322
Uncx	-3.4476		Hhat	1.17854
Gm10139	-3.42854		Cdh13	1.21532
Cpeb2	-3.42632		Rhou	1.22491
Calb1	-3.26804		Cobl	1.2314
Zfp703	-3.24421		Adam5	1.24509
Ulk4	-3.21246		Gnat3	1.26922
Edar	-3.14521		Slc13a2	1.28313
Dmrt2	-2.99502		Slc12a1	1.29315
Hspb3	-2.96492		Etnk1	1.29846
Smpd3	-2.96219		Ralb	1.30133
Fads3	-2.85268		Arl4c	1.30335
Irx5	-2.83131		1810011O10Rik	1.30667
Nostrin	-2.80513		Enho	1.31966
Kcnj16	-2.799		Olig3	1.33559
Gpm6a	-2.78662		Pgbd5	1.33782
Strip2	-2.76377		Ctsm	1.3393
Naip6	-2.75754		Pisd	1.34542
Fsip2	-2.75432		Zfp709	1.34979
Lpcat4	-2.74335		Zfp764	1.35985
Pappa2	-2.6875		Oit1	1.37096
Ano5	-2.67079		Rlbp1	1.37525
Tacstd2	-2.66482		Ror2	1.37752
Shank2	-2.63339		Grin2b	1.38683
Irx4	-2.6306		Batf3	1.39245
Best2	-2.59434		Neurod1	1.39901
Arrdc3	-2.55264		Slc38a4	1.40399
Cacna1g	-2.51204		Cuedc1	1.4091
Gnaz	-2.43613		Lama1	1.4235
Lhx2	-2.39633		Cd180	1.45181
Spty2d1	-2.3753		Cdk6	1.4613
Stk39	-2.33221		Raet1d	1.47734
Ppp1r10	-2.32364		Cdyl2	1.48225
Igbp1b	-2.31046		Hspb8	1.49668
Enpp6	-2.29316		Ahrr	1.50375
Myo16	-2.23709		Fermt1	1.50516
Grb2	-2.20898		Lpo	1.51269
Ccnd2	-2.20782		Ankrd2	1.56379
Cybrd1	-2.19908		Nkx2-2	1.56575
Cdh3	-2.17341		Sdc3	1.56872
Tes	-2.17023		Fbxo27	1.60424
Tcaf1	-2.16403		S1pr1	1.61327
Cntn5	-2.1025		Wsb2	1.61735
Gpcpd1	-2.10115		Spon2	1.63166
Aldob	-2.09665		A730049H05Rik	1.63561
Gramd3	-2.08644		Marveld3	1.66584
Cdh11	-2.05399		Mrgprd	1.67295
Wls	-2.00094		Tmprss5	1.69521
Acan	-1.98002		Sytl3	1.69633
Foxe1	-1.91359		Zmat4	1.72474
Arnt	-1.88774		D630039A03Rik	1.73436
Noct	-1.88495		Hmcn2	1.77237
Hs3st1	-1.8586		Zap70	1.77308
Rbm15	-1.85553		Slc6a15	1.81724
Tmeff2	-1.85226		Vcan	1.8201
Csmd3	-1.84479		Tfap2c	1.85939
C87414	-1.84479		Sult2a4	1.9064
Gm3727	-1.8038		Dleu7	1.90804
Grm8	-1.79737		Hpdl	1.94334
Nbea	-1.79197		Zfp827	1.96733
Gm3115	-1.77368		Mbp	1.97484
Herpud1	-1.77002		Gm11627	2.00505
Ulbp1	-1.75678		Sec14l4	2.04862
Slc22a16	-1.74084		Mgst2	2.10221
Acsbg1	-1.73499		Rbfox3	2.16534
Pdlim4	-1.71594		Sox1	2.17092
Zfp385b	-1.71146		Samd9l	2.32498
Foxf1	-1.70278		Nkx6-3	2.32678
Anxa2	-1.70204		Tgfbr2	2.32884
Ppp1r36	-1.65885		Il7	2.47675
H2-K1	-1.64763		Thpo	2.50545
Tlr3	-1.63077		Ciita	2.84707
Zmiz1	-1.61435		Wnt5a	2.92861
Prdm9	-1.6031
Wnt2	-1.60275
Gm16427	-1.60275		0.0975
Aldoc	-1.57937
Nkx2-3	-1.57724
1700040L02Rik	-1.57521
Adra2c	-1.57449
Syne2	-1.56154
Slc28a3	-1.55592
4931429L15Rik	-1.55342
Cdkn2c	-1.55243
Rhbdl3	-1.53209
Anxa10	-1.52501
Pth1r	-1.5063
Coro2a	-1.50094
Cdh5	-1.49154
Arhgap10	-1.48972
Cxcl12	-1.47052
Scrg1	-1.45245
Gm6594	-1.44778
Rassf5	-1.42867
Mc1r	-1.42676
Pik3r1	-1.42353
Pdp2	-1.41389
Casp8	-1.40109
Hand2	-1.38923
Elf1	-1.35777
Hmx1	-1.35504
Asb4	-1.34939
Stk31	-1.33422
Fzd3	-1.33037
Xrra1	-1.3119
Thbs2	-1.30769
Agtr1b	-1.30239
Ctgf	-1.29955
Dmrta2	-1.29482
4933416C03Rik	-1.2941
Cpd	-1.29344
Sox14	-1.28814
Mup5	-1.28814
Slain1	-1.26985
Gal	-1.26358
Paqr6	-1.23767
Chst11	-1.22525
Evl	-1.21734
Fto	-1.20933
Rgmb	-1.19918
Wbscr17	-1.19758
Sorcs3	-1.18453
Rasl11b	-1.17976
Lox	-1.17213
BC107364	-1.16406
Coch	-1.15666
Dusp10	-1.14919
1810013L24Rik	-1.13402
Gm7361	-1.12737
Sphk1	-1.11733
Rgs6	-1.07859
Tnik	-1.07203
Ghr	-1.07198
A130051J06Rik	-1.06537
Cenpq	-1.05779
H2-Q10	-1.05493
Adcy7	-1.05385
Atp6ap1l	-1.04792
Gm10338	-1.04792
Gm16513	-1.04792
4930590J08Rik	-1.04773
Zfpm1	-1.04014
Mboat4	-1.03522
Ubtd2	-1.03167
Ces2b	-1.02648
D2hgdh	-1.02276
Sphkap	-1.01861
Rnf144b	-1.01326
Kcnh8	-1.01012
Cd300lg	-1.00872
Nrcam	-1.00022
0.1614
