# Supplementary material for: CTCF is a barrier for 2C-like reprogramming
Source: Nat Commun. 2021 Aug 11;12:4856. doi: 10.1038/s41467-021-25072-x (PMC8358036; doi:10.1038/s41467-021-25072-x)
Supplement: Supplementary file 10 — Supplementary Data 6 [file 41467_2021_25072_MOESM10_ESM.xlsx]

## Sheet: Sheet1
Overlapping ENDseq peaks enriched in CTCF binding sites
chr9	119890417	119891440
chr19	53648631	53649439
chr12	75951202	75951868
chr11	113612026	113613157
chr8	116755196	116756016
chr11	92889986	92890775
chr8	121694238	121695092
chr2	126428917	126429915
chr10	45000587	45001435
chr17	13305911	13310672
chr1	163344725	163345557
chr7	25029939	25030776
chr6	46960876	46962012
chr2	78047974	78048920
chr18	60858847	60859805
chr12	113716212	113717112
chr5	112428627	112429614
chr2	100948474	100949217
chr8	106887548	106888576
chr6	49518771	49519558
chr4	151026750	151027590
chr16	31425108	31426117
chr4	136071093	136071971
chr1	192744352	192745252
chr11	69599124	69599959
chr1	158844498	158845415
chr11	53243058	53244011
chr6	88577693	88578734
chr12	102519302	102520002
chr11	116294027	116294854
chr8	124616973	124618332
chr8	121234872	121235571
chr8	10573657	10574557
chr7	64950038	64950929
chr5	74311113	74311821
chr4	131996923	131997807
chr2	129393261	129394112
chr14	64069466	64070304
chr12	52010412	52011320
chr10	25238900	25239640
chr8	107002261	107003199
chr5	112077694	112078670
chr2	180350638	180351346
chr11	72224713	72225478
chr11	67373170	67373975
chr8	72272201	72273181
chr8	33220124	33221000
chr8	106022439	106023343
chr7	24662429	24663395
chr4	86545569	86546369
chr3	96440523	96441256
chr19	13812487	13813209
chr17	72797587	72798535
chr17	69364767	69365522
chr16	22876414	22877304
chr13	95719835	95720732
chr11	87531483	87532302
chr1	179852988	179854123
chr11	71557271	71558208
chr11	101910008	101910949
chr10	128358674	128359210
chr8	66495274	66496202
chr8	45439017	45439982
chr8	117863777	117864626
chr8	102780550	102781440
chr7	110059294	110060048
chr7	107045821	107046551
chr4	147287824	147288851
chr4	11052538	11053389
chr3	154317422	154318357
chr2	49775431	49776216
chr16	5931453	5932084
chr13	113669423	113670177
chr11	74371286	74372312
chr11	32449998	32450804
chr8	65323528	65324194
chr8	18748985	18749909
chr8	13455022	13455769
chr8	119358630	119359530
chr6	92776246	92777105
chr5	52886853	52887728
chr4	8509746	8510877
chr4	137844634	137845495
chr3	142474119	142474928
chr2	91682503	91683209
chr2	79511748	79512649
chr2	71155238	71156156
chr2	26273362	26274257
chr18	78161256	78161987
chr18	24049641	24050543
chr15	38246839	38247544
chr14	75060438	75061368
chr12	108613038	108613789
chr1	184824733	184825653
chr11	53931114	53932167
chr10	116198974	116199843
chr8	4322290	4323030
chr8	22047803	22048887
chr8	126075104	126075931
chr8	121977805	121978695
chr6	31838475	31839387
chr3	9947415	9948176
chr3	143378946	143379910
chr2	180431946	180432941
chr2	180050820	180051614
chr19	42026116	42026839
chr18	52956379	52956959
chr17	70376854	70377708
chr17	31377721	31378419
chr17	13175387	13176305
chr11	93550852	93551763
chr1	133087333	133088094
chr9	72883880	72884579
chr9	62373590	62374385
chr8	121546803	121547694
chr7	35659034	35659990
chr5	44303916	44304848
chr5	135400119	135400796
chr3	93612181	93613075
chr3	70103471	70104415
chr3	107866983	107867588
chr2	157604898	157605864
chr2	145588232	145589082
chr19	24961621	24962384
chr15	100463500	100464430
chr14	103717169	103718078
chr12	54098391	54099329
chr12	113795825	113796506
chr11	5181661	5182486
chr11	115427654	115428370
chr8	23027623	23028685
chr8	109970179	109970970
chr8	105770369	105771330
chr7	79058328	79058989
chr7	130673524	130674391
chr6	44092083	44092978
chr6	143327619	143328456
chr6	135827715	135828377
chr4	144550919	144551907
chr4	128467906	128468802
chr2	77708993	77709771
chr2	76369300	76370219
chr19	45081163	45081836
chr19	4337844	4338717
chr18	5073406	5074130
chr16	62825969	62826844
chr14	20765774	20766556
chr13	8744227	8745072
chr12	83017754	83018724
chr12	79362193	79363012
chr12	19927608	19928563
chr11	86893860	86894653
chr11	67819724	67820888
chr1	162092034	162093104
chr1	127204473	127205450
chr11	117267052	117267882
chr10	7075791	7076683
chr9	121239825	121240669
chr8	91196453	91197269
chr8	23237597	23238546
chr8	123406409	123407460
chr8	111989809	111990576
chr7	24285739	24286573
chr4	148139804	148140742
chr3	112953597	112954224
chr2	38429508	38430472
chr2	132485307	132486137
chr17	70429568	70430313
chr17	56808223	56809114
chr17	47359881	47360505
chr17	32550872	32551836
chr16	43908670	43909645
chr15	75141725	75142437
chr15	75061948	75062854
chr14	28089285	28090047
chr1	191351872	191353064
chr11	55203989	55204760
chr10	68464783	68465717
chr10	24590889	24591636
chr10	127164484	127165397
chr9	66646100	66646867
chr9	56891314	56892210
chr9	110709559	110710421
chr8	46202123	46202963
chr8	26687073	26687580
chr8	25575006	25575562
chr8	25274673	25275824
chr8	126885129	126886237
chr8	109592983	109594290
chr7	65317072	65317955
chr5	136061494	136062198
chr5	133666220	133666997
chr4	152213942	152214571
chr2	77309204	77309880
chr2	31380973	31381763
chr2	30967635	30968615
chr2	27973633	27974297
chr2	168009655	168010492
chr2	151747870	151748894
chr1	97802298	97803015
chr19	4228108	4228933
chr18	32059698	32060468
chr17	82857430	82858158
chr17	15804224	15804807
chr16	90925092	90925943
chr15	96936463	96937209
chr15	38696341	38697130
chr13	101719234	101719990
chr12	72417604	72418431
chr11	78856126	78856900
chr11	78435666	78436492
chr11	78355074	78355947
chr1	165114696	165115459
chr11	61950206	61951100
chr11	32140927	32141555
chr11	116554361	116555091
chr10	66807116	66807972
chr10	57447583	57448299
chr9	58496180	58496892
chr9	121212073	121212973
chr8	91034360	91035076
chr8	85013492	85014421
chr8	80710349	80711191
chr8	71660534	71661386
chr8	62028702	62029565
chr8	57403415	57404191
chr8	27058239	27059106
chr8	123384754	123385559
chr8	100733737	100734329
chr7	43137443	43138342
chr7	114922078	114922842
chr6	42185927	42186698
chr6	129559169	129559772
chr5	24800222	24800824
chr5	14927019	14928765
chr5	121720840	121721612
chr5	116475760	116476562
chr4	99298260	99299195
chr3	31459376	31460082
chr3	154817510	154818380
chr2	3546509	3547239
chr2	28592711	28593278
chr2	130411463	130412282
chr1	93080605	93081456
chr1	85736262	85737110
chr16	88938009	88938863
chr15	78532119	78532914
chr14	8460166	8461081
chr13	81439288	81440152
chr11	98606631	98607557
chr11	84264404	84265185
chr11	49553788	49554643
chr11	33725299	33726075
chr1	132014450	132015360
chr1	119463316	119464136
chr1	105362521	105363220
chr10	30718836	30719570
chr10	122580854	122581810
chr9	54676388	54677290
chr9	32405118	32405719
chr8	84591672	84592380
chr8	69547126	69548055
chr8	45816917	45817778
chr8	35159368	35159975
chr8	119927608	119928344
chr8	107576467	107577334
chr7	144074592	144075359
chr7	100520538	100521460
chr6	5410621	5411393
chr6	29852978	29853861
chr3	146327626	146328389
chr2	135328743	135329451
chr19	5093839	5094751
chr17	79580031	79580727
chr17	34003214	34003982
chr16	18686945	18687874
chr16	17727088	17727948
chr15	102784963	102785700
chr13	100846795	100847709
chr11	78560262	78561102
chr11	77979798	77981044
chr11	74981274	74982027
chr1	164316620	164317273
chr1	160758051	160758990
chr11	34001997	34002895
chr1	131260084	131260962
chr11	115552589	115553532
chr10	43574577	43575502
chr10	40529585	40530284
chr10	129549246	129549884
chr9	116426238	116426679
chr8	93952657	93953550
chr8	91531718	91532381
chr8	78545245	78546015
chr8	75233961	75234740
chr8	69206234	69206834
chr8	120077987	120078667
chr8	111343140	111344057
chr8	107455019	107455766
chr7	99444012	99444808
chr7	24950021	24950739
chr7	112084846	112085580
chr7	110593558	110594339
chr6	108439145	108439680
chr5	26070543	26071727
chr5	118090584	118091338
chr4	137164344	137164925
chr3	83841185	83841828
chr3	8304552	8305475
chr3	82984640	82985347
chr3	7501697	7502220
chr3	132207404	132208086
chr3	101896660	101897408
chr2	78049101	78050070
chr2	69043376	69044071
chr2	58457277	58457842
chr2	158047705	158048547
chr2	147256458	147257221
chr2	112215728	112216445
chr2	104002518	104003350
chr19	57066192	57066758
chr19	47264070	47264807
chr18	67810611	67811342
chr18	37694066	37694636
chr17	67837327	67838374
chr16	31918323	31918863
chr15	95792716	95793311
chr15	11408199	11408909
chr1	5070104	5070706
chr14	24067479	24068268
chr13	97607035	97607757
chr13	90840743	90841550
chr13	73160291	73161205
chr13	31082266	31082835
chr13	12934711	12935728
chr12	113625174	113626013
chr11	97025532	97026126
chr11	87413192	87413910
chr11	80817888	80818531
chr11	54054035	54054774
chr11	53849749	53850554
chr1	13789302	13790079
chr1	136159540	136160127
chr11	102738923	102739739
chr11	102572726	102573384
chr10	58675407	58676062
chr10	19239987	19240669
chr10	18388871	18389444
chr9	66611648	66612106
chr9	56200586	56201191
chr9	49081295	49081927
chr9	38953717	38954502
chr8	46961712	46962785
chr8	46305693	46306238
chr8	35850317	35851092
chr8	24823273	24824239
chr8	119446230	119446783
chr8	117182416	117183225
chr7	25132862	25133574
chr7	24974958	24975497
chr7	109028116	109028849
chr6	48177880	48178318
chr6	17105478	17106190
chr6	108709807	108710451
chr5	151722333	151723185
chr5	142767598	142768283
chr4	140788909	140789457
chr3	93493649	93494261
chr3	9067191	9067761
chr2	35270269	35270861
chr19	43630626	43631515
chr1	87040940	87041617
chr16	97443730	97444508
chr16	17776589	17777294
chr14	8608431	8609030
chr14	79467420	79468090
chr14	70893913	70894621
chr14	56204008	56204621
chr14	55879557	55880178
chr14	30943608	30944201
chr14	122875834	122876517
chr1	40293553	40294092
chr13	50949103	50950074
chr13	16005456	16006015
chr12	105611525	105612234
chr11	67675954	67676786
chr1	137117461	137118373
chr1	131982667	131983361
chr11	120488945	120489760
chr11	120307987	120308698
chr11	114923598	114924246
chr9	96916392	96917188
chr9	59722840	59723433
chr9	121352014	121352565
chr9	114815209	114815793
chr8	88266070	88266781
chr8	40986507	40987102
chr8	123768583	123769427
chr8	117148625	117149215
chr8	107012201	107012773
chr8	104789582	104790133
chr7	71411928	71412686
chr7	47015810	47016374
chr7	46963076	46963726
chr7	19006322	19006995
chr7	18710225	18710816
chr7	127402775	127403509
chr6	3620444	3621186
chr6	29082930	29083542
chr6	139248596	139249128
chr6	126704191	126704919
chr6	115048782	115049376
chr5	35348726	35349442
chr5	27680447	27681043
chr5	120088252	120089231
chr5	117358681	117359285
chr4	46356519	46357164
chr4	126977098	126977633
chr3	89058807	89059420
chr3	67567966	67568538
chr3	16466295	16466844
chr3	107379246	107379861
chr19	4981714	4982295
chr19	47325845	47326502
chr18	86557375	86557947
chr18	16821930	16822452
chr17	64231138	64231796
chr17	43534934	43535459
chr17	33865070	33865582
chr17	33826653	33827338
chr17	28133202	28133706
chr1	63609205	63610096
chr15	103190912	103191491
chr14	98589376	98589994
chr14	59556018	59556612
chr14	43987167	43987935
chr14	21741748	21742290
chr13	58593023	58593916
chr13	109440578	109441407
chr12	74332830	74333383
chr12	25027254	25028007
chr11	80351759	80352275
chr1	153559256	153559865
chr1	130783984	130784653
chr11	118659062	118660014
chr11	118021680	118022292
chr11	102060703	102061384
chr10	91031982	91032538
chr10	42307876	42308478
chr10	29199667	29200375
chr9	99729741	99730489
chr9	99339027	99339839
chr9	27175929	27176528
chr9	123523441	123523924
chr9	120591243	120592156
chr9	120433780	120434342
chr8	95528850	95529623
chr8	9392964	9393562
chr8	90000771	90001383
chr8	85977431	85978313
chr8	84639576	84640265
chr8	83893663	83894226
chr8	71562618	71563171
chr8	66450382	66451014
chr8	34123664	34124349
chr8	23168781	23169378
chr8	12677580	12678258
chr8	123949783	123950419
chr8	120897964	120898669
chr8	120178715	120179891
chr8	119380546	119381174
chr8	117577670	117578278
chr8	112348233	112348897
chr8	111677931	111678705
chr8	106535319	106535973
chr8	105418765	105419337
chr7	14317165	14317680
chr7	128474035	128474798
chr6	91901408	91901993
chr6	124636565	124637159
chr5	140472241	140472886
chr5	136619812	136620707
chr5	128490935	128491515
chr4	49567525	49568272
chr4	44402483	44403061
chr4	137075755	137076522
chr4	131723440	131724083
chr4	130789915	130790670
chr4	118575997	118576692
chr3	131812857	131813556
chr2	68350535	68351262
chr2	167468318	167468926
chr2	156705210	156705919
chr2	154039095	154039786
chr2	133549874	133550562
chr1	89524311	89524897
chr17	36110368	36111029
chr17	36031331	36032062
chr17	23664411	23664996
chr16	18052539	18053182
chr1	58802077	58802656
chr15	85903507	85904201
chr15	103313346	103313992
chr14	43249492	43250115
chr14	20327924	20328530
chr14	101653215	101653810
chr1	36744503	36745232
chr13	41134664	41135352
chr13	108151669	108152286
chr12	44601449	44602093
chr12	30050132	30050674
chr11	98355789	98356349
chr11	72066071	72066861
chr11	67112680	67113393
chr1	16439820	16440974
chr1	157745543	157746107
chr1	134854240	134854842
chr11	32625536	32626181
chr10	12690522	12691227
chrX	38179952	38180662
chr9	65283220	65283788
chr9	111015503	111016148
chr8	89850168	89850764
chr8	46281458	46282130
chr8	33499710	33500371
chr8	33347058	33347645
chr8	28316987	28317531
chr8	120281369	120281901
chr8	118287102	118287737
chr7	99710352	99711115
chr7	79349500	79350090
chr7	43475678	43476383
chr7	3601126	3601842
chr7	116701159	116701799
chr6	92066977	92067605
chr6	31318383	31318932
chr6	145793214	145793732
chr6	138477507	138478131
chr6	131353212	131353961
chr6	117176299	117176876
chr6	116228730	116229262
chr4	46390370	46390923
chr4	140252255	140252794
chr3	95450365	95451031
chr3	95053608	95054156
chr3	51652146	51652850
chr2	61494033	61494697
chr2	35048803	35049335
chr2	164470206	164470896
chr2	158203864	158204352
chr19	47919487	47920039
chr19	25713358	25714061
chr19	14080189	14080717
chr19	10502318	10502913
chr18	58509623	58510225
chr1	83076029	83076637
chr17	49413422	49414018
chr17	16926226	16926840
chr17	13458762	13459302
chr17	12210498	12211232
chr16	48569976	48570720
chr16	35540096	35540887
chr14	42866394	42867096
chr13	55405220	55406004
chr13	109609736	109610272
chr12	55315137	55315745
chr12	20291766	20292795
chr11	82174815	82175421
chr11	76851474	76852022
chr11	76577650	76578344
chr11	6768727	6769387
chr11	59183494	59184033
chr11	49392593	49393295
chr11	43751447	43752014
chr1	134435641	134436259
chr1	131053177	131053776
chr11	120307164	120307906
chr11	118775683	118776273
chr11	100702421	100703124
chr10	86823988	86824601
chr10	129621664	129622323
chr10	116207908	116208506
chr10	103401972	103402614
chr9	68956876	68957410
chr9	49558434	49559133
chr8	94109654	94110252
chr8	86536289	86536977
chr8	83998647	83999241
chr8	69893783	69894491
chr8	25277042	25277595
chr8	22612089	22612685
chr8	17437028	17437535
chr7	99876127	99876841
chr7	28675407	28675965
chr7	127870321	127870929
chr6	86400991	86401601
chr6	18171617	18172182
chr6	127147542	127148205
chr5	46443367	46443957
chr4	85402694	85403416
chr4	123216737	123217243
chr3	88677068	88677660
chr3	56007858	56008436
chr3	50906011	50906593
chr3	19315282	19315995
chr3	131299962	131300507
chr3	103169577	103170197
chr2	181392519	181393094
chr2	163968279	163968835
chr2	132952123	132952787
chr2	125188882	125189455
chr19	4018885	4019438
chr1	93827484	93828267
chr19	3451102	3451705
chr19	10059766	10060419
chr18	62561945	62562513
chr17	90500876	90501548
chr17	86132326	86133013
chr17	65540702	65541261
chr17	35484003	35484566
chr17	32142962	32143634
chr15	73022626	73023214
chr15	100307569	100308280
chr14	65026106	65026575
chr14	43520656	43521304
chr14	30459717	30460344
chr14	25565625	25566238
chr13	74292272	74292849
chr11	97146383	97147090
chr1	184235466	184236126
chr11	81534460	81535156
chr11	60953692	60954291
chr11	119235557	119236147
chr11	116603269	116603778
chr11	115722429	115723171
chr11	102102398	102103024
chr10	80288337	80288912
chr9	43283997	43284577
chr9	121215241	121215822
chr9	118489539	118490165
chr9	109122488	109123059
chr8	94955060	94955601
chr8	88701497	88702119
chr8	74853332	74853890
chr8	74847389	74847950
chr8	72758228	72758820
chr8	66623719	66624290
chr8	23677013	23677597
chr8	109536466	109537073
chr8	104570968	104571644
chr7	29026805	29027391
chr6	70921738	70922247
chr6	126563731	126564486
chr5	145116574	145117253
chr5	137025037	137025734
chr4	43861033	43861610
chr4	40301126	40301719
chr4	133494354	133494970
chr4	126626980	126627565
chr1	88720816	88721386
chr17	52855337	52856077
chr1	73901467	73902002
chr17	15622906	15623513
chr17	14524280	14524938
chr1	57269623	57270219
chr15	35914755	35915356
chr14	65255208	65255760
chr13	49173222	49173767
chr13	113693331	113693847
chr11	69682684	69683282
chr1	152313383	152313964
chr11	30657041	30657620
chr11	120030096	120030641
chr9	55311434	55312024
chr9	46308994	46309592
chr9	116087651	116088248
chr9	106421489	106422077
chr8	84989540	84990133
chr8	27279881	27280497
chr8	106683778	106684367
chr7	142736830	142737425
chr6	71125037	71125628
chr6	39848621	39849100
chr4	104208977	104209572
chr2	67477686	67478200
chr2	6403335	6403886
chr2	169360185	169360762
chr19	44487049	44487633
chr17	47038595	47039242
chr16	5306667	5307250
chr14	50352387	50353015
chr14	41714576	41715217
chr11	77967158	77967762
chr11	44086966	44087561
chr10	116083787	116084377
chr9	79865937	79866516
chr8	86585615	86586213
chr8	84737300	84738061
chr8	40381278	40381866
chr8	104534387	104534936
chr7	100428852	100429455
chr5	91517062	91517659
chr5	131280255	131280792
chr5	121606050	121606624
chr3	16043176	16043696
chr2	173811726	173812353
chr13	89740104	89740528
chr13	20489348	20489944
chr11	85312081	85312704
chr1	165736059	165736646
chr11	61957567	61958165
chr1	153807486	153808034
chr1	150920203	150920756
chr8	45068528	45069124
chr5	43360275	43360808
chr3	115660772	115661370
chr17	94735375	94735919
chr17	29801009	29801601
