# Supplementary material for: CTCF is a barrier for 2C-like reprogramming
Source: Nat Commun. 2021 Aug 11;12:4856. doi: 10.1038/s41467-021-25072-x (PMC8358036; doi:10.1038/s41467-021-25072-x)
Supplement: Supplementary file 11 — Supplementary Data 7 [file 41467_2021_25072_MOESM11_ESM.xlsx]

## Sheet: Untreated Cl1
CTCF peaks identified in untreated ESC_DUX Cl1
chr1	4228305	4228483
chr1	4416851	4417007
chr1	4768509	4768610
chr1	4780214	4780354
chr1	4855618	4855878
chr1	6144039	6144145
chr1	6418055	6418169
chr1	7204924	7205022
chr1	7397001	7397127
chr1	7397390	7397723
chr1	7398271	7398444
chr1	9541345	9541527
chr1	9545105	9545468
chr1	9696924	9697189
chr1	9772796	9773097
chr1	10007362	10007507
chr1	10089606	10089841
chr1	10197058	10197205
chr1	10488371	10488434
chr1	11065256	11065369
chr1	11657765	11658027
chr1	12836873	12837149
chr1	12864164	12864249
chr1	12990262	12990527
chr1	13050265	13050395
chr1	13052047	13052250
chr1	13134481	13134631
chr1	13531617	13531801
chr1	13706437	13706581
chr1	13784517	13784655
chr1	13789270	13789448
chr1	14740162	14740311
chr1	14918845	14919054
chr1	15007629	15007895
chr1	15327483	15327680
chr1	15791720	15791932
chr1	15792066	15792218
chr1	16646156	16646342
chr1	17123556	17123680
chr1	17163600	17163816
chr1	17932078	17932343
chr1	17980735	17980869
chr1	18013007	18013122
chr1	18106253	18106430
chr1	18106802	18107020
chr1	18131827	18132043
chr1	18360071	18360200
chr1	18793730	18793911
chr1	18976857	18977098
chr1	19179184	19179304
chr1	19205700	19205890
chr1	20513842	20514090
chr1	20762370	20762525
chr1	20933559	20933737
chr1	20938972	20939406
chr1	20943141	20943272
chr1	21161939	21162108
chr1	21166222	21166483
chr1	21218484	21218612
chr1	21271607	21271697
chr1	21344460	21344606
chr1	21461164	21461312
chr1	21516682	21516785
chr1	22377785	22377975
chr1	22386489	22386686
chr1	22466661	22467067
chr1	22487444	22487583
chr1	23324364	23324518
chr1	23762830	23763026
chr1	23792920	23793024
chr1	23827175	23827323
chr1	23906147	23906371
chr1	24134984	24135157
chr1	24137243	24137384
chr1	24171551	24171744
chr1	24249217	24249428
chr1	24302616	24302905
chr1	25510427	25510591
chr1	25885177	25885327
chr1	30584971	30585274
chr1	30780327	30780512
chr1	30920864	30921057
chr1	31154109	31154258
chr1	31210251	31210484
chr1	33565831	33566010
chr1	33663266	33663407
chr1	33672576	33672762
chr1	33684536	33684702
chr1	33739503	33739591
chr1	33742840	33743114
chr1	33846913	33847030
chr1	33875811	33875985
chr1	33892861	33893061
chr1	33944092	33944315
chr1	33964734	33964893
chr1	33966435	33966638
chr1	34061226	34061413
chr1	34068471	34068590
chr1	34093762	34093903
chr1	34164716	34165061
chr1	34190078	34190201
chr1	34201547	34201798
chr1	34218429	34218598
chr1	34462920	34463021
chr1	34487516	34487695
chr1	34511198	34511377
chr1	34602520	34602628
chr1	34642590	34642714
chr1	34738435	34738601
chr1	34867245	34867521
chr1	35385513	35385635
chr1	35388272	35388424
chr1	35478374	35478560
chr1	35726739	35726855
chr1	35839548	35839777
chr1	36064985	36065209
chr1	36134726	36134881
chr1	36149567	36149723
chr1	36252879	36253090
chr1	36254723	36254915
chr1	36277422	36277535
chr1	36279256	36279478
chr1	36454524	36454686
chr1	36501454	36501595
chr1	36511357	36511619
chr1	36513811	36514041
chr1	36547217	36547492
chr1	36557163	36557462
chr1	36635094	36635242
chr1	36684142	36684400
chr1	36737420	36737553
chr1	36744738	36744853
chr1	36784685	36784989
chr1	37194693	37194786
chr1	37250784	37250946
chr1	37258590	37258676
chr1	37272597	37272704
chr1	37401836	37401989
chr1	37419539	37419710
chr1	37634795	37634954
chr1	37639286	37639450
chr1	37678499	37678619
chr1	37864865	37865231
chr1	37867160	37867369
chr1	37931855	37932068
chr1	37985920	37986027
chr1	38185591	38185769
chr1	38202912	38203062
chr1	38770007	38770182
chr1	38787558	38787739
chr1	38789048	38789185
chr1	38799473	38799640
chr1	38856344	38856516
chr1	38934745	38935002
chr1	38936860	38937037
chr1	39001142	39001421
chr1	39010719	39010943
chr1	39392279	39392450
chr1	39522676	39522818
chr1	39527534	39527727
chr1	39530287	39530541
chr1	39614977	39615178
chr1	39685950	39686160
chr1	39911608	39911760
chr1	40115391	40115525
chr1	40116494	40116665
chr1	40378907	40379043
chr1	40380171	40380310
chr1	40579855	40580001
chr1	40658126	40658271
chr1	40768671	40768936
chr1	40797434	40797667
chr1	40802881	40803014
chr1	40879081	40879295
chr1	40887738	40887844
chr1	42691314	42691504
chr1	42915130	42915300
chr1	43065980	43066173
chr1	43139651	43139878
chr1	43264521	43264670
chr1	43269862	43270055
chr1	43299551	43299714
chr1	43738352	43738475
chr1	43899066	43899275
chr1	44041901	44042128
chr1	44064763	44064904
chr1	44174059	44174189
chr1	44229074	44229282
chr1	44745648	44745909
chr1	45816959	45817161
chr1	45825296	45825401
chr1	45862963	45863088
chr1	46417043	46417220
chr1	46769399	46769574
chr1	46849758	46850023
chr1	46914400	46914698
chr1	47774133	47774200
chr1	51334074	51334260
chr1	51459049	51459233
chr1	51597072	51597281
chr1	51600567	51600681
chr1	51615611	51615773
chr1	51944978	51945191
chr1	52004171	52004352
chr1	52098998	52099124
chr1	52146650	52146843
chr1	52170164	52170266
chr1	52216884	52217085
chr1	52267716	52267868
chr1	52301389	52301534
chr1	52302707	52302875
chr1	52955310	52955446
chr1	53053186	53053354
chr1	53093351	53093448
chr1	53352787	53352947
chr1	53712524	53712632
chr1	53715560	53715680
chr1	53909105	53909388
chr1	54362769	54362920
chr1	54381359	54381801
chr1	54514015	54514112
chr1	54666075	54666254
chr1	54832868	54832968
chr1	55082229	55082403
chr1	55192822	55193065
chr1	55239377	55239509
chr1	55383218	55383559
chr1	55447815	55447930
chr1	55874864	55874956
chr1	57205731	57205935
chr1	57394170	57394315
chr1	57429018	57429158
chr1	57970014	57970325
chr1	58031354	58031463
chr1	58112948	58113094
chr1	58139070	58139224
chr1	58140719	58140830
chr1	58296443	58296622
chr1	58393905	58394072
chr1	58560543	58560672
chr1	58562526	58562719
chr1	58677747	58677916
chr1	58697736	58697890
chr1	59142918	59143161
chr1	59176644	59176754
chr1	59247697	59247922
chr1	59316810	59317012
chr1	59523438	59523688
chr1	59584783	59584958
chr1	59604073	59604225
chr1	59608951	59609229
chr1	59609465	59609682
chr1	59611012	59611245
chr1	59613835	59614145
chr1	59623468	59623627
chr1	59638521	59638627
chr1	59697769	59698084
chr1	59720010	59720212
chr1	59749742	59749974
chr1	59862618	59862785
chr1	59883830	59884035
chr1	60054754	60054916
chr1	60104626	60105005
chr1	60196951	60197098
chr1	60429084	60429269
chr1	60441519	60441702
chr1	60535096	60535224
chr1	60565285	60565499
chr1	60823069	60823361
chr1	60853531	60853797
chr1	60860768	60860884
chr1	60961252	60961380
chr1	61181217	61181371
chr1	61771356	61771568
chr1	62701134	62701476
chr1	62722667	62722782
chr1	62786358	62786491
chr1	62820303	62820477
chr1	62929674	62929774
chr1	62967038	62967181
chr1	62984554	62984759
chr1	62986408	62986581
chr1	63088758	63089113
chr1	63110987	63111180
chr1	63114586	63114832
chr1	63173438	63173714
chr1	63181038	63181351
chr1	63182699	63182893
chr1	63403670	63403874
chr1	63658117	63658293
chr1	63659656	63659848
chr1	63881940	63882070
chr1	64448196	64448384
chr1	64461800	64461904
chr1	64705346	64705507
chr1	64709995	64710186
chr1	64986281	64986442
chr1	65010296	65010464
chr1	65046512	65046677
chr1	65075749	65075885
chr1	65112065	65112300
chr1	65178331	65178556
chr1	65179177	65179445
chr1	65179933	65180167
chr1	65282858	65283019
chr1	66655868	66656042
chr1	66838617	66838777
chr1	67061528	67061702
chr1	67144048	67144230
chr1	67181110	67181435
chr1	67640492	67640620
chr1	69139039	69139138
chr1	69689123	69689345
chr1	69785254	69785362
chr1	70270233	70270373
chr1	71037090	71037221
chr1	71188781	71188951
chr1	71506012	71506282
chr1	71531711	71531971
chr1	71675512	71675650
chr1	72166266	72166468
chr1	72255045	72255483
chr1	72313733	72313915
chr1	72704399	72704448
chr1	72716873	72717264
chr1	72718897	72719100
chr1	72855008	72855231
chr1	72865933	72866070
chr1	73826406	73826608
chr1	73901620	73901839
chr1	73902451	73902579
chr1	73986832	73986957
chr1	73996394	73996550
chr1	74077491	74077638
chr1	74082971	74083143
chr1	74196133	74196246
chr1	74205945	74206094
chr1	74284729	74285099
chr1	74313428	74313571
chr1	74327097	74327169
chr1	74332341	74332531
chr1	74361889	74362210
chr1	74386691	74387144
chr1	74390679	74390849
chr1	74397419	74397643
chr1	74398244	74398504
chr1	74460342	74460541
chr1	74588011	74588379
chr1	74661645	74661806
chr1	74723869	74723965
chr1	74748815	74749062
chr1	74759949	74760113
chr1	74763243	74763339
chr1	74784589	74784756
chr1	74787926	74788152
chr1	74808186	74808436
chr1	74809079	74809236
chr1	74861956	74862057
chr1	74880820	74881049
chr1	74893525	74893753
chr1	74895017	74895229
chr1	74901846	74902024
chr1	74954287	74954442
chr1	74964497	74964758
chr1	75000589	75000787
chr1	75016938	75017165
chr1	75017393	75017582
chr1	75124584	75124774
chr1	75232484	75232726
chr1	75254308	75254517
chr1	75290725	75290886
chr1	75317632	75318021
chr1	75342949	75343244
chr1	75371516	75371667
chr1	75390460	75390625
chr1	75398760	75399067
chr1	75413834	75413997
chr1	75425839	75426043
chr1	75445818	75446031
chr1	75456827	75456957
chr1	75477271	75477434
chr1	75495319	75495529
chr1	75559276	75559461
chr1	75559520	75559869
chr1	75597770	75598076
chr1	75652629	75652828
chr1	75925819	75926010
chr1	77516375	77516540
chr1	77589571	77589744
chr1	77930827	77930940
chr1	77943227	77943338
chr1	77972372	77972602
chr1	78419687	78419850
chr1	78525326	78525604
chr1	78536912	78537031
chr1	78557487	78557643
chr1	78724526	78724715
chr1	80153226	80153385
chr1	80180279	80180479
chr1	80181153	80181349
chr1	80504902	80505025
chr1	81287303	81287449
chr1	81301797	81301970
chr1	81310217	81310375
chr1	81316590	81316823
chr1	82571830	82572049
chr1	82787435	82787602
chr1	82839249	82839434
chr1	82987907	82988041
chr1	83064913	83065053
chr1	83076253	83076419
chr1	83727206	83727375
chr1	83736559	83736694
chr1	84286949	84287150
chr1	84581913	84582090
chr1	84697106	84697285
chr1	84697381	84697610
chr1	84866783	84866997
chr1	84881361	84881546
chr1	84885333	84885460
chr1	84886020	84886177
chr1	84933574	84933743
chr1	84987380	84987503
chr1	84995022	84995174
chr1	85114772	85115094
chr1	85120235	85120409
chr1	85243637	85244038
chr1	85287136	85287556
chr1	85323321	85323487
chr1	85342266	85342456
chr1	85451737	85451870
chr1	85574002	85574146
chr1	85581695	85581848
chr1	85736628	85736814
chr1	85853416	85853627
chr1	85935503	85935709
chr1	86007778	86008106
chr1	86021743	86021910
chr1	86059447	86059744
chr1	86062554	86062878
chr1	86064205	86064454
chr1	86178928	86179108
chr1	86189116	86189286
chr1	86214142	86214388
chr1	86310973	86311303
chr1	86339514	86339755
chr1	86347225	86347498
chr1	86363841	86364194
chr1	86371927	86372210
chr1	86381126	86381401
chr1	86389355	86389614
chr1	86401396	86401496
chr1	86404955	86405086
chr1	86416333	86416519
chr1	86430107	86430273
chr1	86440534	86440792
chr1	86450034	86450257
chr1	86501091	86501264
chr1	86501652	86501852
chr1	86504170	86504385
chr1	86509372	86509679
chr1	86525338	86525608
chr1	86527975	86528490
chr1	86532473	86532711
chr1	86533794	86534088
chr1	86538541	86538714
chr1	86539778	86539873
chr1	86598612	86598753
chr1	86614332	86614501
chr1	86618581	86618785
chr1	86650283	86650545
chr1	86669580	86669753
chr1	86699789	86699968
chr1	87042157	87042394
chr1	87061101	87061255
chr1	87098630	87098843
chr1	87174405	87174600
chr1	87175875	87175997
chr1	87187176	87187311
chr1	87206441	87206608
chr1	87418814	87418927
chr1	87447603	87447764
chr1	87541732	87541916
chr1	87568491	87568637
chr1	87608518	87608731
chr1	87664186	87664319
chr1	87766348	87766522
chr1	88120634	88120825
chr1	88144392	88144571
chr1	88277547	88277814
chr1	88284948	88285148
chr1	88287684	88287872
chr1	88290018	88290195
chr1	88301753	88301934
chr1	88318685	88318770
chr1	88357533	88357686
chr1	88424749	88424907
chr1	88445559	88445720
chr1	88456766	88456969
chr1	88473940	88474242
chr1	88562449	88562650
chr1	88705228	88705526
chr1	88705805	88706169
chr1	88742377	88742707
chr1	88745307	88745543
chr1	88750246	88750414
chr1	88807030	88807243
chr1	89058086	89058243
chr1	89070098	89070339
chr1	89191129	89191895
chr1	89192998	89193191
chr1	89196207	89196362
chr1	89207349	89207581
chr1	89323128	89323361
chr1	89342906	89343226
chr1	89344617	89344821
chr1	89524547	89524703
chr1	89627775	89627910
chr1	89631855	89632006
chr1	89634200	89634327
chr1	89643825	89643938
chr1	89646730	89646918
chr1	89752805	89753110
chr1	89770424	89770568
chr1	89859333	89859460
chr1	89860364	89860642
chr1	89939330	89939576
chr1	89940512	89940777
chr1	89943322	89943523
chr1	90012846	90013142
chr1	90013402	90013549
chr1	90051483	90051643
chr1	90060602	90060885
chr1	90557278	90557443
chr1	90588492	90588623
chr1	90590924	90591083
chr1	90592958	90593180
chr1	90906457	90906762
chr1	90956818	90956969
chr1	90973317	90973557
chr1	91021446	91021527
chr1	91099057	91099208
chr1	91249930	91250264
chr1	91347044	91347192
chr1	91380563	91380741
chr1	91428750	91428909
chr1	91459260	91459574
chr1	91523891	91524016
chr1	91534431	91534648
chr1	91540411	91540692
chr1	91962389	91962535
chr1	92453906	92454079
chr1	92611180	92611322
chr1	92647887	92648078
chr1	92648826	92649062
chr1	92696946	92697107
chr1	92834098	92834259
chr1	92895175	92895363
chr1	92906873	92907085
chr1	92909158	92909373
chr1	92956702	92956916
chr1	93014579	93014697
chr1	93236638	93236789
chr1	93450203	93450382
chr1	93507163	93507418
chr1	93667848	93668077
chr1	93668679	93668903
chr1	93727090	93727244
chr1	93743082	93743192
chr1	93803757	93803923
chr1	93832836	93833059
chr1	93909304	93909498
chr1	93978433	93978596
chr1	94034956	94035136
chr1	94079169	94079396
chr1	94139514	94139648
chr1	95762368	95762588
chr1	96801805	96802015
chr1	96846797	96846925
chr1	97688906	97689177
chr1	98072207	98072350
chr1	100224067	100224209
chr1	101918855	101919052
chr1	102628205	102628326
chr1	104986310	104986504
chr1	105362853	105363003
chr1	105660155	105660276
chr1	105711368	105711614
chr1	105735407	105735527
chr1	105891170	105891330
chr1	106037135	106037299
chr1	106071354	106071498
chr1	106171239	106171420
chr1	106735755	106735883
chr1	106738149	106738331
chr1	106883960	106884124
chr1	106901589	106901723
chr1	107481611	107481788
chr1	111242528	111242635
chr1	111634230	111634429
chr1	111660365	111660546
chr1	112378766	112378948
chr1	112380019	112380235
chr1	112388908	112389048
chr1	112451760	112452008
chr1	112456169	112456269
chr1	116477849	116478064
chr1	117354736	117354949
chr1	117412503	117412645
chr1	118012885	118013015
chr1	118275290	118275433
chr1	118320820	118321020
chr1	118321599	118321855
chr1	118458962	118459240
chr1	118476998	118477163
chr1	118498422	118498628
chr1	118564673	118564815
chr1	118759692	118759907
chr1	118772448	118772588
chr1	118822426	118822524
chr1	119075022	119075143
chr1	119082620	119082884
chr1	119083701	119084060
chr1	119087640	119087817
chr1	119093774	119093969
chr1	119153792	119153878
chr1	119345479	119345614
chr1	119423604	119423882
chr1	119458355	119458483
chr1	119463484	119463696
chr1	119481604	119481897
chr1	119484578	119484745
chr1	119494479	119494625
chr1	119548765	119548965
chr1	119675130	119675285
chr1	119685910	119686016
chr1	119919361	119919544
chr1	120013243	120013419
chr1	120016340	120016513
chr1	120033114	120033273
chr1	120093559	120093821
chr1	120098464	120098578
chr1	120147111	120147312
chr1	120155459	120155651
chr1	120197279	120197474
chr1	120327775	120327945
chr1	120338096	120338265
chr1	120550378	120550533
chr1	120586537	120586730
chr1	120667909	120668009
chr1	121189023	121189169
chr1	121389754	121389890
chr1	121419227	121419390
chr1	121441176	121441352
chr1	121568001	121568154
chr1	123974741	123974882
chr1	124103208	124103278
chr1	124674514	124674732
chr1	125370909	125371032
chr1	125519160	125519411
chr1	125574399	125574498
chr1	126929797	126929925
chr1	126931837	126932041
chr1	126966527	126966687
chr1	127459110	127459307
chr1	127484870	127485053
chr1	127496788	127496985
chr1	127500326	127500469
chr1	127827413	127827565
chr1	128000841	128001121
chr1	128368769	128368976
chr1	128392479	128392712
chr1	128832673	128832836
chr1	128875338	128875529
chr1	129244449	129244653
chr1	129843455	129843651
chr1	130350411	130350575
chr1	130576102	130576182
chr1	130797107	130797188
chr1	130875263	130875422
chr1	130877007	130877260
chr1	131053374	131053535
chr1	131060448	131060513
chr1	131116067	131116213
chr1	131181729	131181889
chr1	131246005	131246235
chr1	131246487	131246685
chr1	131260490	131260674
chr1	131290697	131290853
chr1	131329218	131329355
chr1	131527280	131527557
chr1	131555264	131555431
chr1	131566119	131566407
chr1	131613430	131613732
chr1	131658180	131658400
chr1	131712455	131712712
chr1	131765695	131765864
chr1	131882914	131883059
chr1	131981737	131981955
chr1	131982865	131983195
chr1	131995183	131995339
chr1	132000629	132000752
chr1	132116751	132116994
chr1	132121252	132121439
chr1	132140279	132140414
chr1	132155868	132156077
chr1	132157415	132157674
chr1	132162706	132162861
chr1	132165987	132166249
chr1	132211060	132211266
chr1	132233723	132233898
chr1	132237683	132238079
chr1	132261192	132261339
chr1	132306271	132306494
chr1	132355955	132356111
chr1	132367637	132367842
chr1	132472716	132472849
chr1	132520816	132521202
chr1	132524065	132524303
chr1	132525937	132526050
chr1	132594744	132594918
chr1	132609448	132609566
chr1	132758717	132758896
chr1	132759050	132759237
chr1	132771551	132771723
chr1	132935069	132935228
chr1	132968720	132969012
chr1	132982840	132983051
chr1	133013439	133013618
chr1	133039522	133039775
chr1	133087767	133087928
chr1	133101522	133101699
chr1	133125738	133125931
chr1	133146064	133146238
chr1	133177522	133177722
chr1	133181039	133181270
chr1	133306894	133307103
chr1	133307505	133307684
chr1	133314502	133314651
chr1	133353522	133353819
chr1	133380760	133380966
chr1	133382147	133382374
chr1	133385558	133385725
chr1	133610275	133610565
chr1	133613988	133614220
chr1	133701929	133702102
chr1	133716617	133716774
chr1	133896422	133896631
chr1	133911429	133911754
chr1	133924267	133924427
chr1	134046065	134046212
chr1	134048842	134049097
chr1	134053310	134053515
chr1	134106743	134107029
chr1	134120302	134120446
chr1	134122328	134122488
chr1	134151713	134151908
chr1	134154694	134154900
chr1	134202127	134202334
chr1	134331972	134332167
chr1	134339876	134340053
chr1	134368880	134369032
chr1	134399713	134400018
chr1	134435513	134435646
chr1	134518589	134518883
chr1	134524538	134524770
chr1	134641593	134641784
chr1	134680789	134680930
chr1	134704950	134705143
chr1	134854474	134854591
chr1	134960815	134960911
chr1	134989470	134989666
chr1	135063090	135063209
chr1	135106119	135106300
chr1	135108746	135108939
chr1	135110200	135110325
chr1	135136614	135136789
chr1	135154369	135154669
chr1	135172043	135172192
chr1	135259188	135259368
chr1	135368324	135368557
chr1	135452421	135452571
chr1	135461269	135461407
chr1	135507840	135508154
chr1	135540452	135540612
chr1	135544863	135545012
chr1	135671455	135671611
chr1	135699503	135699701
chr1	135700713	135700953
chr1	135704416	135704646
chr1	135719559	135719775
chr1	135752951	135753347
chr1	135781399	135781583
chr1	135787849	135788081
chr1	135789944	135790094
chr1	135811359	135811537
chr1	135847218	135847338
chr1	135865648	135865818
chr1	135882851	135883001
chr1	135944892	135945083
chr1	135945782	135945948
chr1	135958629	135958738
chr1	136045885	136046067
chr1	136047482	136047733
chr1	136051589	136051772
chr1	136076227	136076389
chr1	136170223	136170430
chr1	136175349	136175482
chr1	136340664	136340793
chr1	136459034	136459215
chr1	136521421	136521574
chr1	136525036	136525293
chr1	136550985	136551183
chr1	136556807	136556916
chr1	136565043	136565134
chr1	136710353	136710450
chr1	136739623	136739838
chr1	136749315	136749390
chr1	136758796	136759089
chr1	136759302	136759442
chr1	136773813	136774041
chr1	136856182	136856401
chr1	137218093	137218319
chr1	137225612	137225867
chr1	137226542	137226694
chr1	137323982	137324168
chr1	138044692	138044900
chr1	138124003	138124145
chr1	138752482	138752610
chr1	139161783	139161912
chr1	139267990	139268162
chr1	139340630	139340706
chr1	140484150	140484290
chr1	140661517	140661755
chr1	141961751	141961966
chr1	142742418	142742613
chr1	143644379	143644527
chr1	143776978	143777385
chr1	143788939	143789106
chr1	143803642	143803796
chr1	143814000	143814143
chr1	144197784	144197966
chr1	147305521	147305694
chr1	148481402	148481674
chr1	149856830	149857005
chr1	150266645	150266747
chr1	150307677	150307918
chr1	150371240	150371343
chr1	150392979	150393253
chr1	150426348	150426539
chr1	150824707	150824860
chr1	150920402	150920705
chr1	151009565	151009687
chr1	151011085	151011359
chr1	151035091	151035219
chr1	151066809	151066938
chr1	151078978	151079149
chr1	151390148	151390432
chr1	151443165	151443488
chr1	151497144	151497263
chr1	151564480	151564667
chr1	151706162	151706338
chr1	151820545	151820739
chr1	151861491	151861604
chr1	152313685	152313819
chr1	152511372	152511558
chr1	152525087	152525236
chr1	152724396	152724538
chr1	152746594	152746765
chr1	152768192	152768463
chr1	152779173	152779338
chr1	152790266	152790533
chr1	152815259	152815413
chr1	153040180	153040383
chr1	153092298	153092531
chr1	153101594	153101770
chr1	153386807	153387018
chr1	153401874	153402083
chr1	153451368	153451565
chr1	153480435	153480903
chr1	153482023	153482203
chr1	153510758	153510972
chr1	153550939	153551038
chr1	153557031	153557155
chr1	153559308	153559509
chr1	153742517	153742784
chr1	153746833	153747050
chr1	153749234	153749516
chr1	153847024	153847205
chr1	153894967	153895203
chr1	154118715	154118988
chr1	154152667	154152884
chr1	154181085	154181295
chr1	154729682	154729874
chr1	154786278	154786533
chr1	154788047	154788331
chr1	154796839	154796949
chr1	154881544	154881620
chr1	155006634	155006896
chr1	155025854	155026062
chr1	155049062	155049220
chr1	155140222	155140394
chr1	155218327	155218505
chr1	155224272	155224477
chr1	155281575	155281759
chr1	155293471	155293676
chr1	155537380	155537589
chr1	155564820	155565024
chr1	155575348	155575557
chr1	155576516	155576679
chr1	155676841	155676929
chr1	155721631	155721705
chr1	156040092	156040249
chr1	156043073	156043294
chr1	156111261	156111374
chr1	156241201	156241396
chr1	156241856	156242052
chr1	156263426	156263545
chr1	156505289	156505399
chr1	156538494	156538599
chr1	156566281	156566441
chr1	156584238	156584394
chr1	156626839	156626969
chr1	156631050	156631208
chr1	156633326	156633447
chr1	156676315	156676465
chr1	156741969	156742138
chr1	156752458	156752624
chr1	156764694	156764819
chr1	156917495	156917757
chr1	157076410	157076567
chr1	157077155	157077370
chr1	157079431	157079730
chr1	157081538	157081976
chr1	157086219	157086412
chr1	157286627	157286814
chr1	157536586	157536855
chr1	157553163	157553396
chr1	158654314	158654461
chr1	158654614	158654873
chr1	158670300	158670513
chr1	158953674	158953850
chr1	159135460	159135615
chr1	159290347	159290465
chr1	159390138	159390282
chr1	159396532	159396724
chr1	159523633	159523773
chr1	160062094	160062281
chr1	160081209	160081352
chr1	160194838	160195233
chr1	160231067	160231268
chr1	160253207	160253386
chr1	160316341	160316484
chr1	160378454	160378664
chr1	160399534	160399683
chr1	160561502	160561670
chr1	160743394	160743527
chr1	160934214	160934376
chr1	161170789	161171049
chr1	161180793	161181012
chr1	161195593	161195779
chr1	161214527	161214744
chr1	161254875	161255024
chr1	161286853	161286973
chr1	161687681	161687874
chr1	161736988	161737248
chr1	161748211	161748433
chr1	161963125	161963275
chr1	161968965	161969301
chr1	161976499	161976677
chr1	161999839	162000085
chr1	162313738	162313894
chr1	162336765	162336940
chr1	162358089	162358371
chr1	162531723	162531866
chr1	162549920	162550162
chr1	162575194	162575347
chr1	162620593	162620706
chr1	162665225	162665442
chr1	162880091	162880235
chr1	162895985	162896084
chr1	163150531	163150732
chr1	163779386	163779661
chr1	163910495	163910623
chr1	164009296	164009498
chr1	164019364	164019435
chr1	164022227	164022400
chr1	164138770	164138976
chr1	164139024	164139131
chr1	164184657	164184860
chr1	164316796	164316950
chr1	164342317	164342476
chr1	164366859	164366986
chr1	164745028	164745203
chr1	164870684	164870897
chr1	165120502	165120615
chr1	165132601	165132769
chr1	165252147	165252315
chr1	165320692	165320818
chr1	165579469	165579728
chr1	165583608	165583789
chr1	165658690	165658889
chr1	165660819	165661012
chr1	165736294	165736420
chr1	165771649	165771842
chr1	165775622	165775815
chr1	165853834	165854014
chr1	166103269	166103425
chr1	166153490	166153689
chr1	166154226	166154502
chr1	166160682	166160906
chr1	166319194	166319462
chr1	166360311	166360439
chr1	167002563	167002745
chr1	167212361	167212570
chr1	167220559	167220781
chr1	167306565	167306736
chr1	167337547	167337713
chr1	167349267	167349502
chr1	167369990	167370201
chr1	167394331	167394491
chr1	167414427	167414532
chr1	167414896	167415096
chr1	167637133	167637330
chr1	167638073	167638375
chr1	167645010	167645195
chr1	167669910	167670052
chr1	167782247	167782380
chr1	167896395	167896596
chr1	167915299	167915628
chr1	167932203	167932344
chr1	167941967	167942191
chr1	168214095	168214464
chr1	169459512	169459672
chr1	169708088	169708177
chr1	169891372	169891466
chr1	169919301	169919473
chr1	169921705	169921870
chr1	169939531	169939770
chr1	169950766	169950952
chr1	170174927	170175207
chr1	170218571	170218829
chr1	170613344	170613558
chr1	170632427	170632705
chr1	170844480	170844692
chr1	170895350	170895556
chr1	170900890	170901117
chr1	170901658	170901928
chr1	170992704	170992923
chr1	170996837	170997011
chr1	171007018	171007177
chr1	171043761	171043901
chr1	171070369	171070536
chr1	171077990	171078196
chr1	171111028	171111225
chr1	171118360	171118518
chr1	171164352	171164546
chr1	171220942	171221080
chr1	171222371	171222839
chr1	171247075	171247468
chr1	171257313	171257462
chr1	171281765	171281985
chr1	171319798	171319986
chr1	171321493	171321750
chr1	171358534	171358733
chr1	171360829	171361072
chr1	171387357	171387629
chr1	171470396	171470510
chr1	171479109	171479315
chr1	171501563	171501858
chr1	171502178	171503176
chr1	171503355	171503558
chr1	171564353	171564673
chr1	171566897	171567317
chr1	171610088	171610293
chr1	171610914	171611054
chr1	171614099	171614233
chr1	171699106	171699311
chr1	171815704	171816044
chr1	171826232	171826473
chr1	172000729	172000976
chr1	172046941	172047192
chr1	172143730	172143889
chr1	172162117	172162228
chr1	172217153	172217462
chr1	172247839	172247974
chr1	172305797	172305936
chr1	172310189	172310425
chr1	172324788	172325031
chr1	172326816	172326977
chr1	172357658	172357872
chr1	172364780	172364958
chr1	172368812	172369051
chr1	172408984	172409303
chr1	172410909	172411088
chr1	172412311	172412514
chr1	172490501	172490648
chr1	172528782	172529024
chr1	172563382	172563504
chr1	172594621	172594795
chr1	172619280	172619488
chr1	172633069	172633426
chr1	173339585	173339787
chr1	173456428	173456653
chr1	174466428	174466586
chr1	174469856	174470005
chr1	174594949	174595178
chr1	175692686	175693092
chr1	175886096	175886343
chr1	175923949	175924088
chr1	175936523	175936693
chr1	176223269	176223497
chr1	176712496	176712661
chr1	176862269	176862436
chr1	176877747	176877980
chr1	177188817	177189038
chr1	177685049	177685254
chr1	177705301	177705478
chr1	177806902	177806996
chr1	177846003	177846141
chr1	177940537	177940722
chr1	178072889	178073060
chr1	178146549	178146771
chr1	178242281	178242458
chr1	178303554	178303694
chr1	178360756	178361080
chr1	178449323	178449526
chr1	178463744	178464042
chr1	178468285	178468487
chr1	178527095	178527352
chr1	178960357	178960550
chr1	179232150	179232345
chr1	179303003	179303072
chr1	179451383	179451626
chr1	179476531	179476818
chr1	179477235	179477314
chr1	179502701	179502855
chr1	179541658	179541850
chr1	179623813	179623939
chr1	179624512	179624689
chr1	179645746	179645904
chr1	179713507	179713600
chr1	179734373	179734703
chr1	179803670	179804007
chr1	179844851	179845230
chr1	179847822	179848045
chr1	179859277	179859497
chr1	180116647	180116839
chr1	180175204	180175411
chr1	180215163	180215343
chr1	180263694	180263847
chr1	180268685	180268858
chr1	180387592	180387810
chr1	180407227	180407424
chr1	180422221	180422391
chr1	180428470	180428637
chr1	180484139	180484336
chr1	180720380	180720607
chr1	180764044	180764193
chr1	180774764	180774935
chr1	180777627	180777817
chr1	180811011	180811180
chr1	180811713	180811870
chr1	180863776	180863898
chr1	180873971	180874392
chr1	180889891	180890139
chr1	180901259	180901341
chr1	180919777	180919987
chr1	180974540	180974711
chr1	180976399	180976542
chr1	180987883	180988033
chr1	180992249	180992386
chr1	181022244	181022559
chr1	181039663	181039870
chr1	181232771	181233039
chr1	181545526	181545684
chr1	181616319	181616486
chr1	181769452	181769619
chr1	181880982	181881116
chr1	181881688	181881863
chr1	181888862	181889072
chr1	182115325	182115497
chr1	182124607	182124780
chr1	182130922	182131165
chr1	182140492	182140677
chr1	182143453	182143575
chr1	182150050	182150308
chr1	182376262	182376416
chr1	182381466	182381645
chr1	182539479	182539675
chr1	182792578	182792694
chr1	182983031	182983247
chr1	183273328	183273455
chr1	183315893	183316017
chr1	183350002	183350129
chr1	183379495	183379777
chr1	183424303	183424451
chr1	183439245	183439398
chr1	183442173	183442424
chr1	183657184	183657332
chr1	184263144	184263237
chr1	184266192	184266344
chr1	184492155	184492339
chr1	184741561	184741669
chr1	184771682	184771903
chr1	184777173	184777286
chr1	184791238	184791361
chr1	184793222	184793441
chr1	184802602	184802698
chr1	184817878	184818009
chr1	184824628	184824911
chr1	184825174	184825398
chr1	184832270	184832511
chr1	184852373	184852584
chr1	184853274	184853500
chr1	184918635	184918726
chr1	185187484	185187619
chr1	185236744	185236847
chr1	185404225	185404343
chr1	185517717	185517844
chr1	185546395	185546547
chr1	185681911	185682200
chr1	185814969	185815104
chr1	185955772	185956022
chr1	186719836	186720007
chr1	186722046	186722234
chr1	186827874	186828020
chr1	187137572	187137726
chr1	187448133	187448392
chr1	187452282	187452474
chr1	187454550	187454660
chr1	188321668	188321798
chr1	188708288	188708448
chr1	188980165	188980341
chr1	188993298	188993409
chr1	189009176	189009262
chr1	189023362	189023491
chr1	189253278	189253493
chr1	189550973	189551165
chr1	189661964	189662125
chr1	189701085	189701245
chr1	189870606	189870725
chr1	189883042	189883201
chr1	189883911	189884032
chr1	189973083	189973340
chr1	190695726	190695839
chr1	190797314	190797560
chr1	190831861	190832051
chr1	190881570	190881697
chr1	190944433	190944585
chr1	191008736	191009017
chr1	191026142	191026470
chr1	191068499	191068643
chr1	191075720	191075890
chr1	191085114	191085243
chr1	191126062	191126277
chr1	191153188	191153336
chr1	191275622	191275795
chr1	191288870	191289124
chr1	191312484	191312655
chr1	191364622	191364730
chr1	191562876	191563120
chr1	191575849	191576205
chr1	191817910	191818115
chr1	191965130	191965327
chr1	191995579	191995722
chr1	192093031	192093237
chr1	192094564	192094735
chr1	192189090	192189332
chr1	192190577	192190745
chr1	192454042	192454135
chr1	192598457	192598675
chr1	192712114	192712224
chr1	192722275	192722448
chr1	192727093	192727220
chr1	192745212	192745450
chr1	192790564	192790748
chr1	193130242	193130451
chr1	193208283	193208438
chr1	193227812	193227924
chr1	193376900	193377033
chr1	193386218	193386378
chr1	193440635	193440791
chr1	193449665	193449842
chr1	193504037	193504198
chr1	193576094	193576302
chr1	193589195	193589322
chr1	193673323	193673443
chr1	193703195	193703372
chr1	194618810	194619016
chr1	194753256	194753411
chr1	195040422	195040699
chr1	195232702	195232952
chr1	195241422	195241896
chr1	195371727	195371979
chr10	3333024	3333157
chr10	3534467	3534641
chr10	3562241	3562390
chr10	3741237	3741436
chr10	3801436	3801550
chr10	3943999	3944167
chr10	3973000	3973199
chr10	3996512	3996736
chr10	4088807	4089029
chr10	4151286	4151422
chr10	4333431	4333669
chr10	4346911	4347140
chr10	4372020	4372319
chr10	4404945	4405146
chr10	4598347	4598471
chr10	4675096	4675207
chr10	4724976	4725135
chr10	5170538	5170657
chr10	5317702	5317853
chr10	5480178	5480304
chr10	5600193	5600379
chr10	5787012	5787178
chr10	5824137	5824501
chr10	5824975	5825183
chr10	5841528	5841660
chr10	5847060	5847176
chr10	5859902	5860017
chr10	6694638	6694841
chr10	6820619	6820973
chr10	7068716	7068833
chr10	7333372	7333655
chr10	7470099	7470355
chr10	7600826	7600941
chr10	7673722	7673938
chr10	7810057	7810261
chr10	7870947	7871157
chr10	7883560	7883776
chr10	8196435	8196654
chr10	8240374	8240579
chr10	8242447	8242632
chr10	8529247	8529463
chr10	8715811	8715963
chr10	8766329	8766455
chr10	8795493	8795597
chr10	9071793	9071921
chr10	9175121	9175308
chr10	9575717	9575834
chr10	9754977	9755184
chr10	10321235	10321398
chr10	10355655	10355859
chr10	10558245	10558377
chr10	11039462	11039627
chr10	11449973	11450154
chr10	11457565	11457678
chr10	11801742	11802118
chr10	12612625	12612916
chr10	12700715	12700843
chr10	12916802	12917026
chr10	12923210	12923377
chr10	12997232	12997423
chr10	13016673	13016832
chr10	13087302	13087479
chr10	13969093	13969335
chr10	14047059	14047232
chr10	14391088	14391316
chr10	14450163	14450360
chr10	14685783	14685913
chr10	15300163	15300318
chr10	17728059	17728215
chr10	17733203	17733327
chr10	17820600	17820786
chr10	18197431	18197565
chr10	18388742	18389024
chr10	18393843	18394124
chr10	18453486	18453638
chr10	18528658	18528836
chr10	18545799	18546009
chr10	18572604	18572850
chr10	18602191	18602372
chr10	18911077	18911226
chr10	18917105	18917281
chr10	19015319	19015513
chr10	19186102	19186268
chr10	19297788	19297906
chr10	19516083	19516228
chr10	19518763	19519079
chr10	19708405	19708543
chr10	19894108	19894251
chr10	19907305	19907470
chr10	19915450	19915689
chr10	20073317	20073487
chr10	20125372	20125544
chr10	20170541	20170711
chr10	20290358	20290644
chr10	20308615	20308721
chr10	20314848	20315073
chr10	20361893	20362115
chr10	20915598	20915806
chr10	20948500	20948711
chr10	20966154	20966395
chr10	20992739	20992908
chr10	21178862	21179082
chr10	21189123	21189302
chr10	21337273	21337494
chr10	21383002	21383191
chr10	21421145	21421278
chr10	21465443	21465612
chr10	21991296	21991572
chr10	21995349	21995525
chr10	21996037	21996220
chr10	22007873	22008069
chr10	22010294	22010452
chr10	22018664	22018900
chr10	22034358	22034533
chr10	22036353	22036568
chr10	22142387	22143054
chr10	22163757	22163974
chr10	22212379	22212576
chr10	22402591	22402830
chr10	22567091	22567387
chr10	22618963	22619076
chr10	22858249	22858422
chr10	23081394	23081566
chr10	23116906	23117021
chr10	23150569	23150726
chr10	23611327	23611533
chr10	23777464	23777650
chr10	23812257	23812378
chr10	23815227	23815408
chr10	23942614	23942754
chr10	23979456	23979600
chr10	24111280	24111396
chr10	24131550	24131787
chr10	24173773	24173914
chr10	24297965	24298086
chr10	24298631	24298836
chr10	24312174	24312397
chr10	24312430	24312615
chr10	24381920	24382178
chr10	24591204	24591552
chr10	24608856	24608958
chr10	24621662	24621886
chr10	24622478	24622856
chr10	24625229	24625372
chr10	24630777	24630947
chr10	24789765	24789976
chr10	24797367	24797509
chr10	24869659	24870014
chr10	24886135	24886288
chr10	25219304	25219491
chr10	25239268	25239550
chr10	25250227	25250432
chr10	25268464	25268797
chr10	25284872	25285000
chr10	25681356	25681519
chr10	26078954	26079124
chr10	26139575	26139690
chr10	26372960	26373167
chr10	26752686	26752824
chr10	26890679	26890849
chr10	28368709	28368763
chr10	28730250	28730413
chr10	28844292	28844415
chr10	29107038	29107222
chr10	29206912	29207115
chr10	29338799	29339012
chr10	29459665	29459856
chr10	30623066	30623209
chr10	30718871	30719201
chr10	30729514	30729727
chr10	30811027	30811200
chr10	30838175	30838439
chr10	31226739	31226905
chr10	31299304	31299446
chr10	31445872	31446099
chr10	33375531	33375909
chr10	33653376	33653734
chr10	33703551	33703699
chr10	33986895	33987135
chr10	34034028	34034206
chr10	34036729	34036826
chr10	34234000	34234425
chr10	34280678	34280874
chr10	34326842	34327033
chr10	34328367	34328571
chr10	36546762	36546925
chr10	36547844	36548052
chr10	36791935	36792068
chr10	37014324	37014543
chr10	37072899	37073060
chr10	38609709	38610084
chr10	38689723	38689854
chr10	38822465	38822559
chr10	38849245	38849514
chr10	39039689	39039865
chr10	39064876	39065007
chr10	39067086	39067297
chr10	39097132	39097239
chr10	39171158	39171493
chr10	39239914	39240088
chr10	39811614	39811789
chr10	39896623	39896734
chr10	39960340	39960490
chr10	40142210	40142488
chr10	40212423	40212973
chr10	40258413	40259005
chr10	40259029	40259217
chr10	40306118	40306240
chr10	40583910	40584118
chr10	40629230	40629431
chr10	41004414	41004589
chr10	41015798	41015955
chr10	41288914	41289144
chr10	41304167	41304396
chr10	41434724	41434842
chr10	41505612	41505846
chr10	41632179	41632364
chr10	41678932	41679147
chr10	41682840	41683084
chr10	41689987	41690211
chr10	41933652	41933781
chr10	41980809	41980997
chr10	42131966	42132024
chr10	42291466	42291679
chr10	42298057	42298202
chr10	42308201	42308379
chr10	42356114	42356245
chr10	42601675	42601863
chr10	42637285	42637563
chr10	42643711	42643923
chr10	42697112	42697404
chr10	42832874	42832986
chr10	42841869	42842062
chr10	42842435	42842633
chr10	42913252	42913454
chr10	42958270	42958393
chr10	42972867	42973108
chr10	42990009	42990206
chr10	43211969	43212180
chr10	43315341	43315502
chr10	43378427	43378525
chr10	43475545	43475680
chr10	43477577	43477874
chr10	43540980	43541137
chr10	43549571	43549757
chr10	43560881	43561011
chr10	43561455	43561649
chr10	43575027	43575223
chr10	43870855	43871005
chr10	43919085	43919311
chr10	44002501	44002820
chr10	44071250	44071407
chr10	44148882	44149154
chr10	44177535	44177706
chr10	44233483	44233659
chr10	44235460	44235634
chr10	44256759	44257038
chr10	44460254	44460439
chr10	45000917	45001092
chr10	45051170	45051377
chr10	45132535	45132672
chr10	45373299	45373585
chr10	45800225	45800419
chr10	45917071	45917217
chr10	46012073	46012184
chr10	46057501	46057652
chr10	47285762	47285969
chr10	49417284	49417692
chr10	50657398	50657614
chr10	50699135	50699262
chr10	50704383	50704481
chr10	51253548	51253691
chr10	51405302	51405408
chr10	51463821	51464094
chr10	51553356	51553698
chr10	51553790	51554059
chr10	51595139	51595368
chr10	52106266	52106394
chr10	52144388	52144543
chr10	52216919	52217128
chr10	52331133	52331338
chr10	52417229	52417544
chr10	52534009	52534119
chr10	52690319	52690550
chr10	52758719	52758974
chr10	53046821	53046936
chr10	53115137	53115324
chr10	53341440	53341610
chr10	53346596	53346727
chr10	53348360	53348518
chr10	53812591	53812732
chr10	55980269	55980432
chr10	56339246	56339433
chr10	56369034	56369403
chr10	57001450	57001605
chr10	57448028	57448459
chr10	57571333	57571433
chr10	57743573	57743708
chr10	57743851	57744015
chr10	57841962	57842079
chr10	57848457	57848597
chr10	58359178	58359396
chr10	58377919	58378095
chr10	58495727	58495918
chr10	58548879	58549060
chr10	58559237	58559439
chr10	58559896	58560114
chr10	58627754	58627970
chr10	58673626	58673785
chr10	58675674	58675852
chr10	59109117	59109286
chr10	59149915	59150104
chr10	59292632	59292882
chr10	59295607	59295795
chr10	59296410	59296543
chr10	59710254	59710554
chr10	59787559	59787676
chr10	59814955	59815164
chr10	59817683	59817853
chr10	59865175	59865332
chr10	59893085	59893285
chr10	59894880	59895060
chr10	59966852	59966967
chr10	59994018	59994165
chr10	60005468	60005647
chr10	60066645	60066838
chr10	60124100	60124355
chr10	60148169	60148410
chr10	60191753	60192211
chr10	60237921	60238064
chr10	60245168	60245364
chr10	60246628	60246845
chr10	60305350	60305545
chr10	60346726	60346915
chr10	60408025	60408132
chr10	60418209	60418371
chr10	60459064	60459260
chr10	60531412	60531588
chr10	60613082	60613149
chr10	60757127	60757290
chr10	60760383	60760736
chr10	60774743	60774963
chr10	60775528	60775747
chr10	60779706	60779944
chr10	60835058	60835213
chr10	61052359	61052642
chr10	61068490	61068787
chr10	61087770	61087973
chr10	61147788	61148158
chr10	61175971	61176132
chr10	61199596	61199849
chr10	61211765	61211954
chr10	61215741	61215991
chr10	61275920	61276133
chr10	61336210	61336427
chr10	61339352	61339487
chr10	61344078	61344256
chr10	61356204	61356376
chr10	61399515	61399644
chr10	61402632	61402766
chr10	61415364	61415521
chr10	61417565	61417686
chr10	61423341	61423669
chr10	61466288	61466441
chr10	61467028	61467195
chr10	61492111	61492328
chr10	61522844	61522980
chr10	61602382	61602735
chr10	61602896	61603070
chr10	61605876	61606082
chr10	61618636	61619009
chr10	61623933	61624080
chr10	61670882	61671087
chr10	61694918	61695022
chr10	61695351	61695592
chr10	61734605	61734758
chr10	61745228	61745408
chr10	61782884	61783011
chr10	61820124	61820282
chr10	61838808	61839048
chr10	61877901	61878071
chr10	61980530	61980708
chr10	62055465	62055595
chr10	62102101	62102350
chr10	62105280	62105529
chr10	62183155	62183382
chr10	62186966	62187104
chr10	62243051	62243196
chr10	62261173	62261471
chr10	62275299	62275438
chr10	62486892	62487119
chr10	62488426	62488580
chr10	62500260	62500496
chr10	62549903	62550043
chr10	62590311	62590622
chr10	62679927	62680092
chr10	62862560	62862786
chr10	62881322	62881457
chr10	62987391	62987595
chr10	63066153	63066319
chr10	63153668	63153817
chr10	63270377	63270525
chr10	63308603	63308925
chr10	63309088	63309279
chr10	63377535	63377853
chr10	63382689	63382985
chr10	63422322	63422561
chr10	63424529	63424751
chr10	63582636	63582858
chr10	63692162	63692327
chr10	64084509	64084638
chr10	64090204	64090416
chr10	64744218	64744416
chr10	64750858	64750970
chr10	66807759	66807930
chr10	66813947	66814088
chr10	66814568	66814760
chr10	66853304	66853460
chr10	66864266	66864418
chr10	66909317	66909463
chr10	66913715	66913951
chr10	67100271	67100661
chr10	67247251	67247485
chr10	67315116	67315358
chr10	67721928	67722090
chr10	67766274	67766432
chr10	67859019	67859144
chr10	67862318	67862558
chr10	67871912	67872093
chr10	67924169	67924354
chr10	67931494	67931614
chr10	67984723	67984880
chr10	67996328	67996547
chr10	67998120	67998453
chr10	68001569	68001727
chr10	68013189	68013432
chr10	68051000	68051220
chr10	68146962	68147170
chr10	68172108	68172351
chr10	68283226	68283409
chr10	68359289	68359420
chr10	68908439	68908565
chr10	68978211	68978430
chr10	69102097	69102277
chr10	69306309	69306433
chr10	69307236	69307400
chr10	69321399	69321507
chr10	69367125	69367276
chr10	69371547	69371699
chr10	69523360	69523623
chr10	69531717	69531877
chr10	69607739	69607893
chr10	69654951	69655125
chr10	69662455	69662640
chr10	69793219	69793406
chr10	69845836	69846107
chr10	69852505	69852632
chr10	69870439	69870659
chr10	69889905	69890073
chr10	69964797	69964929
chr10	70173417	70173594
chr10	70186275	70186417
chr10	70195884	70196015
chr10	70255705	70255805
chr10	70296837	70297110
chr10	70303313	70303500
chr10	70318751	70318945
chr10	70363184	70363321
chr10	70507950	70508130
chr10	70540543	70540730
chr10	70563778	70563924
chr10	71171492	71171742
chr10	71218369	71218519
chr10	71226001	71226195
chr10	71306243	71306405
chr10	71326887	71327050
chr10	71342565	71342717
chr10	71401307	71401543
chr10	71411892	71412053
chr10	71422720	71422859
chr10	71431315	71431435
chr10	71480048	71480200
chr10	71857756	71857882
chr10	73012064	73012122
chr10	73098133	73098304
chr10	73106017	73106125
chr10	74464154	74464328
chr10	75021246	75021413
chr10	75151397	75151624
chr10	75182482	75182686
chr10	75191681	75192218
chr10	75486477	75486706
chr10	75566812	75567024
chr10	75586305	75586582
chr10	75635780	75635973
chr10	75744125	75744322
chr10	75760498	75760631
chr10	75765247	75765496
chr10	75818763	75818914
chr10	75832338	75832514
chr10	75837212	75837584
chr10	75853610	75853843
chr10	75893058	75893371
chr10	75951728	75952077
chr10	75975294	75975522
chr10	76032321	76032604
chr10	76062591	76062666
chr10	76118848	76118975
chr10	76202074	76202324
chr10	76204117	76204258
chr10	76229771	76229901
chr10	76346664	76346855
chr10	76391940	76392087
chr10	76442873	76443058
chr10	76455393	76455576
chr10	76513294	76513547
chr10	76728470	76728687
chr10	76733352	76733582
chr10	76735142	76735308
chr10	76791578	76791708
chr10	76835795	76835990
chr10	77021496	77021689
chr10	77064790	77064947
chr10	77070225	77070392
chr10	77082630	77082823
chr10	77130652	77130882
chr10	77135602	77135720
chr10	77252771	77253236
chr10	77282167	77282307
chr10	77282901	77283063
chr10	77509696	77509940
chr10	77543341	77543473
chr10	77566808	77566999
chr10	77590949	77591089
chr10	77604091	77604330
chr10	77605403	77605583
chr10	77627589	77627776
chr10	77753596	77753801
chr10	77926194	77926437
chr10	77972167	77972535
chr10	77984783	77984962
chr10	78009708	78009943
chr10	78018815	78019010
chr10	78028248	78028353
chr10	78043510	78043692
chr10	78160086	78160200
chr10	78279291	78279491
chr10	78378658	78378848
chr10	78392248	78392448
chr10	78396277	78396527
chr10	78413011	78413180
chr10	78438198	78438387
chr10	78487865	78488055
chr10	78525066	78525363
chr10	78745918	78746138
chr10	79042499	79042774
chr10	79314501	79314691
chr10	79322426	79322618
chr10	79580911	79581094
chr10	79595319	79595535
chr10	79649524	79649638
chr10	79657183	79657274
chr10	79660404	79660557
chr10	79664151	79664354
chr10	79668833	79669056
chr10	79682976	79683085
chr10	79683357	79683593
chr10	79695306	79695433
chr10	79712115	79712257
chr10	79712516	79712682
chr10	79732596	79732800
chr10	79766978	79767285
chr10	79768450	79768678
chr10	79774972	79775144
chr10	79780255	79780588
chr10	79784058	79784176
chr10	79788513	79788684
chr10	79796060	79796252
chr10	79812233	79812517
chr10	79817200	79817402
chr10	79883705	79883998
chr10	79892817	79892983
chr10	79925344	79925555
chr10	79959822	79960151
chr10	79984463	79984711
chr10	79984885	79985167
chr10	79987111	79987280
chr10	80114647	80114814
chr10	80115380	80115736
chr10	80142125	80142341
chr10	80165123	80165328
chr10	80174855	80175009
chr10	80175598	80175713
chr10	80199510	80199724
chr10	80211544	80211651
chr10	80245707	80245904
chr10	80340128	80340333
chr10	80348444	80348635
chr10	80350297	80350588
chr10	80370114	80370274
chr10	80374205	80374469
chr10	80376221	80376475
chr10	80376889	80377149
chr10	80377820	80378057
chr10	80433989	80434446
chr10	80441680	80441878
chr10	80446277	80446452
chr10	80487104	80487199
chr10	80509480	80509611
chr10	80523447	80523569
chr10	80538764	80538954
chr10	80539050	80539314
chr10	80548808	80548958
chr10	80557417	80557581
chr10	80561764	80561932
chr10	80566379	80566613
chr10	80578971	80579222
chr10	80611175	80611337
chr10	80622268	80622745
chr10	80659290	80659626
chr10	80661235	80661437
chr10	80684363	80684523
chr10	80701923	80702319
chr10	80738786	80738876
chr10	80742218	80742572
chr10	80747486	80747672
chr10	80751162	80751332
chr10	80774793	80774915
chr10	80805978	80806108
chr10	80814948	80815072
chr10	80818114	80818211
chr10	80821946	80822262
chr10	80826206	80826570
chr10	80876137	80876366
chr10	80880448	80880661
chr10	80881032	80881263
chr10	80881345	80881607
chr10	80917387	80917686
chr10	80946732	80947005
chr10	80955774	80955947
chr10	80960744	80960928
chr10	80988188	80988371
chr10	80991182	80991277
chr10	80998863	80999135
chr10	81014874	81015206
chr10	81016758	81016953
chr10	81018359	81018622
chr10	81022893	81023086
chr10	81036327	81036548
chr10	81037315	81037512
chr10	81041595	81041769
chr10	81050725	81050897
chr10	81073533	81073782
chr10	81082400	81082532
chr10	81087122	81087351
chr10	81173147	81173399
chr10	81175056	81175303
chr10	81198356	81198456
chr10	81217426	81217607
chr10	81241018	81241200
chr10	81287746	81288057
chr10	81288732	81288907
chr10	81289319	81289552
chr10	81292503	81292989
chr10	81304961	81305122
chr10	81320618	81320987
chr10	81349153	81349361
chr10	81350764	81351033
chr10	81378410	81378805
chr10	81395249	81395436
chr10	81405950	81406094
chr10	81408859	81408998
chr10	81416760	81416980
chr10	81441147	81441358
chr10	81450241	81450436
chr10	81465368	81465621
chr10	81484028	81484321
chr10	81518595	81518799
chr10	81526861	81527033
chr10	81550317	81550506
chr10	81551567	81551722
chr10	81551747	81551948
chr10	81553271	81553454
chr10	81556456	81556580
chr10	81564824	81564997
chr10	81602921	81603108
chr10	81605146	81605313
chr10	81717210	81717273
chr10	81876316	81876385
chr10	81901006	81901108
chr10	82004910	82005063
chr10	82589729	82590018
chr10	82666449	82666734
chr10	82901554	82901780
chr10	82909410	82909543
chr10	82915411	82915589
chr10	82961315	82961579
chr10	83198079	83198225
chr10	83219824	83220012
chr10	83251489	83251622
chr10	83362091	83362306
chr10	83536522	83536746
chr10	83724721	83724932
chr10	83729617	83729747
[truncated: 19,646 more rows]

## Sheet: RFPneg Cl1
CTCF peaks identified in sorted RFPneg ESC_DUX Cl1
chr1	3549444	3549775
chr1	4228280	4228364
chr1	4780209	4780395
chr1	4855379	4855875
chr1	6144021	6144241
chr1	6417990	6418150
chr1	7204871	7205056
chr1	7396943	7397126
chr1	7397376	7397723
chr1	7398269	7398412
chr1	7543614	7543749
chr1	9541334	9541587
chr1	9545191	9545474
chr1	9696979	9697138
chr1	9703200	9703361
chr1	9729571	9729797
chr1	9772829	9773051
chr1	10089602	10089810
chr1	10488372	10488483
chr1	11065280	11065393
chr1	11657767	11657955
chr1	12836866	12837082
chr1	12864164	12864295
chr1	12990222	12990472
chr1	13227357	13227510
chr1	13531619	13531800
chr1	13706437	13706574
chr1	13784469	13784656
chr1	13789312	13789519
chr1	14729189	14729371
chr1	14740162	14740276
chr1	15007722	15007903
chr1	15791690	15791944
chr1	15792070	15792219
chr1	17123525	17123769
chr1	17163660	17163776
chr1	17932068	17932422
chr1	17980735	17980891
chr1	18012990	18013141
chr1	18106838	18107009
chr1	18131865	18131942
chr1	18288990	18289292
chr1	18360077	18360225
chr1	18793727	18793937
chr1	19179166	19179308
chr1	19205672	19205877
chr1	20544653	20544798
chr1	20612805	20612963
chr1	20933535	20933729
chr1	20939089	20939343
chr1	20943132	20943322
chr1	21161909	21162093
chr1	21166245	21166493
chr1	21271588	21271697
chr1	21344451	21344606
chr1	21411327	21411568
chr1	21461161	21461363
chr1	21516682	21516767
chr1	22386523	22386682
chr1	22487431	22487572
chr1	23062101	23062335
chr1	23324287	23324454
chr1	23792886	23793063
chr1	23827175	23827341
chr1	23906116	23906328
chr1	24134994	24135232
chr1	24137222	24137409
chr1	24171587	24171708
chr1	24249289	24249378
chr1	24302766	24302925
chr1	25885135	25885353
chr1	30584953	30585129
chr1	30778734	30779067
chr1	30920811	30921059
chr1	31154066	31154251
chr1	33663266	33663415
chr1	33739441	33739732
chr1	33742952	33743182
chr1	33892809	33893061
chr1	33944134	33944264
chr1	33964703	33964998
chr1	33966435	33966599
chr1	34061226	34061369
chr1	34068453	34068604
chr1	34093780	34093939
chr1	34164758	34164984
chr1	34190086	34190218
chr1	34201535	34201710
chr1	34218398	34218578
chr1	34442043	34442250
chr1	34462962	34463029
chr1	34487515	34487698
chr1	34511168	34511390
chr1	34602491	34602679
chr1	34642542	34642724
chr1	34738448	34738607
chr1	34867194	34867596
chr1	35385458	35385666
chr1	35388245	35388429
chr1	35478374	35478520
chr1	35726715	35726833
chr1	35839456	35839778
chr1	36064984	36065214
chr1	36134721	36134889
chr1	36149568	36149679
chr1	36252906	36253090
chr1	36254710	36254885
chr1	36256349	36256515
chr1	36277390	36277550
chr1	36279256	36279514
chr1	36501426	36501704
chr1	36513815	36514001
chr1	36547217	36547428
chr1	36557136	36557385
chr1	36684165	36684473
chr1	36737416	36737598
chr1	36744751	36744899
chr1	36784611	36784943
chr1	37250785	37250960
chr1	37272517	37272748
chr1	37419489	37419822
chr1	37538816	37538924
chr1	37634795	37634976
chr1	37639267	37639451
chr1	37867200	37867468
chr1	37931860	37932096
chr1	37985865	37986037
chr1	38185591	38185766
chr1	38202853	38203098
chr1	38655073	38655244
chr1	38768022	38768175
chr1	38769940	38770179
chr1	38787596	38787739
chr1	38789048	38789196
chr1	38799473	38799628
chr1	38856277	38856481
chr1	38934797	38934951
chr1	38936901	38937020
chr1	39001133	39001395
chr1	39010783	39010964
chr1	39196778	39196936
chr1	39522675	39522891
chr1	39527505	39527732
chr1	39530335	39530583
chr1	39614995	39615178
chr1	39685958	39686112
chr1	39911606	39911750
chr1	39936613	39936823
chr1	40115392	40115590
chr1	40116514	40116715
chr1	40378875	40379063
chr1	40579894	40579990
chr1	40658119	40658275
chr1	40768715	40768946
chr1	40797434	40797637
chr1	40802885	40802998
chr1	40844699	40844912
chr1	40887714	40887870
chr1	42691329	42691520
chr1	42915150	42915320
chr1	43139697	43139879
chr1	43269737	43269984
chr1	43299554	43299693
chr1	43738252	43738504
chr1	43899072	43899275
chr1	44041936	44042195
chr1	44064780	44064897
chr1	44155375	44155539
chr1	45431939	45432183
chr1	45816947	45817134
chr1	45825243	45825420
chr1	45862948	45863113
chr1	46417069	46417207
chr1	46849810	46850047
chr1	46914566	46914756
chr1	47774136	47774200
chr1	51334117	51334230
chr1	51459047	51459243
chr1	51597117	51597281
chr1	51600542	51600725
chr1	51615580	51615786
chr1	51944931	51945132
chr1	52004162	52004350
chr1	52098964	52099183
chr1	52146651	52146911
chr1	52170175	52170295
chr1	52216879	52217085
chr1	52267704	52267847
chr1	52301389	52301515
chr1	52302661	52302841
chr1	52631646	52631872
chr1	52748413	52748618
chr1	52955322	52955444
chr1	53053168	53053334
chr1	53352760	53352933
chr1	53712518	53712581
chr1	53715550	53715693
chr1	53909178	53909388
chr1	54362769	54362880
chr1	54381317	54381858
chr1	54513990	54514134
chr1	54666024	54666254
chr1	54706758	54706953
chr1	54832860	54832967
chr1	55082248	55082320
chr1	55192904	55193065
chr1	55239360	55239578
chr1	55383255	55383467
chr1	55404465	55404594
chr1	55447814	55447988
chr1	55736509	55736637
chr1	55874767	55875029
chr1	55886480	55886675
chr1	56753422	56753502
chr1	57205740	57205954
chr1	57281566	57281833
chr1	57394165	57394315
chr1	57428992	57429179
chr1	58031309	58031463
chr1	58139021	58139237
chr1	58271289	58271451
chr1	58296415	58296614
chr1	58560540	58560676
chr1	58562590	58562719
chr1	58677690	58677817
chr1	58747018	58747171
chr1	59142908	59143036
chr1	59247730	59247918
chr1	59523410	59523646
chr1	59584747	59584988
chr1	59609008	59609237
chr1	59609445	59609729
chr1	59613807	59614143
chr1	59623468	59623648
chr1	59638510	59638648
chr1	59690597	59690782
chr1	59720045	59720212
chr1	59749776	59749965
chr1	59784236	59784310
chr1	59862621	59862781
chr1	59883865	59883980
chr1	60104655	60104930
chr1	60196933	60197079
chr1	60429075	60429290
chr1	60432444	60432893
chr1	60441468	60441695
chr1	60535077	60535243
chr1	60565271	60565498
chr1	60823069	60823260
chr1	60853528	60853793
chr1	60860756	60860928
chr1	60961238	60961381
chr1	61771374	61771561
chr1	62701134	62701435
chr1	62722635	62722781
chr1	62738319	62738496
chr1	62786367	62786526
chr1	62967037	62967219
chr1	62984530	62984719
chr1	62986408	62986581
chr1	63088731	63088986
chr1	63111011	63111180
chr1	63114565	63114764
chr1	63181053	63181364
chr1	63182729	63182893
chr1	63403560	63403901
chr1	63658079	63658293
chr1	63659656	63659811
chr1	63881856	63882120
chr1	64448196	64448469
chr1	64705347	64705507
chr1	64709996	64710175
chr1	65010234	65010446
chr1	65046510	65046627
chr1	65075680	65075849
chr1	65112131	65112308
chr1	65178331	65178543
chr1	65179184	65179515
chr1	65179932	65180144
chr1	65186521	65186781
chr1	65282900	65283069
chr1	65312189	65312396
chr1	66655892	66656043
chr1	66838617	66838787
chr1	67061391	67061695
chr1	67144080	67144191
chr1	67181248	67181459
chr1	67640409	67640596
chr1	69138974	69139193
chr1	69689143	69689333
chr1	69785233	69785379
chr1	69984440	69984603
chr1	70270235	70270378
chr1	71037016	71037221
chr1	71188762	71188965
chr1	71505967	71506143
chr1	71531713	71531971
chr1	72123768	72123921
chr1	72166212	72166484
chr1	72226268	72226790
chr1	72255003	72255322
chr1	72307260	72307612
chr1	72313725	72313879
chr1	72704398	72704455
chr1	72717068	72717261
chr1	72718912	72719116
chr1	72855043	72855245
chr1	72865887	72866071
chr1	73826437	73826625
chr1	73901612	73901915
chr1	73902446	73902616
chr1	73986790	73986982
chr1	73996417	73996551
chr1	74077477	74077653
chr1	74082991	74083162
chr1	74205868	74206094
chr1	74284723	74285028
chr1	74313440	74313593
chr1	74327091	74327165
chr1	74332341	74332587
chr1	74361910	74362134
chr1	74398294	74398496
chr1	74661645	74661797
chr1	74723868	74724027
chr1	74759934	74760205
chr1	74763147	74763331
chr1	74784554	74784758
chr1	74787926	74788122
chr1	74808140	74808419
chr1	74809011	74809259
chr1	74880831	74881049
chr1	74893360	74893773
chr1	74895066	74895215
chr1	74901837	74901925
chr1	75000667	75000833
chr1	75017010	75017165
chr1	75124553	75124731
chr1	75232574	75232744
chr1	75254330	75254529
chr1	75342972	75343130
chr1	75398773	75399020
chr1	75413853	75413998
chr1	75425848	75426039
chr1	75456813	75456996
chr1	75477242	75477624
chr1	75495319	75495499
chr1	75559505	75559829
chr1	75597753	75597980
chr1	75652579	75652814
chr1	75925781	75925975
chr1	77516316	77516588
chr1	77930800	77930986
chr1	77943236	77943359
chr1	77972443	77972689
chr1	77978808	77978959
chr1	78008853	78009041
chr1	78454839	78454935
chr1	78525295	78525482
chr1	78536893	78537047
chr1	78557487	78557579
chr1	78724456	78724733
chr1	80153197	80153427
chr1	80180299	80180462
chr1	80180733	80181278
chr1	80408597	80408790
chr1	80504867	80505026
chr1	81310198	81310337
chr1	81316680	81316855
chr1	82571829	82572019
chr1	82787439	82787650
chr1	82839241	82839434
chr1	82987936	82988052
chr1	83000460	83000646
chr1	83064924	83065113
chr1	83076241	83076413
chr1	83187290	83187446
chr1	83727191	83727368
chr1	84286949	84287134
chr1	84581922	84582090
chr1	84697395	84697564
chr1	84733965	84734220
chr1	84866781	84867046
chr1	84881231	84881609
chr1	84885224	84885457
chr1	84886020	84886177
chr1	84987337	84987512
chr1	84995032	84995175
chr1	85069137	85069289
chr1	85114816	85115148
chr1	85120202	85120410
chr1	85243622	85244020
chr1	85287144	85287373
chr1	85323312	85323575
chr1	85342304	85342477
chr1	85451737	85451861
chr1	85573981	85574245
chr1	85581655	85581855
chr1	85736618	85736815
chr1	85853440	85853595
chr1	86007924	86008120
chr1	86059397	86059713
chr1	86062556	86062740
chr1	86064215	86064414
chr1	86178972	86179111
chr1	86189110	86189433
chr1	86214242	86214462
chr1	86310869	86311442
chr1	86339527	86339934
chr1	86363822	86364146
chr1	86381141	86381406
chr1	86389355	86389556
chr1	86404955	86405174
chr1	86416333	86416541
chr1	86430042	86430377
chr1	86440551	86440900
chr1	86450074	86450364
chr1	86501047	86501423
chr1	86501644	86501880
chr1	86504073	86504401
chr1	86509401	86509679
chr1	86528008	86528588
chr1	86532474	86532672
chr1	86533845	86534014
chr1	86614330	86614548
chr1	86618562	86618731
chr1	86650348	86650538
chr1	86669580	86669723
chr1	86699815	86700020
chr1	87041243	87041419
chr1	87042197	87042358
chr1	87174365	87174577
chr1	87187175	87187309
chr1	87418809	87418985
chr1	87447560	87447751
chr1	87608561	87608744
chr1	87664185	87664326
chr1	87766357	87766463
chr1	88120588	88120826
chr1	88144384	88144571
chr1	88217241	88217451
chr1	88277544	88277823
chr1	88284984	88285166
chr1	88287681	88287872
chr1	88290024	88290174
chr1	88301726	88302003
chr1	88318626	88318809
chr1	88357498	88357740
chr1	88424749	88424911
chr1	88456764	88456996
chr1	88562379	88562580
chr1	88705284	88705498
chr1	88705868	88706251
chr1	88742515	88742707
chr1	88745307	88745547
chr1	88806943	88807203
chr1	89191140	89191449
chr1	89191500	89191876
chr1	89196205	89196492
chr1	89323207	89323404
chr1	89342906	89343158
chr1	89344618	89344760
chr1	89524455	89524748
chr1	89631857	89632045
chr1	89643847	89643945
chr1	89646711	89646912
chr1	89673775	89673893
chr1	89752826	89752962
chr1	89757612	89757797
chr1	89859332	89859509
chr1	89860347	89860610
chr1	89939307	89939546
chr1	89940112	89940326
chr1	89940512	89940702
chr1	89943322	89943524
chr1	90012810	90013161
chr1	90013312	90013501
chr1	90051414	90051644
chr1	90060619	90060839
chr1	90557277	90557535
chr1	90588424	90588648
chr1	90590927	90591082
chr1	90592972	90593180
chr1	90906438	90906624
chr1	90956764	90956977
chr1	90973298	90973574
chr1	91021446	91021536
chr1	91099039	91099207
chr1	91347044	91347175
chr1	91380634	91380741
chr1	91428742	91428862
chr1	91523878	91524036
chr1	91534488	91534571
chr1	91540382	91540659
chr1	91962384	91962543
chr1	92453868	92454058
chr1	92611089	92611321
chr1	92647885	92648078
chr1	92696944	92697162
chr1	92834109	92834273
chr1	92895205	92895359
chr1	92909158	92909338
chr1	92956697	92956882
chr1	93081064	93081234
chr1	93224101	93224306
chr1	93507139	93507324
chr1	93667886	93668074
chr1	93668709	93668926
chr1	93743081	93743227
chr1	93803745	93803923
chr1	93832836	93833077
chr1	93909261	93909498
chr1	93978402	93978595
chr1	94034964	94035172
chr1	94079198	94079450
chr1	95762367	95762502
chr1	96801801	96802033
chr1	96846797	96846976
chr1	97019117	97019274
chr1	97038669	97038856
chr1	97688920	97689104
chr1	98072201	98072349
chr1	98179154	98179344
chr1	100224091	100224198
chr1	101918876	101919152
chr1	102635416	102635469
chr1	104986334	104986503
chr1	105362853	105363029
chr1	105660118	105660272
chr1	105735413	105735592
chr1	105891138	105891321
chr1	106071307	106071494
chr1	106171171	106171622
chr1	106389876	106390031
chr1	106395609	106395798
chr1	106735763	106735876
chr1	106738206	106738370
chr1	106883919	106884222
chr1	106901573	106901757
chr1	107481599	107481813
chr1	108827375	108827553
chr1	111242520	111242634
chr1	111634172	111634504
chr1	111660387	111660486
chr1	112378740	112378988
chr1	112379999	112380201
chr1	112388921	112389063
chr1	112451794	112451926
chr1	112456169	112456350
chr1	116477839	116477991
chr1	117354775	117354928
chr1	117412484	117412595
chr1	118012866	118013014
chr1	118275257	118275474
chr1	118320820	118320920
chr1	118321599	118321893
chr1	118458896	118459222
chr1	118477059	118477183
chr1	118498422	118498698
chr1	118564651	118564823
chr1	118759676	118759845
chr1	118772421	118772628
chr1	118822379	118822566
chr1	119074924	119075137
chr1	119082643	119082869
chr1	119083701	119083959
chr1	119087580	119087843
chr1	119093775	119093958
chr1	119153774	119153957
chr1	119458351	119458473
chr1	119463524	119463676
chr1	119484570	119484755
chr1	119494479	119494592
chr1	119548714	119548922
chr1	119675087	119675348
chr1	119685909	119686117
chr1	119919381	119919506
chr1	120013242	120013493
chr1	120016288	120016467
chr1	120033111	120033279
chr1	120093604	120093788
chr1	120098449	120098579
chr1	120155491	120155658
chr1	120197251	120197464
chr1	120327775	120327945
chr1	120550352	120550506
chr1	120586537	120586750
chr1	121189023	121189326
chr1	121389707	121389845
chr1	125370874	125371032
chr1	125574401	125574612
chr1	125607516	125607666
chr1	126929808	126929993
chr1	126966502	126966687
chr1	127459110	127459333
chr1	127496811	127497015
chr1	127500339	127500488
chr1	127696677	127696801
chr1	127827405	127827565
chr1	128000866	128001197
chr1	128281902	128282035
chr1	128832752	128832839
chr1	128875312	128875601
chr1	129244468	129244602
chr1	129827068	129827222
chr1	129843529	129843690
chr1	129919499	129919657
chr1	130350399	130350640
chr1	130372263	130372450
chr1	130576050	130576174
chr1	130797094	130797219
chr1	130875241	130875387
chr1	130876989	130877216
chr1	131053388	131053561
chr1	131060366	131060513
chr1	131116033	131116212
chr1	131155624	131155739
chr1	131181720	131181957
chr1	131245999	131246318
chr1	131246532	131246692
chr1	131260511	131260674
chr1	131270355	131270542
chr1	131290745	131290910
chr1	131329250	131329448
chr1	131555251	131555431
chr1	131566204	131566447
chr1	131613430	131613642
chr1	131658212	131658389
chr1	131708477	131708607
chr1	131712485	131712743
chr1	131765701	131765935
chr1	131882944	131883150
chr1	131981772	131981918
chr1	131982947	131983169
chr1	131995183	131995355
chr1	132000532	132000773
chr1	132014925	132015132
chr1	132116772	132116924
chr1	132121256	132121439
chr1	132140263	132140418
chr1	132155843	132156057
chr1	132157447	132157663
chr1	132162705	132162852
chr1	132165946	132166252
chr1	132211093	132211266
chr1	132233713	132233921
chr1	132237651	132238026
chr1	132261146	132261314
chr1	132306326	132306470
chr1	132312735	132312911
chr1	132355884	132356117
chr1	132367671	132367837
chr1	132520842	132521175
chr1	132524042	132524334
chr1	132525896	132526050
chr1	132594769	132594994
chr1	132609437	132609566
chr1	132758721	132758895
chr1	132759046	132759298
chr1	132771556	132771753
chr1	132968793	132968995
chr1	132982810	132983003
chr1	133013467	133013652
chr1	133039515	133039802
chr1	133087768	133087978
chr1	133101444	133101713
chr1	133125749	133125931
chr1	133146008	133146241
chr1	133306925	133307143
chr1	133307464	133307704
chr1	133311295	133311570
chr1	133314506	133314654
chr1	133353601	133353819
chr1	133380799	133380985
chr1	133382139	133382317
chr1	133385513	133385772
chr1	133610213	133610542
chr1	133613978	133614149
chr1	133701964	133702089
chr1	133716605	133716810
chr1	133896431	133896608
chr1	133911493	133911664
chr1	134048746	134049027
chr1	134053283	134053473
chr1	134106896	134107063
chr1	134120258	134120471
chr1	134122339	134122476
chr1	134151708	134151908
chr1	134154738	134154866
chr1	134189004	134189344
chr1	134202173	134202321
chr1	134331996	134332167
chr1	134339876	134340049
chr1	134368897	134369060
chr1	134399801	134400185
chr1	134435473	134435635
chr1	134518702	134518883
chr1	134524550	134524710
chr1	134636810	134636948
chr1	134641645	134641784
chr1	134704950	134705166
chr1	134854451	134854591
chr1	134989467	134989645
chr1	135063042	135063237
chr1	135106035	135106340
chr1	135108755	135108971
chr1	135110198	135110369
chr1	135136655	135136791
chr1	135154448	135154682
chr1	135172061	135172197
chr1	135259188	135259368
chr1	135368324	135368557
chr1	135452401	135452587
chr1	135461266	135461372
chr1	135540401	135540575
chr1	135544874	135545023
chr1	135671383	135671610
chr1	135700713	135700923
chr1	135704420	135704544
chr1	135719550	135719763
chr1	135753002	135753278
chr1	135781362	135781605
chr1	135787899	135788075
chr1	135789925	135790094
chr1	135811321	135811537
chr1	135847214	135847426
chr1	135944874	135945083
chr1	135945782	135945948
chr1	135958569	135958738
chr1	136045872	136046039
chr1	136047454	136047709
chr1	136051610	136051788
chr1	136170221	136170381
chr1	136340721	136340793
chr1	136459014	136459147
chr1	136521493	136521621
chr1	136525041	136525245
chr1	136550971	136551162
chr1	136556795	136556924
chr1	136564945	136565164
chr1	136710305	136710447
chr1	136739665	136739838
chr1	136749297	136749449
chr1	136758841	136759040
chr1	136773788	136774016
chr1	136856183	136856468
chr1	137225631	137225863
chr1	137226544	137226773
chr1	137323997	137324170
chr1	138044687	138044874
chr1	138123996	138124120
chr1	138752481	138752612
chr1	138835445	138835592
chr1	139156531	139156799
chr1	139267990	139268113
chr1	139340622	139340757
chr1	140484112	140484290
chr1	140661510	140661838
chr1	141961809	141961977
chr1	142742427	142742570
chr1	143644386	143644568
chr1	143777062	143777223
chr1	143788865	143789067
chr1	143803557	143803815
chr1	143814016	143814170
chr1	144197784	144197921
chr1	144380162	144380286
chr1	147305577	147305705
chr1	148481363	148481711
chr1	149809701	149809816
chr1	149833041	149833240
chr1	149856788	149856989
chr1	150266665	150266817
chr1	150307749	150307933
chr1	150371193	150371288
chr1	150393015	150393333
chr1	150824677	150824870
chr1	150920423	150920745
chr1	150993749	150993964
chr1	151009550	151009637
chr1	151011114	151011282
chr1	151035083	151035236
chr1	151078992	151079225
chr1	151353053	151353171
chr1	151390144	151390303
chr1	151497110	151497282
chr1	151632772	151632929
chr1	151702891	151703103
chr1	151706158	151706365
chr1	151820527	151820739
chr1	152290911	152291054
chr1	152313631	152313811
chr1	152511376	152511567
chr1	152520902	152521061
chr1	152525088	152525218
chr1	152724428	152724587
chr1	152746579	152746766
chr1	152768166	152768443
chr1	152779095	152779311
chr1	152790168	152790546
chr1	153035552	153035734
chr1	153066445	153066626
chr1	153092305	153092531
chr1	153101617	153101783
chr1	153386839	153387000
chr1	153401881	153402091
chr1	153446253	153446407
chr1	153480512	153480796
chr1	153481990	153482234
chr1	153510749	153510922
chr1	153550939	153551071
chr1	153556977	153557155
chr1	153559294	153559510
chr1	153742557	153742727
chr1	153746807	153747026
chr1	153749218	153749493
chr1	153847047	153847198
chr1	153894976	153895169
chr1	154118746	154118999
chr1	154181090	154181237
chr1	154729719	154729878
chr1	154786227	154786500
chr1	154788128	154788333
chr1	154796800	154796939
chr1	155006667	155006914
chr1	155025919	155026051
chr1	155049053	155049249
chr1	155140227	155140356
chr1	155218328	155218505
chr1	155224259	155224455
chr1	155281617	155281775
chr1	155293436	155293815
chr1	155564824	155565027
chr1	155575359	155575584
chr1	155576516	155576718
chr1	155676787	155676955
chr1	155721563	155721694
chr1	156040048	156040283
chr1	156043107	156043302
chr1	156085911	156086068
chr1	156111214	156111374
chr1	156241168	156241396
chr1	156505310	156505421
chr1	156522814	156522888
chr1	156566253	156566435
chr1	156584268	156584437
chr1	156626776	156627008
chr1	156631050	156631237
chr1	156633288	156633492
chr1	156676260	156676591
chr1	156712469	156712713
chr1	156730897	156731043
chr1	156741969	156742194
chr1	156752446	156752624
chr1	156764686	156764853
chr1	156917568	156917734
chr1	157076355	157076581
chr1	157077137	157077525
chr1	157079421	157079736
chr1	157081559	157081882
chr1	157086166	157086486
chr1	157286702	157286829
chr1	157553036	157553307
chr1	157560660	157560856
chr1	157745700	157745865
chr1	157758487	157758611
chr1	158654349	158654490
chr1	158654698	158654864
chr1	158953650	158953820
chr1	159135445	159135619
chr1	159290319	159290465
chr1	159390094	159390284
chr1	159396553	159396678
chr1	159523649	159523772
chr1	159911133	159911279
chr1	160062127	160062276
chr1	160081185	160081409
chr1	160194780	160195232
chr1	160231120	160231300
chr1	160253175	160253378
chr1	160316330	160316485
chr1	160399569	160399705
chr1	160561502	160561657
chr1	160717880	160718058
chr1	160743408	160743527
chr1	160934223	160934501
chr1	161180802	161181122
chr1	161195593	161195823
chr1	161196031	161196248
chr1	161214528	161214742
chr1	161286805	161286980
chr1	161687681	161687874
chr1	161736969	161737155
chr1	161963107	161963242
chr1	161969021	161969323
chr1	161976504	161976752
chr1	161999912	162000082
chr1	162313728	162313923
chr1	162336742	162336942
chr1	162531728	162531891
chr1	162549895	162550210
chr1	162575125	162575350
chr1	162620647	162620752
chr1	162665225	162665436
chr1	162880100	162880209
chr1	162895934	162896150
chr1	163150534	163150757
chr1	163779307	163779625
chr1	163910462	163910623
chr1	164009344	164009498
chr1	164019369	164019431
chr1	164022261	164022326
chr1	164138772	164139084
chr1	164184706	164184863
chr1	164316784	164316929
chr1	164342307	164342479
chr1	164366833	164366961
chr1	164745055	164745216
chr1	164870688	164870946
chr1	165120492	165120671
chr1	165132616	165132772
chr1	165252147	165252439
chr1	165289969	165290085
chr1	165579475	165579740
chr1	165583609	165583785
chr1	165658731	165658905
chr1	165660779	165661012
chr1	165736280	165736438
chr1	165771659	165771842
chr1	165775587	165775826
chr1	165853839	165853986
chr1	166103293	166103438
chr1	166125188	166125597
chr1	166153491	166153689
chr1	166154186	166154509
chr1	166319309	166319463
chr1	166360255	166360471
chr1	167034575	167034716
chr1	167212417	167212568
chr1	167306540	167306739
chr1	167337547	167337715
chr1	167349194	167349507
chr1	167369915	167370210
chr1	167394331	167394483
chr1	167414858	167415113
chr1	167637166	167637331
chr1	167638130	167638417
chr1	167644979	167645186
chr1	167669919	167670073
chr1	167782248	167782380
chr1	167915330	167915543
chr1	167932204	167932351
chr1	167942008	167942211
chr1	168214083	168214395
chr1	169674266	169674354
chr1	169891372	169891469
chr1	169918164	169918335
chr1	169919305	169919506
chr1	169921619	169921805
chr1	169939514	169939681
chr1	170218551	170218728
chr1	170613382	170613558
chr1	170632490	170632705
chr1	170844506	170844664
chr1	170895375	170895541
chr1	170900931	170901221
chr1	170901624	170901850
chr1	170992759	170992914
chr1	170996870	170997035
chr1	171006996	171007177
chr1	171043762	171043863
chr1	171111055	171111311
chr1	171118364	171118530
chr1	171220910	171221079
chr1	171222372	171222928
chr1	171246987	171247332
chr1	171257314	171257461
chr1	171264172	171264401
chr1	171281765	171281968
chr1	171319781	171320043
chr1	171321481	171321689
chr1	171358420	171358762
chr1	171361217	171361425
chr1	171387354	171387504
chr1	171479112	171479315
chr1	171501527	171501858
chr1	171502021	171502411
chr1	171502435	171503635
chr1	171532952	171533080
chr1	171564363	171564588
chr1	171566929	171567326
chr1	171610155	171610293
chr1	171610885	171611054
chr1	171614132	171614235
chr1	171699127	171699317
chr1	171815901	171816115
chr1	171826300	171826412
chr1	172000682	172000984
chr1	172012113	172012310
chr1	172046989	172047193
chr1	172162111	172162265
chr1	172217222	172217509
chr1	172247839	172247973
chr1	172310159	172310396
chr1	172324844	172325014
chr1	172326761	172326951
chr1	172357647	172357963
chr1	172364697	172364938
chr1	172368898	172369071
chr1	172409102	172409362
chr1	172410908	172411088
chr1	172412347	172412506
chr1	172499763	172500012
chr1	172528657	172528945
chr1	172563296	172563504
chr1	172594628	172594822
chr1	172619319	172619481
chr1	172632921	172633345
chr1	173339622	173339815
chr1	173398695	173398949
chr1	173456328	173456624
chr1	174466428	174466577
chr1	174469840	174470016
chr1	174595041	174595247
chr1	175936536	175936752
chr1	176712495	176712668
chr1	176862263	176862435
chr1	176877837	176877963
chr1	177188806	177189023
chr1	177685033	177685180
chr1	177705265	177705483
chr1	177806901	177806983
chr1	177845977	177846133
chr1	177940501	177940744
chr1	178072912	178073109
chr1	178146514	178146767
chr1	178187360	178187726
chr1	178242207	178242495
chr1	178303545	178303684
chr1	178360833	178361134
chr1	178449321	178449480
chr1	178463836	178464010
chr1	178468333	178468529
chr1	178527167	178527361
chr1	178850682	178850919
chr1	178960359	178960572
chr1	179142331	179142532
chr1	179451330	179451549
chr1	179477135	179477363
chr1	179502701	179502910
chr1	179506999	179507151
chr1	179541625	179541838
chr1	179623733	179623927
chr1	179624512	179624674
chr1	179633464	179633606
chr1	179645754	179645918
chr1	179734429	179734766
chr1	179844986	179845191
chr1	179847790	179847952
chr1	179859301	179859497
chr1	180116644	180116819
chr1	180131503	180131635
chr1	180175160	180175390
chr1	180215135	180215326
chr1	180268634	180268865
chr1	180329005	180329185
chr1	180387511	180387818
chr1	180407142	180407495
chr1	180422230	180422461
chr1	180428504	180428637
chr1	180484175	180484336
chr1	180720432	180720592
chr1	180764029	180764198
chr1	180774618	180774934
chr1	180811010	180811214
chr1	180811737	180811943
chr1	180863767	180863940
chr1	180873974	180874409
chr1	180889831	180890121
chr1	180901268	180901448
chr1	180974481	180974767
chr1	180976407	180976534
chr1	180992240	180992386
chr1	181022326	181022522
chr1	181039671	181039858
chr1	181232804	181233031
chr1	181379745	181379899
chr1	181545532	181545688
chr1	181616262	181616466
chr1	181881005	181881116
chr1	181888862	181889072
chr1	182124582	182124736
chr1	182130921	182131087
chr1	182140446	182140677
chr1	182143380	182143605
chr1	182150040	182150241
chr1	182376262	182376482
chr1	182381482	182381617
chr1	182489758	182490090
chr1	182539500	182539707
chr1	182792560	182792648
chr1	182983036	182983327
chr1	183273328	183273455
chr1	183315858	183316013
chr1	183349937	183350130
chr1	183379464	183379790
chr1	183424303	183424471
chr1	183442207	183442353
chr1	183657207	183657333
chr1	184263143	184263245
chr1	184266184	184266343
chr1	184492123	184492381
chr1	184741522	184741693
chr1	184769541	184769717
chr1	184771704	184772014
chr1	184791209	184791348
chr1	184802549	184802697
chr1	184817931	184818036
chr1	184824629	184824935
chr1	184825144	184825352
chr1	184832322	184832589
chr1	184852377	184852638
chr1	184853362	184853532
chr1	184918613	184918860
chr1	185404182	185404336
chr1	185517723	185517856
chr1	185682011	185682193
chr1	185955843	185956272
chr1	186722019	186722254
chr1	186827847	186828035
chr1	187137575	187137736
chr1	187448236	187448396
chr1	187452245	187452431
chr1	188321629	188321740
chr1	188708277	188708500
chr1	188993235	188993389
chr1	189023306	189023518
chr1	189253329	189253492
chr1	189628534	189628690
chr1	189661985	189662142
chr1	189700969	189701244
chr1	189870572	189870726
chr1	189883019	189883247
chr1	189883776	189884071
chr1	189973102	189973341
chr1	190797313	190797443
chr1	190831917	190832081
chr1	190881562	190881675
chr1	190944446	190944627
chr1	191075686	191075853
chr1	191085087	191085218
chr1	191126060	191126305
chr1	191153208	191153360
chr1	191275665	191275796
chr1	191288870	191289094
chr1	191308212	191308350
chr1	191312487	191312655
chr1	191364606	191364782
chr1	191575901	191576196
chr1	191817909	191818115
chr1	191965155	191965337
chr1	191995595	191995743
chr1	192093026	192093181
chr1	192094563	192094768
chr1	192189095	192189388
chr1	192598484	192598669
chr1	192712059	192712217
chr1	192722328	192722447
chr1	192745238	192745473
chr1	192790587	192790777
chr1	193130241	193130444
chr1	193376865	193377035
chr1	193386228	193386384
chr1	193440571	193440790
chr1	193504037	193504191
chr1	193576084	193576250
chr1	193589128	193589322
chr1	193673289	193673479
chr1	193703219	193703372
chr1	194223122	194223343
chr1	194618777	194618955
chr1	194817018	194817152
chr1	195040512	195040690
chr1	195232722	195232900
chr1	195241436	195241894
chr1	195371720	195371981
chr10	3173120	3173511
chr10	3562242	3562392
chr10	3741250	3741410
chr10	3801364	3801527
chr10	3943995	3944167
chr10	3996406	3996703
chr10	4088855	4088991
chr10	4333392	4333709
chr10	4346957	4347095
chr10	4372085	4372249
chr10	4404972	4405143
chr10	4593949	4594086
chr10	4598350	4598476
chr10	4626582	4626745
chr10	4675084	4675207
chr10	4724992	4725108
chr10	5161711	5161831
chr10	5170548	5170660
chr10	5490119	5490285
chr10	5600194	5600403
chr10	5787069	5787227
chr10	5824043	5824501
chr10	5824965	5825172
chr10	5841528	5841652
chr10	5847054	5847218
chr10	5859915	5859989
chr10	6694638	6694753
chr10	6820661	6820935
chr10	7068715	7068910
chr10	7333329	7333656
chr10	7470132	7470331
chr10	7617516	7617676
chr10	7673765	7673951
chr10	7810019	7810233
chr10	7883637	7883785
chr10	8196408	8196670
chr10	8240280	8240599
chr10	8242466	8242641
chr10	8529256	8529464
chr10	8715811	8715957
chr10	8795481	8795647
chr10	9175096	9175227
chr10	9575698	9575840
chr10	9677051	9677250
chr10	9754936	9755132
chr10	10321118	10321418
chr10	10355620	10355842
chr10	10558179	10558380
chr10	11039416	11039610
chr10	11362391	11362568
chr10	11449987	11450139
chr10	11801859	11802148
chr10	12583516	12583699
chr10	12997167	12997470
chr10	13016608	13016832
chr10	13087321	13087471
chr10	13969100	13969299
chr10	14391110	14391418
chr10	14450188	14450425
chr10	15263277	15263647
chr10	15300145	15300321
chr10	17728076	17728221
chr10	17733132	17733361
chr10	17820464	17820933
chr10	18197344	18197570
chr10	18388772	18388937
chr10	18393834	18393988
chr10	18453486	18453671
chr10	18528712	18528836
chr10	18602182	18602379
chr10	18760357	18760540
chr10	18836014	18836178
chr10	18911036	18911267
chr10	18917096	18917259
chr10	19015327	19015549
chr10	19297788	19297942
chr10	19518899	19519056
chr10	19708409	19708610
chr10	19894122	19894293
chr10	19907288	19907470
chr10	20073364	20073500
chr10	20125339	20125585
chr10	20170595	20170748
chr10	20290439	20290635
chr10	20308606	20308732
chr10	20314849	20315064
chr10	20361975	20362094
chr10	20915617	20915779
chr10	20948471	20948599
chr10	20963918	20964085
chr10	20966188	20966387
chr10	20992769	20992918
chr10	21178898	21179083
chr10	21337332	21337470
chr10	21378712	21378886
chr10	21382949	21383320
chr10	21383555	21383786
chr10	21421120	21421296
chr10	21465442	21465612
chr10	21601039	21601216
chr10	21991296	21991566
chr10	21995308	21995485
chr10	21995983	21996180
chr10	22007895	22008086
chr10	22010259	22010419
chr10	22018734	22018873
chr10	22034387	22034529
chr10	22036379	22036517
chr10	22142491	22142685
chr10	22163793	22163972
chr10	22212373	22212577
chr10	22402592	22402807
chr10	22567216	22567344
chr10	22618963	22619076
chr10	23081393	23081605
chr10	23150569	23150741
chr10	23611280	23611469
chr10	23671659	23671922
chr10	23812227	23812411
chr10	23815243	23815430
chr10	23979457	23979667
chr10	24131548	24131797
chr10	24173759	24173879
chr10	24297858	24298185
chr10	24298587	24298836
chr10	24312189	24312420
chr10	24312458	24312629
chr10	24382044	24382207
chr10	24591261	24591443
chr10	24608856	24608960
chr10	24621705	24621937
chr10	24622548	24622915
chr10	24625238	24625392
chr10	24630746	24630947
chr10	24789805	24790009
chr10	24797361	24797548
chr10	24869697	24869991
chr10	24886122	24886272
chr10	25219304	25219438
chr10	25250233	25250474
chr10	25268580	25268755
chr10	25284872	25285034
chr10	25681365	25681534
chr10	26078935	26079141
chr10	26139566	26139760
chr10	26890679	26890842
chr10	27133155	27133420
chr10	28368709	28368817
chr10	28730266	28730512
chr10	28844246	28844462
chr10	29020004	29020401
chr10	29107067	29107210
chr10	29206878	29207088
chr10	29338786	29339085
chr10	29395008	29395119
chr10	29459736	29459847
chr10	30623007	30623209
chr10	30719038	30719247
chr10	30730935	30731020
chr10	30838138	30838459
chr10	31226739	31226904
chr10	31299291	31299505
chr10	31445886	31446099
chr10	32895201	32895331
chr10	33375474	33376021
chr10	33986873	33987200
chr10	34036664	34036861
chr10	34234013	34234419
chr10	34280655	34280819
chr10	34326842	34327088
chr10	34328368	34328577
chr10	36546770	36546855
chr10	36547829	36548097
chr10	37014301	37014562
chr10	37072901	37073060
chr10	38689749	38689855
chr10	38822455	38822559
chr10	39064826	39065077
chr10	39067111	39067264
chr10	39171159	39171485
chr10	39171817	39172024
chr10	39239862	39240101
chr10	39811631	39811862
chr10	39896543	39896791
chr10	39960220	39960477
chr10	40212497	40212782
chr10	40258411	40259219
chr10	40525055	40525230
chr10	40529706	40529933
chr10	40583909	40584110
chr10	40629242	40629462
chr10	41004414	41004589
chr10	41015797	41015980
chr10	41271952	41272192
chr10	41288897	41289127
chr10	41304131	41304432
chr10	41434685	41434841
chr10	41505584	41505833
chr10	41632215	41632378
chr10	41682874	41683179
chr10	41689987	41690203
chr10	41980807	41980980
chr10	42131949	42132042
chr10	42291517	42291598
chr10	42356114	42356275
chr10	42601673	42601862
chr10	42637365	42637563
chr10	42643787	42643916
chr10	42697111	42697351
chr10	42841867	42842062
chr10	42913294	42913470
chr10	42958199	42958392
chr10	42972825	42973030
chr10	42990009	42990206
chr10	43211953	43212149
chr10	43378457	43378623
chr10	43435937	43436036
chr10	43452498	43452667
chr10	43475525	43475680
chr10	43477586	43478109
chr10	43540980	43541141
chr10	43560900	43561012
chr10	43561455	43561567
chr10	43574943	43575189
chr10	43870854	43871131
chr10	43919103	43919260
chr10	43953937	43954240
chr10	44177537	44177710
chr10	44233454	44233653
chr10	44235440	44235642
chr10	44256775	44256895
chr10	45051168	45051393
chr10	45132541	45132679
chr10	45373379	45373585
chr10	45917082	45917212
chr10	46011988	46012185
chr10	46057481	46057689
chr10	47285834	47285944
chr10	47300242	47300493
chr10	49417284	49417665
chr10	49481449	49481728
chr10	50370772	50370872
chr10	50699162	50699309
chr10	50704353	50704505
chr10	51253591	51253705
chr10	51405304	51405441
chr10	51463791	51464164
chr10	51553438	51553698
chr10	51553778	51554017
chr10	51595183	51595450
chr10	52106239	52106415
chr10	52144279	52144543
chr10	52331152	52331353
chr10	52417231	52417523
chr10	52533916	52534149
chr10	52758721	52758954
chr10	53046740	53046885
chr10	53115173	53115301
chr10	53341426	53341573
chr10	53346566	53346784
chr10	53348366	53348499
chr10	53528544	53528643
chr10	55767684	55767850
chr10	55980196	55980438
chr10	56339215	56339409
chr10	57001409	57001638
chr10	57447922	57448482
chr10	57571327	57571433
chr10	57743537	57743768
chr10	57743850	57743975
chr10	57841950	57842145
chr10	57848442	57848601
chr10	58359239	58359375
chr10	58377945	58378097
chr10	58495710	58495891
chr10	58548886	58549061
chr10	58559186	58559410
chr10	58559880	58560074
chr10	58673617	58673800
chr10	58675705	58675895
chr10	58812151	58812365
chr10	59109117	59109321
chr10	59149929	59150097
chr10	59292632	59292881
chr10	59296410	59296542
chr10	59710324	59710577
chr10	59787545	59787712
chr10	59814956	59815189
chr10	59817671	59817827
chr10	59865133	59865332
chr10	59893112	59893226
chr10	59894901	59895059
chr10	59994079	59994220
chr10	59997742	59997894
chr10	60005440	60005595
chr10	60066635	60066805
chr10	60124149	60124348
chr10	60148117	60148389
chr10	60191740	60192215
chr10	60237888	60238045
chr10	60245134	60245424
chr10	60246628	60246850
chr10	60305373	60305545
chr10	60407985	60408123
chr10	60418200	60418378
chr10	60419751	60419859
chr10	60531407	60531597
chr10	60613083	60613176
chr10	60757094	60757285
chr10	60760379	60760712
chr10	60774780	60774964
chr10	60775573	60775747
chr10	60779707	60779907
chr10	61052396	61052577
chr10	61068586	61068737
chr10	61087769	61087879
chr10	61147823	61148033
chr10	61175900	61176197
chr10	61199596	61199816
chr10	61211802	61211970
chr10	61215775	61215947
chr10	61275879	61276120
chr10	61336210	61336427
chr10	61344054	61344267
chr10	61356230	61356372
chr10	61399515	61399645
chr10	61402648	61402757
chr10	61415311	61415542
chr10	61417460	61417699
chr10	61466278	61466487
chr10	61466998	61467168
chr10	61492112	61492324
chr10	61522807	61522952
chr10	61602343	61602646
chr10	61602787	61603020
chr10	61605579	61606121
chr10	61618655	61618987
chr10	61623913	61624076
chr10	61670855	61671108
chr10	61694910	61695114
chr10	61695351	61695582
chr10	61734621	61734758
chr10	61745245	61745407
chr10	61782861	61783058
chr10	61820108	61820360
chr10	61838729	61839026
chr10	61877901	61878129
chr10	61980530	61980658
chr10	62055464	62055635
chr10	62102220	62102411
chr10	62105268	62105426
chr10	62183132	62183382
chr10	62186934	62187156
chr10	62243063	62243216
chr10	62261086	62261454
chr10	62275268	62275475
chr10	62486819	62487121
chr10	62488405	62488599
chr10	62500329	62500508
chr10	62549894	62550032
chr10	62590311	62590524
chr10	62679943	62680130
chr10	62881274	62881480
chr10	62987351	62987554
chr10	63066094	63066337
chr10	63153671	63153817
chr10	63270378	63270498
chr10	63308506	63308882
chr10	63309086	63309266
chr10	63377548	63377814
chr10	63382726	63383016
chr10	63422332	63422514
chr10	63424528	63424751
chr10	63582687	63582849
chr10	63692180	63692327
chr10	64084492	64084684
chr10	64090194	64090427
chr10	64744164	64744547
chr10	66813824	66814101
chr10	66814582	66814777
chr10	66853304	66853479
chr10	66864234	66864402
chr10	66909341	66909408
chr10	66913715	66913941
chr10	67100380	67100690
chr10	67192437	67192638
chr10	67247251	67247440
chr10	67315065	67315370
chr10	67766278	67766459
chr10	67859012	67859163
chr10	67862329	67862575
chr10	67871911	67872173
chr10	67924130	67924369
chr10	67979373	67979717
chr10	67984715	67984881
chr10	67996269	67996548
chr10	67998177	67998407
chr10	68013233	68013432
chr10	68051030	68051141
chr10	68058475	68058676
chr10	68146963	68147244
chr10	68283215	68283446
chr10	68359312	68359438
chr10	68908406	68908574
chr10	68978167	68978432
chr10	69102107	69102260
chr10	69165206	69165457
chr10	69186319	69186484
chr10	69306265	69306433
chr10	69307248	69307374
chr10	69321396	69321524
chr10	69367082	69367332
chr10	69371537	69371757
chr10	69654956	69655139
chr10	69662451	69662665
chr10	69793227	69793495
chr10	69845868	69846023
chr10	69852505	69852594
chr10	69870458	69870600
chr10	69889860	69890045
chr10	69910550	69910938
chr10	69964723	69964917
chr10	70135850	70135969
chr10	70156512	70156726
chr10	70173417	70173568
chr10	70186265	70186464
chr10	70195880	70196012
chr10	70296921	70297237
chr10	70303347	70303504
chr10	70318751	70318926
chr10	70507982	70508100
chr10	70540576	70540752
chr10	70563729	70563932
chr10	70963703	70963902
chr10	71171575	71171723
chr10	71218370	71218542
chr10	71226025	71226154
chr10	71306237	71306421
chr10	71326714	71327050
chr10	71401384	71401543
chr10	71411901	71412052
chr10	71422661	71422861
chr10	71431369	71431469
chr10	71480047	71480234
chr10	73011948	73012154
chr10	73098158	73098335
chr10	73105963	73106172
chr10	74848488	74848674
chr10	75021232	75021415
chr10	75151423	75151624
chr10	75191694	75192197
chr10	75436748	75436921
chr10	75486493	75486726
chr10	75586262	75586535
chr10	75635731	75635994
chr10	75744104	75744327
chr10	75760459	75760642
chr10	75765274	75765379
chr10	75832291	75832508
chr10	75837212	75837755
chr10	75853569	75853740
chr10	75951728	75952089
chr10	75975259	75975522
chr10	76118851	76119058
chr10	76202074	76202480
chr10	76204117	76204253
chr10	76346683	76346892
chr10	76442727	76443058
chr10	76455338	76455558
chr10	76513291	76513505
chr10	76728497	76728705
chr10	76735125	76735344
chr10	76791601	76791717
chr10	76835753	76835990
chr10	77021503	77021649
chr10	77064787	77064919
chr10	77070225	77070366
chr10	77082668	77082828
chr10	77130674	77130842
chr10	77135571	77135712
chr10	77252960	77253118
chr10	77282168	77282328
chr10	77282902	77283064
chr10	77509735	77509995
chr10	77543341	77543482
chr10	77566821	77566938
chr10	77590889	77591129
chr10	77605366	77605584
chr10	77627539	77627779
chr10	77753567	77753796
chr10	77926225	77926368
chr10	77972250	77972541
chr10	77984782	77984977
chr10	78018789	78018986
chr10	78028179	78028420
chr10	78043431	78043691
chr10	78160092	78160234
chr10	78279273	78279434
chr10	78378650	78378827
chr10	78392248	78392377
chr10	78396277	78396596
chr10	78412966	78413267
chr10	78487827	78488145
chr10	78525052	78525416
chr10	78745897	78746153
chr10	79042444	79042844
chr10	79314534	79314637
chr10	79322434	79322640
chr10	79580918	79581094
chr10	79595337	79595468
chr10	79649529	79649698
chr10	79657183	79657306
chr10	79660428	79660557
chr10	79664166	79664354
chr10	79668798	79668975
chr10	79682895	79683123
chr10	79683352	79683593
chr10	79692326	79692471
chr10	79695328	79695464
chr10	79712116	79712327
chr10	79712516	79712704
chr10	79732643	79732783
chr10	79768488	79768671
chr10	79774988	79775126
chr10	79780029	79780748
chr10	79784011	79784244
chr10	79788490	79788680
chr10	79817243	79817371
chr10	79883725	79884047
chr10	79892812	79893008
chr10	79925296	79925580
chr10	79959843	79960181
chr10	79984550	79984711
chr10	79984851	79985292
chr10	79987035	79987287
chr10	80114566	80114859
chr10	80115463	80115918
chr10	80165089	80165330
chr10	80175546	80175713
chr10	80199452	80199743
chr10	80226252	80226751
chr10	80245741	80245951
chr10	80340105	80340292
chr10	80350349	80350575
chr10	80370090	80370231
chr10	80374216	80374456
chr10	80376277	80376553
chr10	80376889	80377053
chr10	80377826	80378013
chr10	80446280	80446521
chr10	80487103	80487259
chr10	80506311	80506481
chr10	80509464	80509637
chr10	80523446	80523562
chr10	80548837	80548976
chr10	80557454	80557585
chr10	80561695	80561933
chr10	80566405	80566600
chr10	80578449	80578705
chr10	80578979	80579222
chr10	80590324	80590756
chr10	80611176	80611346
chr10	80622268	80622672
chr10	80659290	80659485
chr10	80661226	80661450
chr10	80684363	80684520
chr10	80701978	80702413
chr10	80742219	80742592
chr10	80747507	80747705
chr10	80751209	80751332
chr10	80774760	80774923
chr10	80805970	80806102
chr10	80818102	80818271
chr10	80821968	80822249
chr10	80826299	80826612
chr10	80876182	80876380
chr10	80880463	80880661
chr10	80881071	80881607
chr10	80946789	80947002
chr10	80955785	80955948
chr10	80988177	80988401
chr10	80991152	80991335
chr10	80998863	80999134
chr10	81014875	81015173
chr10	81016750	81016892
chr10	81018426	81018663
chr10	81022876	81023085
chr10	81041626	81041754
chr10	81050714	81050879
chr10	81073579	81073719
chr10	81082331	81082532
chr10	81087097	81087298
chr10	81173188	81173399
chr10	81198299	81198487
chr10	81217441	81217671
chr10	81287798	81287985
chr10	81288676	81288990
chr10	81289374	81289548
chr10	81292519	81293060
chr10	81304961	81305114
chr10	81320660	81320965
chr10	81350818	81351014
chr10	81395229	81395411
chr10	81405867	81406096
chr10	81408876	81409031
chr10	81416655	81416980
chr10	81441147	81441294
chr10	81450241	81450483
chr10	81465367	81465682
chr10	81484058	81484267
chr10	81526893	81527047
chr10	81550361	81550544
chr10	81551525	81552008
chr10	81553229	81553476
chr10	81564824	81564991
chr10	81602919	81603125
chr10	81605129	81605313
chr10	81606051	81606302
chr10	81643875	81644066
chr10	81876316	81876383
chr10	82004880	82005063
chr10	82170924	82171159
chr10	82589757	82589976
chr10	82666503	82666710
chr10	82901552	82901756
chr10	82909392	82909607
chr10	82961368	82961580
chr10	83198058	83198297
chr10	83219795	83220019
chr10	83362076	83362260
chr10	83536550	83536746
chr10	83724715	83724932
chr10	83729578	83729752
chr10	83776622	83776758
chr10	83819743	83819926
chr10	84019503	84019725
chr10	84020261	84020482
chr10	84438139	84438320
chr10	84450815	84450982
chr10	84488426	84488562
chr10	84515520	84515686
chr10	84558662	84558781
chr10	84631323	84631458
chr10	84945855	84945962
chr10	85013494	85013718
chr10	85154283	85154474
chr10	85183703	85184007
chr10	85221003	85221170
chr10	85651876	85652047
chr10	85678741	85678844
chr10	85967887	85968310
chr10	86021696	86021905
chr10	86064918	86065088
chr10	86452517	86452722
chr10	86463979	86464121
chr10	86484049	86484228
chr10	86498841	86499011
chr10	86633204	86633387
chr10	86731269	86731442
chr10	86972028	86972238
chr10	87024932	87025191
chr10	87094395	87094533
chr10	87552771	87552970
chr10	87596762	87596934
chr10	88166207	88166475
chr10	88304440	88304581
chr10	88306378	88306638
chr10	88327537	88327731
chr10	88330872	88331026
chr10	88371968	88372127
chr10	88376820	88377043
chr10	88426519	88426733
chr10	88513817	88514009
chr10	88725480	88725685
chr10	88727274	88727437
chr10	89205967	89206122
chr10	89383589	89383768
chr10	89395912	89396073
chr10	89461838	89462156
chr10	89630212	89630431
chr10	90081607	90082073
chr10	90373592	90373787
chr10	90690310	90690461
chr10	90728818	90729026
chr10	90733705	90733864
chr10	91032497	91032667
chr10	91034071	91034295
chr10	91141688	91141846
chr10	91166827	91167142
chr10	91170590	91170793
chr10	91188003	91188225
chr10	91270439	91270603
chr10	91271204	91271441
chr10	91295470	91295635
chr10	91297860	91298058
chr10	91425657	91425972
chr10	93014555	93014747
chr10	93051002	93051164
chr10	93070605	93070788
chr10	93081605	93081827
chr10	93283433	93283575
chr10	93291935	93292148
chr10	93425753	93425967
chr10	93429595	93429808
chr10	93549106	93549296
chr10	93572361	93572470
chr10	93577667	93577851
chr10	93592465	93592768
chr10	93593943	93594176
chr10	93603395	93603464
chr10	93763187	93763407
chr10	93777515	93777714
chr10	93813134	93813346
chr10	93818705	93818905
chr10	94035757	94036034
chr10	94116375	94116546
chr10	94199255	94199446
chr10	94408736	94409019
chr10	94461499	94461698
chr10	94572028	94572274
chr10	94609315	94609531
chr10	94623615	94623824
chr10	94958437	94958600
chr10	94976467	94976565
chr10	94992279	94992447
chr10	95156479	95156667
chr10	95476076	95476288
chr10	95535958	95536013
chr10	95551772	95551946
chr10	95557378	95557494
chr10	95898562	95898787
chr10	96080577	96080750
chr10	96104295	96104424
chr10	96105317	96105462
chr10	96213958	96214151
chr10	97340032	97340115
chr10	97375829	97376055
chr10	97704684	97704864
chr10	97712762	97712967
chr10	99084986	99085186
chr10	99162048	99162192
chr10	99190852	99191070
chr10	99460196	99460377
chr10	99577379	99577558
chr10	99615930	99616144
chr10	99619507	99619739
chr10	99645008	99645202
chr10	102435237	102435424
chr10	102445051	102445169
chr10	102449568	102449745
chr10	102451852	102452020
chr10	102491833	102492044
chr10	102498891	102499005
chr10	102735370	102735508
chr10	102835935	102836148
chr10	102878034	102878164
chr10	102959711	102959841
chr10	103108165	103108383
chr10	103195021	103195285
chr10	103253952	103254076
chr10	103402362	103402518
chr10	103443105	103443291
chr10	105575373	105575582
chr10	105714983	105715139
chr10	105834804	105835021
chr10	105867404	105867560
chr10	106585868	106586151
chr10	107442907	107443027
chr10	107747760	107747852
chr10	108300775	108301080
chr10	108524807	108524973
chr10	108734084	108734214
chr10	109504785	109504951
chr10	109765740	109765918
chr10	109861383	109861607
chr10	109920801	109921017
chr10	110705822	110705960
chr10	110727883	110728152
chr10	110733415	110733601
chr10	110760680	110760946
chr10	110782750	110782919
chr10	110976181	110976364
chr10	110989846	110989982
chr10	111100149	111100367
chr10	111107445	111107769
chr10	111108869	111109103
chr10	111226566	111226745
chr10	111298780	111298997
chr10	111503204	111503410
chr10	111925604	111925761
chr10	111957866	111958121
chr10	111977582	111977838
chr10	112105926	112106118
chr10	112138566	112138782
chr10	112160281	112160509
chr10	112451021	112451222
chr10	112801729	112801923
chr10	115051727	115052033
chr10	115097299	115097410
chr10	115147464	115147660
chr10	115160365	115160471
chr10	115178080	115178260
chr10	115323376	115323564
chr10	115406486	115406663
chr10	115617579	115617707
chr10	116197420	116197629
chr10	116199068	116199261
chr10	116208064	116208277
chr10	116319346	116319497
chr10	116330522	116330724
chr10	116653807	116653931
chr10	116789250	116789418
chr10	116848852	116849027
chr10	116943132	116943440
[truncated: 17,708 more rows]

## Sheet: RFPpos Cl1
CTCF peaks identified in sorted RFPpos ESC_DUX Cl1
chr1	4416847	4416987
chr1	4516644	4516772
chr1	4768526	4768609
chr1	4780181	4780355
chr1	4855666	4855840
chr1	7204889	7205023
chr1	7396955	7397171
chr1	7397388	7397538
chr1	7398139	7398410
chr1	7543593	7543786
chr1	9541353	9541522
chr1	9545105	9545465
chr1	9696957	9697073
chr1	9703200	9703361
chr1	9772886	9773008
chr1	10089618	10089890
chr1	10197103	10197229
chr1	10488371	10488484
chr1	11065298	11065407
chr1	11657766	11657940
chr1	12836937	12837114
chr1	13531637	13531754
chr1	13706403	13706566
chr1	13784517	13784640
chr1	13789270	13789455
chr1	14740160	14740319
chr1	15007722	15007903
chr1	16160214	16160337
chr1	16433490	16433658
chr1	17123511	17123763
chr1	17163603	17163752
chr1	17980735	17980891
chr1	18012971	18013077
chr1	18288998	18289117
chr1	18976856	18977138
chr1	19038354	19038427
chr1	19179188	19179262
chr1	19205716	19205839
chr1	20311615	20311831
chr1	20544690	20544831
chr1	20554479	20554737
chr1	20612720	20613086
chr1	20939111	20939289
chr1	20943071	20943310
chr1	21161951	21162255
chr1	21166269	21166483
chr1	21271613	21271697
chr1	21344477	21344602
chr1	21516686	21516761
chr1	23062086	23062301
chr1	23324364	23324453
chr1	23792902	23793053
chr1	23827149	23827308
chr1	23906224	23906371
chr1	24134944	24135148
chr1	24137244	24137404
chr1	24171583	24171717
chr1	24249290	24249432
chr1	24300874	24300972
chr1	24302786	24302975
chr1	24719754	24719913
chr1	25885169	25885331
chr1	27307581	27307771
chr1	30584938	30585171
chr1	30920767	30921022
chr1	33739487	33739610
chr1	33743003	33743196
chr1	33892862	33892987
chr1	33966444	33966649
chr1	34061186	34061414
chr1	34068457	34068636
chr1	34093697	34093903
chr1	34164778	34164930
chr1	34201571	34201715
chr1	34218417	34218560
chr1	34462962	34463040
chr1	34487576	34487645
chr1	34511188	34511346
chr1	34602441	34602703
chr1	34642459	34642714
chr1	34738443	34738569
chr1	34867266	34867549
chr1	35385522	35385666
chr1	35388272	35388424
chr1	35478371	35478555
chr1	35716122	35716354
chr1	35726763	35726833
chr1	35765719	35765863
chr1	35839519	35839750
chr1	36134728	36134865
chr1	36252927	36253090
chr1	36277432	36277550
chr1	36279260	36279502
chr1	36501415	36501580
chr1	36547207	36547471
chr1	36684204	36684408
chr1	36784685	36784952
chr1	37250785	37250942
chr1	37272601	37272721
chr1	37419485	37419723
chr1	37448469	37448623
chr1	37634742	37634952
chr1	37639214	37639475
chr1	37867215	37867413
chr1	37985886	37986049
chr1	38185636	38185803
chr1	38264774	38264893
chr1	38768010	38768190
chr1	38789047	38789185
chr1	38799411	38799632
chr1	38856323	38856513
chr1	38936893	38937054
chr1	39522675	39522833
chr1	39527554	39527702
chr1	39530385	39530536
chr1	39614998	39615202
chr1	39936528	39936823
chr1	40095733	40095903
chr1	40115323	40115535
chr1	40116551	40116715
chr1	40294087	40294303
chr1	40380133	40380338
chr1	40544791	40544908
chr1	40658126	40658214
chr1	40768714	40768943
chr1	40797462	40797601
chr1	40802885	40803033
chr1	42691387	42691542
chr1	42850979	42851259
chr1	42915140	42915256
chr1	43110665	43110839
chr1	43269853	43269972
chr1	43299570	43299673
chr1	43738345	43738532
chr1	43899083	43899259
chr1	44041902	44042077
chr1	44064788	44064913
chr1	44168068	44168245
chr1	44174060	44174189
chr1	44745596	44745917
chr1	45432005	45432135
chr1	45816987	45817122
chr1	45825296	45825417
chr1	45862945	45863088
chr1	46022449	46022617
chr1	46416964	46417185
chr1	46769449	46769578
chr1	46849873	46850068
chr1	46914400	46914697
chr1	47277815	47277997
chr1	47774132	47774199
chr1	51334073	51334229
chr1	51459016	51459252
chr1	51597119	51597235
chr1	51600578	51600664
chr1	51615627	51615772
chr1	51638929	51639113
chr1	51644520	51644769
chr1	51944978	51945078
chr1	52004106	52004377
chr1	52098996	52099183
chr1	52216935	52217058
chr1	52267711	52267852
chr1	52301389	52301499
chr1	52302708	52302918
chr1	52307102	52307226
chr1	52489900	52490064
chr1	52854172	52854342
chr1	53352733	53352947
chr1	53712409	53712624
chr1	53715566	53715737
chr1	53909158	53909378
chr1	54039204	54039348
chr1	54362720	54362879
chr1	54381372	54381780
chr1	54513981	54514124
chr1	54666096	54666240
chr1	54706769	54706904
chr1	54832869	54833053
chr1	55162044	55162178
chr1	55383190	55383417
chr1	55736499	55736685
chr1	55874296	55874405
chr1	55874805	55875013
chr1	55905333	55905479
chr1	55960375	55960564
chr1	57205765	57205935
chr1	57394148	57394315
chr1	57429040	57429151
chr1	58031320	58031463
chr1	58139122	58139265
chr1	58498871	58499069
chr1	58562548	58562744
chr1	58677711	58677841
chr1	58747018	58747244
chr1	59142950	59143159
chr1	59316810	59316960
chr1	59523337	59523629
chr1	59609514	59609763
chr1	59613797	59614164
chr1	59623450	59623627
chr1	59720105	59720212
chr1	59862620	59862781
chr1	60054589	60054925
chr1	60104655	60104872
chr1	60196980	60197087
chr1	60429084	60429213
chr1	60441564	60441695
chr1	60535096	60535245
chr1	60565346	60565493
chr1	60823075	60823232
chr1	60868576	60868762
chr1	60954997	60955243
chr1	60962186	60962340
chr1	61771358	61771586
chr1	62701138	62701317
chr1	62722658	62722759
chr1	62786178	62786509
chr1	62967062	62967272
chr1	62986409	62986514
chr1	63181087	63181361
chr1	63403672	63403901
chr1	63658095	63658284
chr1	63659605	63659846
chr1	63668913	63669065
chr1	63881973	63882068
chr1	64448242	64448410
chr1	64461783	64461905
chr1	64705378	64705503
chr1	64709953	64710154
chr1	65010295	65010428
chr1	65046476	65046681
chr1	65178278	65178519
chr1	65179212	65179526
chr1	65179940	65180105
chr1	66838617	66838745
chr1	67061492	67061707
chr1	67144114	67144193
chr1	69785289	69785368
chr1	69984442	69984521
chr1	70270271	70270359
chr1	71037059	71037204
chr1	71188774	71188878
chr1	71675313	71675656
chr1	72166172	72166483
chr1	72167111	72167265
chr1	72313753	72313892
chr1	72704281	72704451
chr1	72717015	72717261
chr1	72855008	72855270
chr1	72865892	72866139
chr1	73901677	73901899
chr1	73902450	73902579
chr1	73996432	73996506
chr1	74077466	74077609
chr1	74082979	74083080
chr1	74205882	74206105
chr1	74313475	74313579
chr1	74327091	74327169
chr1	74332354	74332531
chr1	74361955	74362134
chr1	74398296	74398531
chr1	74784589	74784758
chr1	74787920	74788050
chr1	74808218	74808436
chr1	74880881	74881020
chr1	74893553	74893771
chr1	74895066	74895173
chr1	74901837	74901976
chr1	75000617	75000787
chr1	75017013	75017187
chr1	75124575	75124774
chr1	75254381	75254529
chr1	75342972	75343169
chr1	75398812	75398968
chr1	75495275	75495455
chr1	75559552	75559829
chr1	75597770	75597956
chr1	75652647	75652876
chr1	75925887	75926010
chr1	77930800	77930934
chr1	77943180	77943337
chr1	77972447	77972648
chr1	77978733	77978916
chr1	78008862	78009024
chr1	78454838	78454981
chr1	78525291	78525487
chr1	78536914	78537084
chr1	79535704	79535760
chr1	79611410	79611522
chr1	80153242	80153408
chr1	80180299	80180492
chr1	80504868	80505045
chr1	81316680	81316834
chr1	82571849	82572019
chr1	83000478	83000604
chr1	83076255	83076398
chr1	83187289	83187447
chr1	83727188	83727368
chr1	84581913	84582086
chr1	84697405	84697545
chr1	84733965	84734234
chr1	84866819	84866986
chr1	84881350	84881490
chr1	84885333	84885451
chr1	84886010	84886166
chr1	84955671	84955906
chr1	84987356	84987624
chr1	84995021	84995250
chr1	85036554	85036716
chr1	85069144	85069391
chr1	85083042	85083424
chr1	85105963	85106301
chr1	85114816	85115126
chr1	85120188	85120379
chr1	85204662	85204910
chr1	85243746	85243994
chr1	85287121	85287544
chr1	85311714	85311932
chr1	85323234	85323523
chr1	85342304	85342634
chr1	85451724	85451861
chr1	85541523	85541673
chr1	85573990	85574267
chr1	85581663	85581859
chr1	85604258	85604526
chr1	85610690	85611026
chr1	85736630	85736771
chr1	85853424	85853594
chr1	85935543	85935700
chr1	86007917	86008250
chr1	86059477	86059697
chr1	86064254	86064499
chr1	86178928	86179119
chr1	86339527	86339788
chr1	86363822	86363995
chr1	86381208	86381357
chr1	86389391	86389552
chr1	86404954	86405099
chr1	86416333	86416524
chr1	86430093	86430358
chr1	86440546	86440768
chr1	86500962	86501289
chr1	86501583	86501891
chr1	86509434	86509734
chr1	86525357	86525551
chr1	86532402	86532668
chr1	86614328	86614506
chr1	86650393	86650539
chr1	86699808	86699976
chr1	87041244	87041340
chr1	87042222	87042356
chr1	87174414	87174594
chr1	87187080	87187326
chr1	87282570	87282676
chr1	87418840	87418970
chr1	87608550	87608731
chr1	87664188	87664299
chr1	88120653	88120877
chr1	88144096	88144265
chr1	88144347	88144614
chr1	88145288	88145512
chr1	88217269	88217388
chr1	88277544	88277814
chr1	88284961	88285266
chr1	88287684	88287922
chr1	88290008	88290222
chr1	88301740	88301937
chr1	88318621	88318811
chr1	88357453	88357740
chr1	88424723	88424857
chr1	88456766	88456947
chr1	88705299	88705416
chr1	88705868	88706183
chr1	88745308	88745547
chr1	88750251	88750402
chr1	89058144	89058313
chr1	89191560	89191767
chr1	89192976	89193115
chr1	89323204	89323341
chr1	89342925	89343217
chr1	89344552	89344794
chr1	89524548	89524704
chr1	89631864	89632008
chr1	89643757	89643936
chr1	89646741	89647030
chr1	89673776	89673922
chr1	89752805	89752956
chr1	89939388	89939515
chr1	89943281	89943569
chr1	90012780	90013118
chr1	90051415	90051644
chr1	90060666	90060810
chr1	90590879	90591082
chr1	90956817	90956969
chr1	91021445	91021536
chr1	91099104	91099220
chr1	91347044	91347177
chr1	91380634	91380731
chr1	91523881	91524002
chr1	92453868	92454053
chr1	92611134	92611312
chr1	92696922	92697138
chr1	92909161	92909276
chr1	92956767	92956846
chr1	93014565	93014687
chr1	93081113	93081259
chr1	93507145	93507266
chr1	93743031	93743138
chr1	93803757	93803924
chr1	93832836	93832998
chr1	93845611	93845772
chr1	93909342	93909576
chr1	93966484	93966774
chr1	93978466	93978556
chr1	93980960	93981284
chr1	94034958	94035171
chr1	94079198	94079369
chr1	95451925	95452108
chr1	95762368	95762528
chr1	96801815	96802052
chr1	97688895	97689057
chr1	98145028	98145137
chr1	100224097	100224253
chr1	100557065	100557156
chr1	104986301	104986480
chr1	105362820	105363000
chr1	105660109	105660279
chr1	105711390	105711597
chr1	105891124	105891285
chr1	106071341	106071512
chr1	106735755	106735875
chr1	106738244	106738369
chr1	106901588	106901687
chr1	106961178	106961288
chr1	107481613	107481749
chr1	108827368	108827608
chr1	111634202	111634474
chr1	112378851	112378950
chr1	112380043	112380201
chr1	112388921	112389063
chr1	112456149	112456262
chr1	114041881	114041960
chr1	116477820	116477971
chr1	118012885	118013012
chr1	118320820	118320920
chr1	118321619	118321903
chr1	118458978	118459223
chr1	118492893	118493071
chr1	118498417	118498634
chr1	118759700	118759840
chr1	118772449	118772646
chr1	119075017	119075187
chr1	119082741	119082865
chr1	119083769	119084013
chr1	119153771	119153878
chr1	119458370	119458466
chr1	119463567	119463669
chr1	119548783	119548967
chr1	119919395	119919528
chr1	120093624	120093824
chr1	120197308	120197426
chr1	120327796	120327945
chr1	120550373	120550570
chr1	121189072	121189261
chr1	121389755	121389845
chr1	121568001	121568220
chr1	121601250	121601335
chr1	126569020	126569112
chr1	126929780	126929935
chr1	126931832	126931996
chr1	127459073	127459389
chr1	127484970	127485110
chr1	127827356	127827568
chr1	128281949	128282066
chr1	128832710	128832845
chr1	128875375	128875561
chr1	129244432	129244602
chr1	129843546	129843763
chr1	129919491	129919632
chr1	130877020	130877174
chr1	131053364	131053545
chr1	131116066	131116213
chr1	131181729	131181888
chr1	131245999	131246227
chr1	131246412	131246685
chr1	131290733	131290910
chr1	131329261	131329355
chr1	131566245	131566408
chr1	131613432	131613634
chr1	131712504	131712721
chr1	131882954	131883140
chr1	131981762	131981934
chr1	131982931	131983137
chr1	131995224	131995320
chr1	132000624	132000720
chr1	132116797	132116960
chr1	132121276	132121438
chr1	132140296	132140405
chr1	132155891	132156102
chr1	132157453	132157663
chr1	132165951	132166155
chr1	132211061	132211238
chr1	132261163	132261339
chr1	132355914	132356134
chr1	132520829	132521159
chr1	132524065	132524195
chr1	132525927	132526048
chr1	132609353	132609526
chr1	132758717	132758913
chr1	132771549	132771719
chr1	132968809	132968955
chr1	132982841	132983038
chr1	133013439	133013576
chr1	133039424	133039714
chr1	133087765	133087902
chr1	133101488	133101822
chr1	133116206	133116342
chr1	133125749	133125929
chr1	133177523	133177765
chr1	133306829	133307061
chr1	133307416	133307631
chr1	133314506	133314651
chr1	133318344	133318529
chr1	133353600	133353777
chr1	133380750	133380961
chr1	133385622	133385772
chr1	133610270	133610521
chr1	133613998	133614107
chr1	133716625	133716773
chr1	133911532	133911640
chr1	134048840	134049031
chr1	134053360	134053461
chr1	134120301	134120472
chr1	134122378	134122493
chr1	134151753	134151955
chr1	134154744	134154920
chr1	134331996	134332230
chr1	134339899	134340031
chr1	134399840	134399992
chr1	134435510	134435714
chr1	134524556	134524770
chr1	134641545	134641781
chr1	134704911	134705223
chr1	134741600	134741680
chr1	134989507	134989632
chr1	135064635	135064760
chr1	135108758	135108934
chr1	135110197	135110324
chr1	135136612	135136772
chr1	135259162	135259377
chr1	135368318	135368527
chr1	135461309	135461388
chr1	135540389	135540579
chr1	135544837	135545008
chr1	135671420	135671604
chr1	135700770	135700935
chr1	135704467	135704574
chr1	135719591	135719723
chr1	135753001	135753259
chr1	135781462	135781550
chr1	135787899	135788067
chr1	135789912	135790120
chr1	135811359	135811505
chr1	135944898	135945083
chr1	135945776	135945948
chr1	135958578	135958724
chr1	136551000	136551149
chr1	136556817	136556960
chr1	136710275	136710440
chr1	136739684	136739838
chr1	136749297	136749449
chr1	136758850	136759083
chr1	136773822	136774042
chr1	136856184	136856388
chr1	137218179	137218378
chr1	137225631	137225876
chr1	137226543	137226748
chr1	137324029	137324177
chr1	138044645	138044796
chr1	138124003	138124120
chr1	138752482	138752602
chr1	139267990	139268109
chr1	140484179	140484276
chr1	140548827	140548978
chr1	141961709	141961996
chr1	142742444	142742566
chr1	143644336	143644566
chr1	143788991	143789119
chr1	143803668	143803812
chr1	144197785	144197888
chr1	144380178	144380300
chr1	147305573	147305682
chr1	149856820	149856949
chr1	150307736	150307885
chr1	150371219	150371288
chr1	150373035	150373197
chr1	150392992	150393276
chr1	150632597	150632745
chr1	150920454	150920627
chr1	151009517	151009750
chr1	151011104	151011272
chr1	151079016	151079154
chr1	151497146	151497263
chr1	151632772	151632971
chr1	151706196	151706375
chr1	151820544	151820710
chr1	152186716	152186797
chr1	152280156	152280262
chr1	152290911	152291162
chr1	152313665	152313804
chr1	152511378	152511554
chr1	152525078	152525208
chr1	152746579	152746769
chr1	152768168	152768453
chr1	152779191	152779308
chr1	152790206	152790498
chr1	153035556	153035711
chr1	153066486	153066609
chr1	153092352	153092443
chr1	153101609	153101765
chr1	153386861	153387035
chr1	153401946	153402126
chr1	153550939	153551016
chr1	153557010	153557178
chr1	153742557	153742770
chr1	153746865	153747018
chr1	153749349	153749454
chr1	153847012	153847198
chr1	153895038	153895170
chr1	154181118	154181194
chr1	154729703	154729810
chr1	154786304	154786597
chr1	154788177	154788373
chr1	155006672	155006825
chr1	155049062	155049158
chr1	155281597	155281759
chr1	155293486	155293698
chr1	155537421	155537541
chr1	155564730	155565025
chr1	155575357	155575609
chr1	155576516	155576703
chr1	155676822	155676978
chr1	155721631	155721704
chr1	156040119	156040339
chr1	156043152	156043300
chr1	156111214	156111378
chr1	156241159	156241392
chr1	156263463	156263615
chr1	156505343	156505458
chr1	156522814	156522879
chr1	156566175	156566429
chr1	156626834	156626966
chr1	156631050	156631257
chr1	156633330	156633428
chr1	156676317	156676440
chr1	156712540	156712708
chr1	156730888	156731071
chr1	156741949	156742138
chr1	156764689	156764822
chr1	156917436	156917757
chr1	157076382	157076581
chr1	157077168	157077336
chr1	157081612	157081815
chr1	157086244	157086487
chr1	157536618	157536776
chr1	157553163	157553327
chr1	157560659	157560856
chr1	158654349	158654480
chr1	158654735	158654889
chr1	158844721	158844849
chr1	158953675	158953819
chr1	159135431	159135647
chr1	159290336	159290545
chr1	159390131	159390330
chr1	159396511	159396678
chr1	160062168	160062265
chr1	160081170	160081364
chr1	160194827	160195232
chr1	160231143	160231340
chr1	160253207	160253352
chr1	160561445	160561622
chr1	160717839	160718009
chr1	160743399	160743556
chr1	160934276	160934414
chr1	161180783	161180960
chr1	161195635	161195803
chr1	161214533	161214766
chr1	161286839	161287046
chr1	161687682	161687870
chr1	161736971	161737229
chr1	161748176	161748389
chr1	161976489	161976702
chr1	162313738	162313856
chr1	162531723	162531821
chr1	162549980	162550283
chr1	162620589	162620795
chr1	162665202	162665384
chr1	162880091	162880256
chr1	162895974	162896142
chr1	163091553	163091689
chr1	163150476	163150758
chr1	163779357	163779567
chr1	163910467	163910624
chr1	164009272	164009466
chr1	164019277	164019536
chr1	164022238	164022377
chr1	164138771	164139180
chr1	164184706	164184932
chr1	164315416	164315677
chr1	164342339	164342444
chr1	164870754	164870917
chr1	165120422	165120594
chr1	165289980	165290128
chr1	165579478	165579640
chr1	165583640	165583816
chr1	165658737	165658900
chr1	165660824	165661055
chr1	165736224	165736401
chr1	165771555	165771842
chr1	165775573	165775806
chr1	165853858	165853958
chr1	166153490	166153734
chr1	166154181	166154426
chr1	166360315	166360432
chr1	166722911	166723063
chr1	167212429	167212613
chr1	167220617	167220807
chr1	167337581	167337750
chr1	167349263	167349461
chr1	167369966	167370208
chr1	167414948	167415093
chr1	167637134	167637342
chr1	167638145	167638375
chr1	167645035	167645177
chr1	167669908	167670034
chr1	167782248	167782414
chr1	167896348	167896598
chr1	167915328	167915477
chr1	167932167	167932352
chr1	167942019	167942211
chr1	168214206	168214378
chr1	169708088	169708177
chr1	169891350	169891466
chr1	169918151	169918286
chr1	169919261	169919671
chr1	169921733	169921871
chr1	170613383	170613528
chr1	170632431	170632655
chr1	170895385	170895556
chr1	170900919	170901031
chr1	170901584	170901814
chr1	170992722	170992900
chr1	170996923	170997011
chr1	171006998	171007149
chr1	171043727	171043899
chr1	171111020	171111243
chr1	171118364	171118530
chr1	171220953	171221117
chr1	171222407	171222834
chr1	171247077	171247341
chr1	171257314	171257488
chr1	171264199	171264366
chr1	171281776	171281949
chr1	171321424	171321709
chr1	171356099	171356206
chr1	171358614	171358746
chr1	171470326	171470554
chr1	171479154	171479292
chr1	171501602	171501809
chr1	171502511	171502976
chr1	171503370	171503510
chr1	171532983	171533130
chr1	171564400	171564676
chr1	171566957	171567214
chr1	171610034	171610293
chr1	171610871	171611058
chr1	171699071	171699332
chr1	171815892	171816081
chr1	171826239	171826497
chr1	172000814	172000984
chr1	172217206	172217454
chr1	172310243	172310359
chr1	172324844	172325002
chr1	172357658	172357965
chr1	172364763	172364954
chr1	172368897	172369051
chr1	172409114	172409394
chr1	172410962	172411078
chr1	172518094	172518395
chr1	172594586	172594746
chr1	172632987	172633359
chr1	174466428	174466523
chr1	174469809	174469959
chr1	175936526	175936655
chr1	176712495	176712695
chr1	176862269	176862406
chr1	176877838	176877963
chr1	177188838	177189022
chr1	177684988	177685159
chr1	177705294	177705471
chr1	177806894	177807027
chr1	177940530	177940710
chr1	178072862	178073062
chr1	178146511	178146741
chr1	178242228	178242411
chr1	178303514	178303674
chr1	178360890	178361062
chr1	178449300	178449577
chr1	178463836	178463998
chr1	178468378	178468487
chr1	178527136	178527337
chr1	178960427	178960550
chr1	179303004	179303159
chr1	179451340	179451544
chr1	179477191	179477314
chr1	179502732	179502823
chr1	179507030	179507132
chr1	179623757	179623977
chr1	179624521	179624672
chr1	179633465	179633606
chr1	179645671	179645972
chr1	179713543	179713611
chr1	179734563	179734696
chr1	179825411	179825493
chr1	179844986	179845170
chr1	179859308	179859536
chr1	180175139	180175385
chr1	180215180	180215339
chr1	180268680	180268832
chr1	180407121	180407356
chr1	180422171	180422375
chr1	180428516	180428694
chr1	180764053	180764182
chr1	180774737	180774937
chr1	180811714	180811879
chr1	180863742	180863930
chr1	180874055	180874356
chr1	180901261	180901341
chr1	180919800	180919993
chr1	180974456	180974633
chr1	180976316	180976534
chr1	180987844	180988057
chr1	180992273	180992387
chr1	181022338	181022522
chr1	181039724	181039870
chr1	181545505	181545708
chr1	181616232	181616505
chr1	181881057	181881149
chr1	181888862	181889066
chr1	182124546	182124735
chr1	182140529	182140678
chr1	182143356	182143584
chr1	182150044	182150265
chr1	182376280	182376449
chr1	182539540	182539774
chr1	182553726	182553910
chr1	183315897	183316017
chr1	183349977	183350117
chr1	183424262	183424486
chr1	183439282	183439395
chr1	183442092	183442309
chr1	183657205	183657350
chr1	184263112	184263245
chr1	184741551	184741678
chr1	184771768	184772018
chr1	184777137	184777294
chr1	184824618	184824912
chr1	184825151	184825389
chr1	184832322	184832511
chr1	184852433	184852615
chr1	184918665	184918888
chr1	185236705	185236839
chr1	185682004	185682193
chr1	185815014	185815167
chr1	186456232	186456372
chr1	186722063	186722202
chr1	186827860	186828031
chr1	187452318	187452455
chr1	188708324	188708425
chr1	188993274	188993377
chr1	189023378	189023495
chr1	189253279	189253477
chr1	189661953	189662122
chr1	189701085	189701203
chr1	189883920	189884051
chr1	189973149	189973327
chr1	190797304	190797473
chr1	190881571	190881674
chr1	191075630	191075888
chr1	191153209	191153327
chr1	191275622	191275771
chr1	191288872	191289115
chr1	191312444	191312641
chr1	191364632	191364738
chr1	191575936	191576203
chr1	191818002	191818115
chr1	191965196	191965400
chr1	191995531	191995754
chr1	192454037	192454128
chr1	192598485	192598643
chr1	192712079	192712205
chr1	192745266	192745473
chr1	192790593	192790708
chr1	193130242	193130449
chr1	193227813	193227924
chr1	193376926	193377062
chr1	193440635	193440790
chr1	193504037	193504190
chr1	193576094	193576250
chr1	193589194	193589360
chr1	194618802	194618943
chr1	194839181	194839490
chr1	195040473	195040699
chr1	195232774	195232845
chr1	195241504	195241785
chr1	195371720	195371979
chr10	3113600	3114000
chr10	3114857	3115098
chr10	3116392	3116897
chr10	3333024	3333121
chr10	3513027	3513122
chr10	3562211	3562392
chr10	3567930	3568075
chr10	3741229	3741466
chr10	3943979	3944179
chr10	3996406	3996776
chr10	4088846	4088965
chr10	4346941	4347133
chr10	4372084	4372249
chr10	4404963	4405124
chr10	4522226	4522440
chr10	4545698	4545856
chr10	4593975	4594095
chr10	4598356	4598508
chr10	4675092	4675208
chr10	4724960	4725114
chr10	5161690	5161850
chr10	5170565	5170657
chr10	5480196	5480377
chr10	5490187	5490466
chr10	5600155	5600374
chr10	5787054	5787191
chr10	5824085	5824530
chr10	5824870	5825127
chr10	5841480	5841697
chr10	5847113	5847222
chr10	5859901	5860056
chr10	6694624	6694768
chr10	7068692	7068891
chr10	7333398	7333596
chr10	7470123	7470347
chr10	7600778	7600897
chr10	7673799	7673938
chr10	7810069	7810251
chr10	7883561	7883840
chr10	8240361	8240598
chr10	8242442	8242586
chr10	8715792	8715956
chr10	8766316	8766441
chr10	8881060	8881259
chr10	9071817	9071989
chr10	9575717	9575849
chr10	9754952	9755145
chr10	10321222	10321392
chr10	10355621	10355815
chr10	10558206	10558387
chr10	11362368	11362483
chr10	11449987	11450143
chr10	11457569	11457675
chr10	11493107	11493311
chr10	12583472	12583696
chr10	12997250	12997460
chr10	13016673	13016830
chr10	13087321	13087471
chr10	13564717	13564888
chr10	14391115	14391285
chr10	14685835	14685944
chr10	15300167	15300335
chr10	17728076	17728209
chr10	17733201	17733305
chr10	18197445	18197553
chr10	18388822	18388939
chr10	18453543	18453731
chr10	18528712	18528871
chr10	18917113	18917249
chr10	19015332	19015549
chr10	19297732	19297954
chr10	19516137	19516284
chr10	19518904	19519049
chr10	19708409	19708590
chr10	19781496	19781655
chr10	19907288	19907473
chr10	20125363	20125545
chr10	20308591	20308721
chr10	20314783	20315100
chr10	20361991	20362115
chr10	20966191	20966364
chr10	21337332	21337464
chr10	21383002	21383208
chr10	21421157	21421265
chr10	21465451	21465557
chr10	21601039	21601180
chr10	21996037	21996180
chr10	22010294	22010394
chr10	22018714	22018846
chr10	22034455	22034567
chr10	22036425	22036512
chr10	22142271	22142699
chr10	22142830	22143084
chr10	22163826	22163974
chr10	22212362	22212561
chr10	22567272	22567344
chr10	23081394	23081574
chr10	23116879	23117008
chr10	23150537	23150700
chr10	23812157	23812377
chr10	23815271	23815373
chr10	23979434	23979619
chr10	24131604	24131736
chr10	24173774	24173911
chr10	24297961	24298109
chr10	24298587	24298824
chr10	24312391	24312702
chr10	24381993	24382222
chr10	24591273	24591406
chr10	24608859	24608961
chr10	24621729	24621856
chr10	24622659	24622864
chr10	24625219	24625394
chr10	24630746	24630938
chr10	24789737	24789976
chr10	24797376	24797548
chr10	24869716	24869982
chr10	24886145	24886276
chr10	25250242	25250432
chr10	25284925	25284999
chr10	25681379	25681473
chr10	26890679	26890838
chr10	28368706	28368800
chr10	28730266	28730391
chr10	29106983	29107222
chr10	29206912	29207058
chr10	29338776	29338938
chr10	29395021	29395125
chr10	29459732	29459929
chr10	30623066	30623227
chr10	30719038	30719201
chr10	31299336	31299536
chr10	31445932	31446092
chr10	31742532	31742696
chr10	32895250	32895341
chr10	33986919	33987082
chr10	34036542	34036883
chr10	34280597	34280819
chr10	34326903	34327005
chr10	34328389	34328532
chr10	36546762	36546882
chr10	37014299	37014529
chr10	37072910	37073096
chr10	38689751	38689854
chr10	38822463	38822522
chr10	39064876	39065047
chr10	39067120	39067326
chr10	39170294	39170502
chr10	39171121	39171371
chr10	39239917	39240042
chr10	39811641	39811810
chr10	39896624	39896734
chr10	40212540	40212729
chr10	40258413	40258766
chr10	40258912	40259218
chr10	40306112	40306222
chr10	40330414	40330562
chr10	40525088	40525236
chr10	40583734	40584076
chr10	40629212	40629460
chr10	41004406	41004558
chr10	41288915	41289240
chr10	41304123	41304375
chr10	41505612	41505751
chr10	41632245	41632337
chr10	41682883	41683084
chr10	41690031	41690211
chr10	42291508	42291670
chr10	42297168	42297394
chr10	42298087	42298262
chr10	42356146	42356245
chr10	42601714	42601852
chr10	42643741	42643881
chr10	42697102	42697375
chr10	42841928	42842091
chr10	42958269	42958396
chr10	42972869	42973024
chr10	42990021	42990208
chr10	43211980	43212153
chr10	43378457	43378602
chr10	43560881	43561011
chr10	43561409	43561663
chr10	43574988	43575167
chr10	43919092	43919239
chr10	43953973	43954232
chr10	44148923	44149150
chr10	44233473	44233616
chr10	44235463	44235604
chr10	44256698	44256892
chr10	45051201	45051349
chr10	45086799	45086895
chr10	45132497	45132713
chr10	45800262	45800489
chr10	46011988	46012164
chr10	46057462	46057614
chr10	47117040	47117143
chr10	47285775	47285941
chr10	49481547	49481815
chr10	50370758	50370848
chr10	50699150	50699263
chr10	50881621	50881758
chr10	51253543	51253778
chr10	51463789	51464085
chr10	51553450	51553602
chr10	51553839	51554031
chr10	52106189	52106370
chr10	52144388	52144543
chr10	52331187	52331396
chr10	52417262	52417543
chr10	52534016	52534106
chr10	52758731	52758945
chr10	53115149	53115312
chr10	53341389	53341582
chr10	53346594	53346771
chr10	53348342	53348497
chr10	55980295	55980451
chr10	56339175	56339405
chr10	56840867	56840987
chr10	57001467	57001611
chr10	57448058	57448418
chr10	57571309	57571493
chr10	57743571	57743809
chr10	57848464	57848597
chr10	58223956	58224169
chr10	58225253	58225634
chr10	58313042	58313188
chr10	58359162	58359349
chr10	58377945	58378054
chr10	58495741	58495910
chr10	58559906	58560151
chr10	58673617	58673804
chr10	58675702	58675852
chr10	59048522	59048577
chr10	59109157	59109277
chr10	59149981	59150104
chr10	59292693	59292862
chr10	59710374	59710554
chr10	59787593	59787675
chr10	59817671	59817788
chr10	59997655	59997937
chr10	60005468	60005595
chr10	60023222	60023320
chr10	60148202	60148356
chr10	60191753	60192126
chr10	60237931	60238058
chr10	60245178	60245368
chr10	60246639	60246839
chr10	60418245	60418338
chr10	60419754	60419859
chr10	60459052	60459210
chr10	60531421	60531581
chr10	60613082	60613180
chr10	60757107	60757230
chr10	60760359	60760703
chr10	60774826	60774963
chr10	60775550	60775737
chr10	60778698	60778786
chr10	60779747	60779913
chr10	61052396	61052509
chr10	61068536	61068734
chr10	61147823	61148039
chr10	61199596	61199806
chr10	61211752	61211979
chr10	61215793	61215937
chr10	61275856	61276115
chr10	61336205	61336349
chr10	61344128	61344269
chr10	61356200	61356418
chr10	61399463	61399716
chr10	61402639	61402769
chr10	61415364	61415494
chr10	61466275	61466450
chr10	61467043	61467168
chr10	61492043	61492325
chr10	61522839	61522895
chr10	61602307	61602586
chr10	61602836	61603020
chr10	61618657	61618862
chr10	61623976	61624049
chr10	61658193	61658307
chr10	61694918	61695129
chr10	61695356	61695630
chr10	61745245	61745385
chr10	61782883	61783007
chr10	61820142	61820293
chr10	61838770	61839096
chr10	61844573	61844772
chr10	61917227	61917312
chr10	61980529	61980694
chr10	62055465	62055635
chr10	62102199	62102381
chr10	62183132	62183351
chr10	62243046	62243214
chr10	62261173	62261454
chr10	62275319	62275485
chr10	62488432	62488601
chr10	62549903	62550032
chr10	62557856	62558019
chr10	62679955	62680057
chr10	62862527	62862771
chr10	62881334	62881447
chr10	62987374	62987552
chr10	63153678	63153813
chr10	63270372	63270524
chr10	63309103	63309256
chr10	63377552	63377771
chr10	63382755	63382985
chr10	63422321	63422511
chr10	63424560	63424720
chr10	63582687	63582813
chr10	63692208	63692327
chr10	64084508	64084608
chr10	64744182	64744471
chr10	65342642	65342771
chr10	66719922	66720045
chr10	66813829	66814051
chr10	66814536	66814772
chr10	66853310	66853487
chr10	66864233	66864371
chr10	66913726	66913951
chr10	67192428	67192697
chr10	67247295	67247442
chr10	67315191	67315280
chr10	67348251	67348373
chr10	67858950	67859145
chr10	67862383	67862567
chr10	67924130	67924353
chr10	67979410	67979681
chr10	67984723	67984880
chr10	67996365	67996494
chr10	67998215	67998398
chr10	68013234	68013432
chr10	68058497	68058626
chr10	68146869	68147127
chr10	68283218	68283399
chr10	68625891	68626002
chr10	68811080	68811289
chr10	68908452	68908538
chr10	68978235	68978369
chr10	69306247	69306491
chr10	69307243	69307450
chr10	69321364	69321505
chr10	69367082	69367240
chr10	69654925	69655125
chr10	69656396	69656612
chr10	69662437	69662585
chr10	69781611	69781722
chr10	69793179	69793428
chr10	69845837	69846045
chr10	69870463	69870657
chr10	69889798	69890081
chr10	69964797	69964998
chr10	70053524	70053624
chr10	70135860	70136021
chr10	70173416	70173561
chr10	70186231	70186395
chr10	70296875	70297104
chr10	70303374	70303536
chr10	70318785	70318911
chr10	70507921	70508144
chr10	70563767	70563924
chr10	70916808	70916934
chr10	71218302	71218518
chr10	71306286	71306423
chr10	71326916	71327038
chr10	71401388	71401591
chr10	71422707	71422858
chr10	71430806	71430938
chr10	71480048	71480194
chr10	71857780	71857910
chr10	73011985	73012122
chr10	73098158	73098281
chr10	73105975	73106147
chr10	73379185	73379251
chr10	75021273	75021376
chr10	75151440	75151624
chr10	75191968	75192063
chr10	75277569	75277692
chr10	75586285	75586496
chr10	75635780	75635963
chr10	75744146	75744243
chr10	75765199	75765432
chr10	75837179	75837436
chr10	75853602	75853738
chr10	75951718	75952070
chr10	75975355	75975491
chr10	76062558	76062706
chr10	76118808	76118974
chr10	76202097	76202315
chr10	76204117	76204251
chr10	76229803	76229894
chr10	76346749	76346981
chr10	76455420	76455520
chr10	76513319	76513464
chr10	76728498	76728651
chr10	76735100	76735362
chr10	76791599	76791765
chr10	77064749	77064935
chr10	77082570	77082761
chr10	77130674	77130843
chr10	77135589	77135720
chr10	77252970	77253187
chr10	77282943	77283063
chr10	77509762	77509946
chr10	77543342	77543473
chr10	77590938	77591096
chr10	77882716	77882858
chr10	77926225	77926466
chr10	77972270	77972563
chr10	77984784	77984957
chr10	78018784	78018928
chr10	78028198	78028378
chr10	78043500	78043691
chr10	78160092	78160212
chr10	78279301	78279432
chr10	78378621	78378784
chr10	78392248	78392359
chr10	78396337	78396514
chr10	78487853	78488058
chr10	79580790	79581045
chr10	79595369	79595539
chr10	79649529	79649638
chr10	79657037	79657248
chr10	79668848	79669013
chr10	79692326	79692385
chr10	79695346	79695503
chr10	79712516	79712703
chr10	79732646	79732800
chr10	79768505	79768657
chr10	79774993	79775197
chr10	79780255	79780652
chr10	79784035	79784199
chr10	79788517	79788680
chr10	79817266	79817498
chr10	79837039	79837213
chr10	79892850	79892993
chr10	79959822	79960175
chr10	79984867	79985262
chr10	79987066	79987283
chr10	80114566	80114814
chr10	80115514	80115724
chr10	80165132	80165459
chr10	80175597	80175722
chr10	80245743	80245980
chr10	80340034	80340333
chr10	80350390	80350588
chr10	80374217	80374476
chr10	80376208	80376483
chr10	80376889	80377085
chr10	80523446	80523556
chr10	80561763	80561971
chr10	80566349	80566543
chr10	80578908	80579177
chr10	80622208	80622517
chr10	80659349	80659525
chr10	80661240	80661452
chr10	80702049	80702324
chr10	80742262	80742560
chr10	80747478	80747698
chr10	80751207	80751332
chr10	80774743	80774939
chr10	80805970	80806108
chr10	80818103	80818263
chr10	80822049	80822312
chr10	80826223	80826559
chr10	80880418	80880650
chr10	80881319	80881519
chr10	80988193	80988366
chr10	80991182	80991442
chr10	80998904	80999098
chr10	81016726	81016935
chr10	81018427	81018622
chr10	81022892	81023102
chr10	81041659	81041785
chr10	81050694	81050941
chr10	81073573	81073696
chr10	81082412	81082591
chr10	81087125	81087262
chr10	81198362	81198487
chr10	81217432	81217609
chr10	81287814	81288001
chr10	81288657	81288902
chr10	81289314	81289510
chr10	81292575	81292976
chr10	81304929	81305134
chr10	81320697	81320942
chr10	81350799	81351036
chr10	81395284	81395369
chr10	81405961	81406090
chr10	81450253	81450435
chr10	81484059	81484268
chr10	81518509	81518778
chr10	81550381	81550547
chr10	81551525	81551978
chr10	81553215	81553461
chr10	81564860	81564997
chr10	81602987	81603140
chr10	82004900	82005074
chr10	82170953	82171173
chr10	82589805	82589973
chr10	82666489	82666702
chr10	82961408	82961605
chr10	83198122	83198236
chr10	83219823	83219950
chr10	83536551	83536685
chr10	83729638	83729817
chr10	83776634	83776820
chr10	83819746	83819927
chr10	84019504	84019661
chr10	84438147	84438320
chr10	84488414	84488560
chr10	84515510	84515686
chr10	85154271	85154421
chr10	85183704	85183989
chr10	85221002	85221197
chr10	85651858	85652026
chr10	85678707	85678834
chr10	85968088	85968314
chr10	86021710	86021970
chr10	86064932	86065084
chr10	86356893	86357033
chr10	86463971	86464122
chr10	86484048	86484230
chr10	86636883	86637146
chr10	86972052	86972247
chr10	87024966	87025169
chr10	87094418	87094498
chr10	87552771	87552932
chr10	87854539	87854639
chr10	88304431	88304585
chr10	88306384	88306495
chr10	88371968	88372046
chr10	88426558	88426667
chr10	88513825	88514007
chr10	88727246	88727434
chr10	89205968	89206088
chr10	89383651	89383768
chr10	89461901	89462158
chr10	89630222	89630418
chr10	90235375	90235505
chr10	90373599	90373792
chr10	90690310	90690456
chr10	90733615	90733902
chr10	91032493	91032667
chr10	91034044	91034263
chr10	91141718	91141814
chr10	91187995	91188190
chr10	91270363	91270538
chr10	91297946	91298098
chr10	93051002	93051179
chr10	93081618	93081793
chr10	93283412	93283565
chr10	93291956	93292123
chr10	93425712	93425967
chr10	93429650	93429808
chr10	93471543	93471732
chr10	93549102	93549292
chr10	93572361	93572530
chr10	93603395	93603474
chr10	93763229	93763418
chr10	93777559	93777678
chr10	93813105	93813352
chr10	93818698	93818870
chr10	94035878	94036007
chr10	94116424	94116542
chr10	94408788	94408915
chr10	94461569	94461668
chr10	94572050	94572185
chr10	94609365	94609562
chr10	94623615	94623794
chr10	94872144	94872222
chr10	94958401	94958599
chr10	94976449	94976565
chr10	95156575	95156668
chr10	95476125	95476260
chr10	95551657	95551901
chr10	95898544	95898730
chr10	96077624	96077814
chr10	96080576	96080696
chr10	96105275	96105418
chr10	96213958	96214154
chr10	97339903	97340116
chr10	97375787	97376029
chr10	97704681	97704903
chr10	99085009	99085223
chr10	99162082	99162217
chr10	99190889	99191028
chr10	99460193	99460430
chr10	99615988	99616100
chr10	99619564	99619862
chr10	99645033	99645224
chr10	102435239	102435387
chr10	102445100	102445170
chr10	102735370	102735503
chr10	102835838	102836062
chr10	102878072	102878154
chr10	103108238	103108381
chr10	103195063	103195266
chr10	103253918	103254062
chr10	103402330	103402520
chr10	103443114	103443313
chr10	105575428	105575589
chr10	105714956	105715114
chr10	105834804	105834986
chr10	106585869	106586161
chr10	107442926	107443022
chr10	108300927	108301103
chr10	109765731	109765928
chr10	109861411	109861623
chr10	109920760	109920994
chr10	110705873	110705996
chr10	110727918	110728069
chr10	110733365	110733580
chr10	110782758	110782906
chr10	110976181	110976403
chr10	111107445	111107591
chr10	111226619	111226754
chr10	111503203	111503378
chr10	111925655	111925761
chr10	111957860	111958025
chr10	111977695	111977891
chr10	112105945	112106087
chr10	112450972	112451116
chr10	112801711	112801926
chr10	115097289	115097405
chr10	115406534	115406609
chr10	115732276	115732417
chr10	116197447	116197629
chr10	116319336	116319571
chr10	116848889	116849006
chr10	116943150	116943367
chr10	116944101	116944391
chr10	116981933	116982098
chr10	117069285	117069421
chr10	117078422	117078572
chr10	117209685	117209943
chr10	117216924	117217083
chr10	117363147	117363311
chr10	117432365	117432660
chr10	117435556	117435670
chr10	117436827	117436979
chr10	117455610	117455759
chr10	117566325	117566448
chr10	117682632	117682866
chr10	117688363	117688483
chr10	118370559	118370751
chr10	118592755	118592858
chr10	119066162	119066241
chr10	119340499	119340613
chr10	119803641	119803916
chr10	119885675	119885783
chr10	120124737	120124873
chr10	120125245	120125418
chr10	120216828	120217209
chr10	120231854	120232142
chr10	120247494	120247666
chr10	120257442	120257575
chr10	120270908	120271079
chr10	120566090	120566281
chr10	120587313	120587432
chr10	120857823	120858002
chr10	120861225	120861436
chr10	120864562	120864707
chr10	120875779	120875936
chr10	120876293	120876464
chr10	121256584	121256723
chr10	121326300	121326462
chr10	121334654	121334891
chr10	121409737	121409840
chr10	121427211	121427478
chr10	121516383	121516508
chr10	121529462	121529607
chr10	121767326	121767545
chr10	121770996	121771129
chr10	122040521	122040657
chr10	122051924	122052159
chr10	122054703	122054902
chr10	122097119	122097429
chr10	122529449	122529611
chr10	122553187	122553338
chr10	122794406	122794569
chr10	122804023	122804157
chr10	122895239	122895377
chr10	123005253	123005489
chr10	123091915	123092042
chr10	123255703	123255903
chr10	123263865	123264033
chr10	125764473	125764652
chr10	125994986	125995141
chr10	126531561	126531621
chr10	126628151	126628345
chr10	126764918	126765009
chr10	126813281	126813519
chr10	126833086	126833289
chr10	126844800	126845025
chr10	126919112	126919391
chr10	126920222	126920490
chr10	126990467	126990620
chr10	127115126	127115260
chr10	127121137	127121448
chr10	127123568	127123708
chr10	127165018	127165192
chr10	127170830	127171012
chr10	127177706	127177880
chr10	127186595	127186719
chr10	127229041	127229165
chr10	127233248	127233448
chr10	127312442	127312642
chr10	127324611	127324727
chr10	127332259	127332368
chr10	127333218	127333545
chr10	127338928	127339128
chr10	127342404	127342574
chr10	127349126	127349267
chr10	127350718	127350894
chr10	127391873	127392027
chr10	127508368	127508521
chr10	127508768	127509234
chr10	127512892	127513111
chr10	127538004	127538238
chr10	127546620	127546731
chr10	127555885	127556068
chr10	127557502	127557732
chr10	127561283	127561392
chr10	127569588	127569704
chr10	127623592	127623683
chr10	127626575	127626703
chr10	127671398	127671688
chr10	127674730	127675077
chr10	127676763	127676984
chr10	127694783	127694978
chr10	127738122	127738264
chr10	127744681	127745014
chr10	127872568	127872721
chr10	127945497	127945643
chr10	127953973	127954081
chr10	128008333	128008583
chr10	128080692	128080917
chr10	128083003	128083246
chr10	128086541	128086689
chr10	128091055	128091199
chr10	128140608	128140848
chr10	128186138	128186304
chr10	128188653	128188769
chr10	128212858	128213009
chr10	128271967	128272225
chr10	128284194	128284351
chr10	128332540	128332689
chr10	128335733	128335928
chr10	128346743	128346889
chr10	128358905	128359009
chr10	128374498	128374672
chr10	128409818	128410100
chr10	128536398	128536535
chr10	128546422	128546604
chr10	128547673	128547943
chr10	128590535	128590794
chr10	128612705	128612893
chr10	128730982	128731173
chr10	128823290	128823531
chr10	128837571	128837641
chr10	128845526	128845699
chr10	128895540	128895744
chr10	128913316	128913524
chr10	129026158	129026233
chr10	129973084	129973251
chr10	129982002	129982109
chr10	130092972	130093182
chr10	130594772	130595001
chr11	3101221	3101451
chr11	3101479	3101637
chr11	3101662	3101907
chr11	3102037	3102117
chr11	3102763	3103024
chr11	3103773	3103888
chr11	3104551	3104610
chr11	3104679	3104757
chr11	3123785	3124743
chr11	3124987	3125129
chr11	3125264	3125480
chr11	3125543	3125687
chr11	3130768	3131203
chr11	3133353	3133553
chr11	3135253	3135645
chr11	3135705	3136020
chr11	3139453	3139997
chr11	3140019	3140335
chr11	3144190	3144906
chr11	3145298	3146054
chr11	3150215	3150468
chr11	3151006	3151620
chr11	3181064	3181640
chr11	3196702	3197207
chr11	3198741	3199298
chr11	3199464	3199974
chr11	3314190	3314381
chr11	3347208	3347366
chr11	3383314	3383487
chr11	3387173	3387358
chr11	3409138	3409389
chr11	3456439	3456571
chr11	3714536	3714677
chr11	3771417	3771592
chr11	3786724	3786842
chr11	3804801	3804955
chr11	3805417	3805615
chr11	3832343	3832523
chr11	3834426	3834579
chr11	3837917	3837987
chr11	3880013	3880128
chr11	3914676	3914836
chr11	3921582	3921763
chr11	4053713	4053869
chr11	4083458	4083640
chr11	4094507	4094651
chr11	4124033	4124156
chr11	4127186	4127389
chr11	4133547	4133696
chr11	4134978	4135125
chr11	4220537	4220669
chr11	4258897	4259074
chr11	4261234	4261361
chr11	4773076	4773199
chr11	4821615	4821779
chr11	4836908	4837003
chr11	4843567	4843699
chr11	4849491	4849800
chr11	4866010	4866217
chr11	4883154	4883268
chr11	4885502	4885615
chr11	4900571	4900704
chr11	4916223	4916365
chr11	4973308	4973425
chr11	4975742	4975934
chr11	4984422	4984583
chr11	5065628	5065847
chr11	5075941	5076025
chr11	5115022	5115189
chr11	5161237	5161449
chr11	5290778	5290979
chr11	5469163	5469312
chr11	5474306	5474455
chr11	5485320	5485550
chr11	5837869	5838190
chr11	5880013	5880195
chr11	5886319	5886504
chr11	5951201	5951458
chr11	5953297	5953422
chr11	5990997	5991168
chr11	5996048	5996262
chr11	6187911	6188096
chr11	6261767	6261963
chr11	6366032	6366224
chr11	6411807	6411990
chr11	6436543	6436683
chr11	6444454	6444776
chr11	6465163	6465395
chr11	6528760	6528989
chr11	6629878	6629950
chr11	6768973	6769199
chr11	7140655	7140810
chr11	7200072	7200284
chr11	7210425	7210594
chr11	7221906	7222083
chr11	8302975	8303113
chr11	8405688	8405847
chr11	8523873	8524096
chr11	8534977	8535148
chr11	8955853	8956045
chr11	8957128	8957302
chr11	8983336	8983485
chr11	9136610	9136753
chr11	9249802	9250093
chr11	9347816	9348015
chr11	9648091	9648277
chr11	11239446	11239616
chr11	11455178	11455301
chr11	11461553	11461773
chr11	11788470	11788702
chr11	11812072	11812307
chr11	11820336	11820497
chr11	11973557	11973745
chr11	12291464	12291651
chr11	12532462	12532719
chr11	12559384	12559492
chr11	13333389	13333485
chr11	16261256	16261531
chr11	17160410	17160477
chr11	17279897	17280159
chr11	18370993	18371093
chr11	19823527	19823699
chr11	19830770	19831037
chr11	20045773	20045875
chr11	20067670	20067832
chr11	20143811	20144013
chr11	20200986	20201190
chr11	20214873	20215086
chr11	20216525	20216711
chr11	20446022	20446157
chr11	20455047	20455235
chr11	20638971	20639158
chr11	20661699	20661919
chr11	20794743	20794833
chr11	21468611	21468760
chr11	22777637	22777782
chr11	22965720	22965887
chr11	22987407	22987560
chr11	23149932	23150020
chr11	23255516	23255789
chr11	23272147	23272307
chr11	23357211	23357395
chr11	23401133	23401301
chr11	23565922	23566121
chr11	23679341	23679464
chr11	24049340	24049532
chr11	26029189	26029430
chr11	26201065	26201194
chr11	27264316	27264490
chr11	27753718	27753858
chr11	28808772	28808926
chr11	29676861	29676984
chr11	29692610	29692888
chr11	29862097	29862298
chr11	29885297	29885462
chr11	30222754	30222905
chr11	30799475	30799740
chr11	31248559	31248726
chr11	31373559	31373731
chr11	31615211	31615433
chr11	31694257	31694432
chr11	31949543	31949781
chr11	32132351	32132496
chr11	32141082	32141306
chr11	32152936	32153053
chr11	32182591	32182775
chr11	32216922	32217148
chr11	32237170	32237296
chr11	32238602	32238738
chr11	32286022	32286173
chr11	32286891	32287047
chr11	32300016	32300111
chr11	32321301	32321467
chr11	32324794	32324940
chr11	32341225	32341359
chr11	32342822	32343146
chr11	32633685	32633908
chr11	32714290	32714468
chr11	32806069	32806242
chr11	32961731	32961852
chr11	33029024	33029131
chr11	33575076	33575191
chr11	33614292	33614538
chr11	33721416	33721595
chr11	33725687	33725838
chr11	33750096	33750258
chr11	33917661	33917819
chr11	33928780	33928946
chr11	33934357	33934492
chr11	33944123	33944359
chr11	34123242	34123364
chr11	34213042	34213248
chr11	34227274	34227489
chr11	34229030	34229255
chr11	34236480	34236611
chr11	34314642	34314805
chr11	34814741	34815004
chr11	34836365	34836520
chr11	34843596	34843786
chr11	35367303	35367543
chr11	35703579	35703713
chr11	35705059	35705162
chr11	35834470	35834748
chr11	35840338	35840556
chr11	35842640	35842786
chr11	35852854	35853001
chr11	36001387	36001603
chr11	36045774	36045906
chr11	36221348	36221463
chr11	36526556	36526681
chr11	40536400	40536496
chr11	40763564	40763673
chr11	40775593	40775789
chr11	40825303	40825367
chr11	40865833	40865962
chr11	43263991	43264100
chr11	43348742	43348841
chr11	43411609	43411689
chr11	43412902	43413061
chr11	43492770	43492934
chr11	43494084	43494247
chr11	43516802	43516976
chr11	43568418	43568556
chr11	43586483	43586591
chr11	43613225	43613374
chr11	43645390	43645616
chr11	43755597	43755688
chr11	43783752	43784043
chr11	43960274	43960389
chr11	44087067	44087292
chr11	44331579	44331776
chr11	44453560	44453664
chr11	44525878	44526001
chr11	44551158	44551274
chr11	45582595	45582695
chr11	45645910	45646060
chr11	45648001	45648228
chr11	45794464	45794668
chr11	45795687	45795913
chr11	45884235	45884411
chr11	45926582	45926819
chr11	45926872	45927043
chr11	45944886	45945073
chr11	46215501	46215718
chr11	46216739	46216895
chr11	46237044	46237269
chr11	46252105	46252271
chr11	46275463	46275633
chr11	46276872	46277154
chr11	46431298	46431463
chr11	46631729	46631910
chr11	46666203	46666369
chr11	46733544	46733618
chr11	48179050	48179188
chr11	48588936	48589144
chr11	48771786	48771901
chr11	48774846	48775049
chr11	48775626	48775856
chr11	48782323	48782559
chr11	48788781	48788924
chr11	48790312	48790474
chr11	48856729	48857013
chr11	48859170	48859352
chr11	48874551	48874684
chr11	49103402	49103577
chr11	49108862	49109012
chr11	49271447	49271569
chr11	49410676	49410835
chr11	49575179	49575370
chr11	49628896	49628983
chr11	49650477	49650639
chr11	49727971	49728122
chr11	49824967	49825140
chr11	49845102	49845236
chr11	49846472	49846841
chr11	49869919	49870061
chr11	49955980	49956169
chr11	49961502	49961694
chr11	49986331	49986498
chr11	50130858	50131026
chr11	50161605	50161799
chr11	50364641	50364835
chr11	50440121	50440287
chr11	50443749	50443929
chr11	50559169	50559322
chr11	50587169	50587343
chr11	50587885	50588062
chr11	50767105	50767309
chr11	50769512	50769774
chr11	50939934	50940143
chr11	51265509	51265640
chr11	51518250	51518438
chr11	51534437	51534583
chr11	51539658	51539959
chr11	51565989	51566189
chr11	51617737	51617897
chr11	51619473	51619790
chr11	51636501	51636626
chr11	51681693	51681835
chr11	51698031	51698224
chr11	51703736	51703924
chr11	51786094	51786202
chr11	51817917	51818061
chr11	51820069	51820223
chr11	51820985	51821113
chr11	52223024	52223145
chr11	52254084	52254190
chr11	52335363	52335529
chr11	52343270	52343457
chr11	52346333	52346508
chr11	52348776	52348956
chr11	52351065	52351201
chr11	52355665	52355872
[truncated: 13,090 more rows]

## Sheet: Untreated Cl2
CTCF peaks identified in untreated ESC_DUX Cl2
chr1	4228220	4228369
chr1	4416826	4417024
chr1	4780262	4780399
chr1	4855501	4855900
chr1	5904973	5905165
chr1	6418031	6418200
chr1	7204899	7205063
chr1	7396903	7397089
chr1	7398208	7398440
chr1	9541340	9541540
chr1	9545192	9545465
chr1	9696979	9697114
chr1	9703077	9703391
chr1	9772864	9773061
chr1	10007258	10007546
chr1	10089652	10089810
chr1	10488347	10488484
chr1	11657812	11657995
chr1	12836873	12837083
chr1	12864171	12864249
chr1	12990277	12990487
chr1	13050255	13050395
chr1	13117798	13118047
chr1	13134418	13134630
chr1	13531618	13531805
chr1	13784466	13784670
chr1	13789251	13789487
chr1	14740153	14740276
chr1	15791726	15791932
chr1	17123533	17123721
chr1	17163590	17163763
chr1	17980735	17980865
chr1	18012970	18013076
chr1	18360077	18360226
chr1	18976844	18977053
chr1	19179188	19179304
chr1	19205698	19205831
chr1	20544653	20544797
chr1	20762368	20762481
chr1	20939059	20939351
chr1	20943161	20943287
chr1	21161962	21162157
chr1	21166245	21166465
chr1	21213638	21213789
chr1	21271615	21271697
chr1	21276266	21276422
chr1	21344460	21344606
chr1	21516654	21516761
chr1	22386509	22386592
chr1	22487449	22487572
chr1	23062154	23062275
chr1	23324304	23324453
chr1	23792902	23793055
chr1	23827174	23827324
chr1	23906238	23906300
chr1	24134984	24135148
chr1	24137245	24137384
chr1	24171541	24171730
chr1	24249290	24249397
chr1	25510315	25510537
chr1	25885185	25885326
chr1	33663252	33663414
chr1	33672576	33672806
chr1	33684559	33684714
chr1	33739503	33739628
chr1	33742988	33743132
chr1	33846944	33847030
chr1	33892897	33892988
chr1	33944093	33944298
chr1	33964768	33964894
chr1	33966445	33966614
chr1	34061174	34061348
chr1	34068475	34068638
chr1	34093774	34093938
chr1	34164799	34164971
chr1	34190085	34190217
chr1	34201571	34201710
chr1	34218398	34218588
chr1	34462963	34463021
chr1	34487578	34487688
chr1	34511142	34511338
chr1	34642556	34642687
chr1	34700801	34700963
chr1	34738463	34738580
chr1	34867217	34867530
chr1	35385509	35385666
chr1	35388226	35388411
chr1	35716122	35716331
chr1	35726715	35726845
chr1	35839507	35839751
chr1	36065025	36065155
chr1	36134746	36134846
chr1	36149568	36149680
chr1	36252930	36253128
chr1	36254690	36254915
chr1	36277422	36277551
chr1	36279303	36279478
chr1	36324125	36324274
chr1	36501448	36501580
chr1	36513774	36513983
chr1	36547216	36547492
chr1	36684142	36684453
chr1	36737422	36737619
chr1	36784726	36784943
chr1	36848119	36848278
chr1	37250810	37250909
chr1	37272581	37272748
chr1	37401807	37401966
chr1	37419485	37419775
chr1	37634795	37634904
chr1	37639267	37639445
chr1	37675602	37675731
chr1	37867215	37867372
chr1	37931764	37932106
chr1	37985871	37986091
chr1	38202898	38203086
chr1	38769968	38770181
chr1	38787587	38787789
chr1	38789048	38789185
chr1	38799444	38799627
chr1	38856330	38856559
chr1	38936903	38937048
chr1	39001194	39001377
chr1	39010783	39011026
chr1	39522676	39522864
chr1	39527554	39527727
chr1	39530420	39530517
chr1	39614985	39615158
chr1	39685898	39686113
chr1	40095695	40095851
chr1	40115319	40115546
chr1	40116551	40116715
chr1	40579855	40580002
chr1	40658076	40658312
chr1	40768679	40768921
chr1	40797433	40797635
chr1	40802874	40803019
chr1	40887738	40887913
chr1	42691380	42691518
chr1	42915130	42915416
chr1	43138265	43138504
chr1	43139696	43139871
chr1	43269803	43269984
chr1	43299563	43299670
chr1	43511353	43511501
chr1	43738354	43738514
chr1	43899066	43899339
chr1	44041940	44042132
chr1	44064745	44064884
chr1	45766300	45766428
chr1	45816950	45817138
chr1	45862973	45863088
chr1	46417043	46417236
chr1	46849873	46850001
chr1	46914400	46914747
chr1	47774136	47774201
chr1	51334024	51334230
chr1	51459086	51459292
chr1	51597088	51597233
chr1	51600567	51600710
chr1	52004196	52004377
chr1	52099040	52099183
chr1	52146677	52146820
chr1	52216880	52217030
chr1	52267716	52267877
chr1	52302680	52302874
chr1	52489914	52490030
chr1	52719253	52719378
chr1	52772043	52772107
chr1	52955305	52955449
chr1	53053186	53053320
chr1	53093368	53093456
chr1	53712524	53712580
chr1	53715541	53715722
chr1	53909185	53909388
chr1	54362769	54362879
chr1	54381372	54381798
chr1	54513990	54514132
chr1	54832869	54832968
chr1	55192836	55193043
chr1	55239379	55239508
chr1	55383260	55383505
chr1	55736499	55736635
chr1	55874280	55874497
chr1	55874796	55874957
chr1	56753414	56753494
chr1	57205738	57205891
chr1	57394103	57394326
chr1	57429018	57429142
chr1	58031351	58031486
chr1	58139022	58139265
chr1	58296442	58296614
chr1	58560531	58560652
chr1	58562462	58562726
chr1	58579322	58579510
chr1	58677768	58677846
chr1	59142949	59143172
chr1	59523459	59523657
chr1	59584747	59584967
chr1	59608974	59609201
chr1	59609493	59609700
chr1	59611082	59611257
chr1	59613848	59614145
chr1	59623490	59623627
chr1	59638472	59638629
chr1	59690597	59690763
chr1	59720070	59720211
chr1	59749790	59749965
chr1	59862677	59862789
chr1	60054743	60054880
chr1	60104657	60104930
chr1	60429075	60429276
chr1	60535018	60535226
chr1	60565352	60565563
chr1	60823012	60823260
chr1	60853422	60853692
chr1	60860637	60860863
chr1	61298099	61298233
chr1	62701095	62701434
chr1	62722618	62722781
chr1	62738306	62738452
chr1	62786389	62786505
chr1	62929657	62929784
chr1	62967069	62967172
chr1	62984554	62984680
chr1	62986396	62986545
chr1	63181084	63181499
chr1	63182723	63182893
chr1	63403669	63403901
chr1	63658117	63658293
chr1	63881940	63882140
chr1	64448242	64448464
chr1	64461735	64461857
chr1	64705347	64705503
chr1	64710002	64710161
chr1	64986273	64986419
chr1	65010270	65010435
chr1	65046505	65046623
chr1	65112098	65112265
chr1	65178296	65178543
chr1	65179166	65179481
chr1	65179927	65180141
chr1	65282900	65283001
chr1	65312230	65312397
chr1	66838617	66838798
chr1	67061510	67061707
chr1	67640444	67640613
chr1	69785233	69785438
chr1	69984438	69984572
chr1	71037099	71037221
chr1	71188796	71188889
chr1	71531756	71531992
chr1	71675515	71675656
chr1	71778453	71778642
chr1	72123798	72123917
chr1	72141981	72142178
chr1	72704395	72704451
chr1	72716993	72717250
chr1	72718823	72719123
chr1	72855052	72855254
chr1	72865934	72866029
chr1	73901643	73901876
chr1	73902450	73902580
chr1	73986842	73986934
chr1	73996417	73996560
chr1	74077513	74077628
chr1	74082960	74083143
chr1	74125246	74125432
chr1	74196140	74196256
chr1	74205930	74206086
chr1	74284790	74285049
chr1	74313441	74313546
chr1	74327111	74327190
chr1	74332330	74332531
chr1	74361877	74362141
chr1	74386726	74386890
chr1	74390667	74390864
chr1	74397419	74397626
chr1	74398357	74398539
chr1	74460364	74460535
chr1	74661650	74661807
chr1	74763186	74763348
chr1	74784583	74784733
chr1	74787930	74788122
chr1	74808220	74808424
chr1	74809022	74809293
chr1	74861919	74862116
chr1	74880881	74881045
chr1	74893553	74893714
chr1	74894913	74895233
chr1	74901838	74902020
chr1	74954281	74954454
chr1	74964571	74964759
chr1	75000594	75000796
chr1	75016961	75017134
chr1	75017385	75017515
chr1	75124554	75124774
chr1	75232647	75232752
chr1	75254344	75254559
chr1	75343001	75343116
chr1	75390524	75390629
chr1	75398775	75399017
chr1	75413869	75414038
chr1	75425880	75426039
chr1	75445817	75446006
chr1	75456809	75457006
chr1	75477271	75477408
chr1	75495317	75495504
chr1	75559589	75559844
chr1	75652631	75652797
chr1	75925835	75925977
chr1	77930810	77930934
chr1	77943212	77943338
chr1	77972448	77972663
chr1	77978810	77978941
chr1	78008862	78009059
chr1	78419708	78419867
chr1	78454781	78454959
chr1	78525291	78525487
chr1	78536904	78537042
chr1	78557487	78557625
chr1	80153269	80153383
chr1	80181092	80181265
chr1	81301851	81301993
chr1	81316716	81316855
chr1	81319896	81320019
chr1	82382043	82382218
chr1	82571896	82572021
chr1	82839250	82839402
chr1	82987935	82988039
chr1	83064862	83065066
chr1	83076272	83076426
chr1	83727194	83727368
chr1	84286949	84287129
chr1	84581906	84582090
chr1	84697136	84697276
chr1	84697395	84697564
chr1	84866848	84866983
chr1	84879823	84880015
chr1	84881349	84881543
chr1	84885292	84885459
chr1	84886025	84886177
chr1	84933562	84933756
chr1	84987337	84987545
chr1	84994979	84995187
chr1	85114794	85115005
chr1	85120230	85120379
chr1	85243733	85243970
chr1	85287192	85287479
chr1	85323321	85323557
chr1	85451723	85451860
chr1	85574022	85574147
chr1	85581686	85581875
chr1	85736641	85736809
chr1	85853433	85853594
chr1	86007926	86008191
chr1	86059397	86059697
chr1	86062482	86062703
chr1	86064216	86064410
chr1	86178923	86179096
chr1	86189096	86189288
chr1	86214242	86214513
chr1	86311028	86311301
chr1	86339561	86339789
chr1	86363802	86363992
chr1	86381185	86381406
chr1	86389336	86389509
chr1	86396005	86396111
chr1	86401401	86401557
chr1	86405016	86405131
chr1	86416330	86416488
chr1	86430004	86430324
chr1	86440283	86440792
chr1	86501138	86501264
chr1	86501591	86501893
chr1	86509443	86509695
chr1	86532429	86532672
chr1	86533767	86533950
chr1	86598623	86598790
chr1	86614341	86614501
chr1	86618583	86618694
chr1	86650359	86650539
chr1	86696977	86697268
chr1	86699832	86699960
chr1	87041234	87041340
chr1	87042198	87042359
chr1	87061013	87061216
chr1	87111875	87111969
chr1	87174376	87174594
chr1	87175870	87176011
chr1	87187155	87187307
chr1	87206442	87206612
chr1	87418797	87418920
chr1	87447504	87447741
chr1	87541714	87541868
chr1	87608578	87608727
chr1	87664184	87664287
chr1	87766357	87766463
chr1	88120698	88120825
chr1	88144413	88144613
chr1	88277606	88277834
chr1	88285005	88285134
chr1	88287674	88287872
chr1	88290018	88290176
chr1	88301774	88301865
chr1	88318686	88318809
chr1	88357533	88357673
chr1	88424723	88424905
chr1	88434163	88434298
chr1	88445501	88445619
chr1	88456766	88456962
chr1	88473978	88474119
chr1	88562449	88562621
chr1	88668879	88669229
chr1	88705261	88705437
chr1	88705895	88706098
chr1	88745308	88745496
chr1	88750251	88750416
chr1	89058111	89058316
chr1	89175488	89175601
chr1	89191553	89191738
chr1	89196210	89196412
chr1	89207419	89207571
chr1	89323161	89323310
chr1	89342967	89343119
chr1	89344648	89344761
chr1	89524566	89524692
chr1	89525912	89526129
chr1	89627815	89627909
chr1	89631819	89632005
chr1	89643825	89643971
chr1	89646711	89646935
chr1	89752817	89752973
chr1	89757670	89757848
chr1	89859353	89859481
chr1	89939346	89939521
chr1	89940457	89940672
chr1	89943322	89943509
chr1	90013009	90013142
chr1	90051415	90051653
chr1	90060666	90060840
chr1	90557300	90557529
chr1	90588509	90588652
chr1	90590925	90591082
chr1	90592989	90593181
chr1	90906387	90906637
chr1	90956838	90956969
chr1	90973361	90973499
chr1	91099067	91099241
chr1	91347012	91347183
chr1	91380603	91380731
chr1	91428742	91428863
chr1	91523894	91524002
chr1	91534460	91534620
chr1	91540401	91540732
chr1	91962389	91962511
chr1	92453911	92454054
chr1	92611134	92611349
chr1	92647919	92648078
chr1	92648861	92649049
chr1	92696963	92697122
chr1	92895166	92895389
chr1	92909152	92909292
chr1	92956673	92956930
chr1	93014571	93014711
chr1	93224028	93224261
chr1	93236637	93236826
chr1	93238308	93238488
chr1	93450239	93450432
chr1	93507146	93507384
chr1	93667850	93668102
chr1	93668719	93668943
chr1	93743031	93743205
chr1	93803770	93803926
chr1	93827712	93827840
chr1	93832846	93833063
chr1	93845555	93845751
chr1	93909382	93909499
chr1	93978401	93978673
chr1	94034957	94035097
chr1	94079127	94079402
chr1	96801775	96801942
chr1	98072203	98072361
chr1	98179192	98179438
chr1	100224051	100224192
chr1	104986303	104986479
chr1	105362852	105363033
chr1	105660111	105660304
chr1	105711290	105711471
chr1	105891130	105891285
chr1	106037137	106037298
chr1	106071354	106071512
chr1	106425250	106425383
chr1	106738213	106738331
chr1	106884006	106884140
chr1	106901575	106901752
chr1	107481648	107481788
chr1	111634229	111634415
chr1	112380006	112380240
chr1	112388910	112389049
chr1	112456149	112456253
chr1	116477849	116477965
chr1	117354775	117355023
chr1	118012885	118013009
chr1	118275275	118275434
chr1	118321568	118321870
chr1	118458978	118459232
chr1	118498422	118498628
chr1	118564686	118564853
chr1	118759692	118759886
chr1	118772405	118772615
chr1	119075017	119075162
chr1	119082740	119082925
chr1	119083726	119083982
chr1	119087640	119087888
chr1	119093815	119093969
chr1	119153733	119153921
chr1	119345473	119345680
chr1	119423694	119423936
chr1	119458298	119458463
chr1	119463513	119463696
chr1	119484547	119484722
chr1	119494501	119494608
chr1	119548783	119548929
chr1	119675124	119675284
chr1	119685940	119686018
chr1	120013242	120013485
chr1	120033073	120033283
chr1	120093604	120093836
chr1	120093904	120093969
chr1	120098464	120098579
chr1	120147165	120147298
chr1	120155482	120155724
chr1	120197309	120197494
chr1	120550365	120550498
chr1	120586588	120586743
chr1	120667909	120668009
chr1	121389729	121389845
chr1	121567973	121568188
chr1	121601197	121601335
chr1	123974726	123974859
chr1	125574417	125574498
chr1	126613004	126613164
chr1	126929791	126929929
chr1	126931837	126932102
chr1	126966563	126966686
chr1	127459109	127459299
chr1	127496790	127496979
chr1	127696650	127696835
chr1	127827437	127827610
chr1	128000884	128001308
chr1	128824367	128824507
chr1	128832752	128832839
chr1	129244467	129244602
chr1	129843529	129843646
chr1	130797094	130797182
chr1	130875253	130875392
chr1	130877005	130877201
chr1	131053355	131053536
chr1	131116066	131116222
chr1	131245998	131246227
chr1	131246510	131246712
chr1	131260511	131260674
chr1	131270319	131270527
chr1	131290697	131290896
chr1	131329261	131329367
chr1	131527426	131527864
chr1	131555265	131555403
chr1	131566245	131566479
chr1	131613430	131613632
chr1	131658200	131658443
chr1	131708477	131708574
chr1	131712505	131712723
chr1	131867134	131867374
chr1	131882927	131883057
chr1	131981778	131981947
chr1	131982970	131983151
chr1	132000503	132000752
chr1	132116793	132116961
chr1	132121252	132121439
chr1	132140296	132140491
chr1	132155884	132156054
chr1	132157439	132157674
chr1	132162660	132162891
chr1	132165943	132166175
chr1	132211021	132211230
chr1	132237668	132237948
chr1	132261065	132261390
chr1	132306236	132306469
chr1	132355884	132356106
chr1	132520816	132521252
chr1	132524048	132524293
chr1	132525919	132526047
chr1	132609183	132609352
chr1	132609448	132609565
chr1	132758694	132758896
chr1	132759052	132759273
chr1	132771541	132771753
chr1	132843785	132843909
chr1	132968802	132968973
chr1	132982811	132983038
chr1	133013445	133013657
chr1	133039521	133039770
chr1	133087724	133088002
chr1	133101522	133101742
chr1	133116260	133116412
chr1	133125693	133125880
chr1	133146061	133146238
chr1	133306921	133307091
chr1	133307505	133307642
chr1	133314505	133314681
chr1	133353603	133353843
chr1	133380676	133380951
chr1	133382145	133382251
chr1	133385626	133385708
chr1	133610279	133610521
chr1	133613999	133614102
chr1	133701962	133702095
chr1	133716600	133716773
chr1	133896412	133896590
chr1	133911465	133911677
chr1	133924264	133924446
chr1	134046053	134046247
chr1	134048835	134049031
chr1	134053276	134053505
chr1	134106899	134107023
chr1	134120301	134120472
chr1	134122339	134122471
chr1	134151722	134151890
chr1	134154712	134154922
chr1	134202189	134202328
chr1	134331996	134332167
chr1	134339876	134339996
chr1	134368858	134369010
chr1	134399839	134400138
chr1	134435504	134435635
chr1	134518706	134518864
chr1	134641567	134641792
chr1	134680772	134680918
chr1	134704963	134705143
chr1	134960758	134960924
chr1	134989467	134989646
chr1	135062997	135063248
chr1	135106090	135106289
chr1	135108755	135108933
chr1	135110164	135110349
chr1	135154492	135154669
chr1	135172046	135172198
chr1	135259162	135259368
chr1	135368324	135368569
chr1	135381681	135381838
chr1	135461266	135461407
chr1	135540408	135540571
chr1	135544863	135545021
chr1	135671452	135671664
chr1	135700719	135700923
chr1	135704420	135704576
chr1	135719550	135719708
chr1	135753024	135753248
chr1	135760346	135760511
chr1	135781389	135781605
chr1	135787899	135788089
chr1	135788893	135789006
chr1	135789907	135790094
chr1	135811359	135811505
chr1	135847172	135847356
chr1	135847425	135847571
chr1	135944914	135945061
chr1	135945790	135945976
chr1	135958629	135958720
chr1	136045868	136046052
chr1	136047575	136047717
chr1	136051577	136051705
chr1	136170172	136170486
chr1	136340665	136340810
chr1	136521455	136521599
chr1	136537102	136537212
chr1	136550985	136551149
chr1	136556741	136556972
chr1	136565044	136565187
chr1	136739678	136739836
chr1	136749297	136749471
chr1	136758894	136759018
chr1	136773836	136774043
chr1	136856255	136856419
chr1	137225631	137225863
chr1	137226579	137226695
chr1	137323984	137324177
chr1	138044692	138044793
chr1	138752482	138752631
chr1	139156543	139156676
chr1	139267975	139268096
chr1	140484151	140484290
chr1	140661517	140661725
chr1	141961810	141962010
chr1	142742450	142742570
chr1	143644386	143644527
chr1	143788909	143789067
chr1	143803663	143803806
chr1	144197772	144198039
chr1	147305582	147305683
chr1	149856770	149856949
chr1	150392992	150393236
chr1	150426303	150426506
chr1	150920402	150920599
chr1	150993782	150993945
chr1	151009550	151009680
chr1	151011127	151011259
chr1	151390201	151390287
chr1	151497105	151497303
chr1	151564422	151564659
chr1	151702891	151703044
chr1	151706197	151706374
chr1	151755029	151755314
chr1	151767086	151767232
chr1	151820569	151820767
chr1	152313633	152313800
chr1	152511377	152511582
chr1	152520891	152521065
chr1	152525078	152525231
chr1	152746552	152746779
chr1	152768202	152768441
chr1	152779127	152779291
chr1	152790219	152790536
chr1	153035578	153035772
chr1	153040230	153040456
chr1	153092331	153092569
chr1	153101616	153101764
chr1	153386820	153387001
chr1	153401874	153402081
chr1	153510749	153510922
chr1	153550914	153551070
chr1	153557046	153557147
chr1	153559318	153559528
chr1	153742518	153742657
chr1	153746825	153747063
chr1	153749277	153749477
chr1	153847058	153847175
chr1	153895018	153895171
chr1	154181110	154181231
chr1	154786295	154786504
chr1	154788129	154788315
chr1	154796827	154796939
chr1	155006667	155006859
chr1	155025830	155026062
chr1	155049050	155049197
chr1	155140227	155140380
chr1	155224225	155224462
chr1	155281624	155281765
chr1	155293494	155293674
chr1	155457661	155457816
chr1	155516709	155516903
chr1	155564844	155565029
chr1	155575216	155575568
chr1	155576539	155576681
chr1	155676822	155676943
chr1	155721599	155721705
chr1	156040086	156040229
chr1	156043107	156043260
chr1	156111249	156111373
chr1	156229569	156229756
chr1	156241159	156241342
chr1	156263463	156263615
chr1	156505289	156505399
chr1	156522813	156522888
chr1	156538493	156538659
chr1	156566303	156566395
chr1	156626784	156627028
chr1	156630982	156631222
chr1	156633302	156633480
chr1	156676277	156676518
chr1	156712470	156712678
chr1	156730897	156731043
chr1	156741932	156742138
chr1	156752445	156752568
chr1	156764710	156764844
chr1	156917609	156917701
chr1	157076362	157076657
chr1	157077188	157077343
chr1	157079436	157079702
chr1	157081559	157081767
chr1	157086219	157086421
chr1	157536601	157536775
chr1	157537771	157537908
chr1	157553094	157553390
chr1	157560951	157561098
chr1	158598101	158598251
chr1	158654312	158654461
chr1	158953674	158953814
chr1	159135440	159135648
chr1	159390140	159390273
chr1	159396494	159396678
chr1	159911174	159911279
chr1	160062171	160062289
chr1	160081185	160081416
chr1	160194900	160195283
chr1	160231139	160231297
chr1	160253196	160253388
chr1	160316352	160316485
chr1	160717890	160718046
chr1	160934291	160934376
chr1	161180804	161180957
chr1	161195648	161195783
chr1	161214547	161214744
chr1	161254863	161254932
chr1	161286821	161287038
chr1	161687670	161687874
chr1	161736988	161737133
chr1	161976516	161976701
chr1	161999912	162000018
chr1	162313769	162313894
chr1	162336764	162336924
chr1	162531690	162531830
chr1	162549925	162550115
chr1	162620593	162620756
chr1	162665224	162665414
chr1	162880114	162880209
chr1	162895988	162896084
chr1	163150535	163150779
chr1	163779350	163779556
chr1	163910468	163910681
chr1	164009355	164009520
chr1	164019369	164019529
chr1	164022229	164022323
chr1	164124560	164124638
chr1	164138749	164138935
chr1	164184657	164184953
chr1	164315373	164315549
chr1	164316784	164316952
chr1	164342285	164342465
chr1	165289980	165290087
chr1	165579477	165579652
chr1	165583609	165583785
chr1	165658749	165658900
chr1	165660855	165661062
chr1	165736285	165736401
chr1	165771658	165771842
chr1	165775599	165775805
chr1	165853840	165853958
chr1	166153535	166153690
chr1	166154269	166154464
chr1	166319299	166319462
chr1	167034575	167034744
chr1	167212417	167212555
chr1	167231590	167231786
chr1	167337545	167337780
chr1	167349285	167349461
chr1	167369985	167370200
chr1	167414373	167414588
chr1	167414857	167415093
chr1	167637156	167637330
chr1	167638120	167638364
chr1	167645039	167645208
chr1	167669910	167670073
chr1	167782264	167782461
chr1	167915331	167915517
chr1	167932236	167932361
chr1	167942081	167942173
chr1	168214192	168214417
chr1	169708088	169708177
chr1	169919242	169919507
chr1	169939471	169939647
chr1	170155437	170155546
chr1	170218605	170218750
chr1	170632436	170632655
chr1	170895346	170895555
chr1	170900877	170901044
chr1	170901673	170901864
chr1	170996889	170997021
chr1	171006970	171007148
chr1	171043761	171043891
chr1	171077956	171078163
chr1	171111061	171111222
chr1	171118384	171118530
chr1	171164282	171164452
chr1	171190246	171190409
chr1	171220951	171221117
chr1	171222581	171222834
chr1	171238634	171238770
chr1	171246953	171247486
chr1	171257314	171257567
chr1	171281765	171281957
chr1	171319795	171320004
chr1	171321559	171321682
chr1	171358536	171358694
chr1	171387380	171387505
chr1	171479109	171479274
chr1	171501563	171501841
chr1	171502410	171503207
chr1	171503378	171503603
chr1	171564410	171564592
chr1	171566929	171567178
chr1	171610101	171610294
chr1	171614113	171614234
chr1	171699142	171699317
chr1	171815892	171816029
chr1	172000796	172000974
chr1	172119772	172119955
chr1	172217279	172217409
chr1	172247794	172247973
chr1	172310177	172310509
chr1	172324844	172325041
chr1	172357655	172357883
chr1	172364697	172364984
chr1	172368897	172369059
chr1	172409114	172409333
chr1	172410879	172411094
chr1	172412290	172412492
chr1	172528788	172529132
chr1	172563390	172563547
chr1	172594570	172594747
chr1	172619314	172619501
chr1	172633079	172633327
chr1	173339635	173339787
chr1	173398774	173398921
chr1	174466429	174466544
chr1	174469855	174469991
chr1	174595060	174595344
chr1	175936524	175936704
chr1	176218330	176218468
chr1	176712496	176712651
chr1	176877827	176877980
chr1	177685062	177685192
chr1	177705302	177705505
chr1	177806894	177807066
chr1	177940571	177940722
chr1	178146559	178146670
chr1	178242207	178242519
chr1	178303530	178303731
chr1	178360778	178361065
chr1	178449291	178449518
chr1	178463799	178464042
chr1	178468371	178468487
chr1	178960427	178960572
chr1	179232173	179232314
chr1	179238124	179238358
chr1	179477203	179477331
chr1	179502731	179502872
chr1	179623787	179623887
chr1	179624481	179624629
chr1	179633423	179633605
chr1	179645755	179645918
chr1	179734496	179734696
chr1	179844981	179845222
chr1	179847756	179848000
chr1	179859312	179859471
chr1	180116644	180116855
chr1	180131528	180131631
chr1	180175278	180175430
chr1	180215180	180215354
chr1	180268688	180268865
chr1	180329008	180329261
chr1	180387540	180387806
chr1	180407172	180407362
chr1	180422230	180422414
chr1	180428434	180428637
chr1	180434265	180434438
chr1	180720415	180720584
chr1	180763993	180764171
chr1	180774682	180774934
chr1	180799701	180799807
chr1	180811011	180811188
chr1	180811756	180811883
chr1	180863718	180863936
chr1	180874082	180874341
chr1	180877486	180877744
chr1	180889916	180890182
chr1	180901268	180901341
chr1	180919800	180920020
chr1	180974496	180974711
chr1	180976366	180976584
chr1	180980575	180980699
chr1	180987903	180988057
chr1	180992249	180992393
chr1	181022321	181022548
chr1	181039689	181039883
chr1	181232796	181233027
chr1	181545530	181545687
chr1	181616266	181616509
chr1	181881005	181881116
chr1	181888826	181889076
chr1	182124560	182124763
chr1	182130962	182131072
chr1	182140528	182140677
chr1	182150061	182150186
chr1	182376262	182376416
chr1	182381467	182381637
chr1	182539493	182539675
chr1	182895837	182895961
chr1	182960217	182960394
chr1	183349951	183350137
chr1	183424301	183424405
chr1	183442180	183442394
chr1	184263083	184263246
chr1	184266126	184266343
chr1	184492165	184492430
chr1	184741551	184741692
chr1	184771683	184772014
chr1	184777109	184777277
chr1	184786547	184786969
chr1	184791219	184791449
chr1	184793184	184793405
chr1	184802547	184802699
chr1	184817912	184818027
chr1	184824628	184824911
chr1	184825175	184825394
chr1	184832332	184832510
chr1	184852371	184852584
chr1	184853350	184853521
chr1	184918656	184918760
chr1	185682028	185682131
chr1	185814978	185815142
chr1	186722095	186722197
chr1	186827875	186828034
chr1	187448271	187448383
chr1	187452258	187452407
chr1	187454540	187454666
chr1	188708324	188708447
chr1	188993260	188993377
chr1	189023275	189023541
chr1	189080828	189081006
chr1	189253240	189253492
chr1	189701074	189701235
chr1	189870557	189870727
chr1	189883905	189884051
chr1	189973149	189973325
chr1	190695726	190695863
chr1	190797313	190797426
chr1	190881562	190881714
chr1	190944467	190944627
chr1	191075708	191075853
chr1	191126077	191126225
chr1	191153188	191153480
chr1	191275633	191275796
chr1	191288805	191289093
chr1	191312493	191312655
chr1	191352910	191353037
chr1	191364627	191364775
chr1	191575935	191576197
chr1	191817968	191818116
chr1	191965136	191965335
chr1	192093026	192093234
chr1	192094574	192094757
chr1	192189176	192189304
chr1	192454037	192454133
chr1	192598568	192598670
chr1	192712045	192712248
chr1	192722252	192722426
chr1	192745211	192745400
chr1	192790593	192790777
chr1	193130232	193130444
chr1	193376851	193377035
chr1	193386228	193386378
chr1	193440615	193440787
chr1	193504040	193504196
chr1	193576095	193576291
chr1	193589195	193589322
chr1	193673323	193673443
chr1	193703219	193703350
chr1	194223094	194223272
chr1	194753305	194753403
chr1	195040512	195040714
chr1	195232701	195232846
chr1	195241441	195241793
chr1	195371719	195371979
chr10	3172986	3173327
chr10	3562244	3562393
chr10	3741237	3741418
chr10	3801436	3801526
chr10	3944048	3944179
chr10	3972998	3973168
chr10	3996399	3996731
chr10	4088854	4088965
chr10	4333486	4333658
chr10	4346925	4347124
chr10	4372084	4372252
chr10	4405007	4405121
chr10	4598292	4598471
chr10	4675092	4675256
chr10	5480147	5480410
chr10	5490181	5490287
chr10	5600148	5600365
chr10	5787039	5787177
chr10	5816408	5816548
chr10	5824238	5824501
chr10	5824972	5825151
chr10	5841485	5841658
chr10	5847061	5847203
chr10	5859922	5859989
chr10	7068711	7068891
chr10	7333341	7333596
chr10	7470134	7470256
chr10	7600785	7600991
chr10	7673818	7673961
chr10	7810102	7810261
chr10	7870997	7871157
chr10	7883636	7883768
chr10	8196420	8196646
chr10	8240412	8240583
chr10	8242447	8242676
chr10	8529231	8529417
chr10	8715792	8715957
chr10	8795493	8795596
chr10	9575698	9575840
chr10	9677070	9677306
chr10	10355687	10355815
chr10	11039382	11039607
chr10	11449997	11450143
chr10	12916800	12917025
chr10	12997232	12997342
chr10	13016624	13016809
chr10	13087263	13087471
chr10	13969123	13969361
chr10	14391146	14391259
chr10	14391419	14391569
chr10	17728104	17728218
chr10	17733105	17733309
chr10	18197406	18197599
chr10	18388722	18388984
chr10	18393807	18393993
chr10	18429659	18429786
chr10	18453459	18453648
chr10	18528732	18528870
chr10	18545896	18545994
chr10	18602139	18602340
chr10	18836018	18836178
chr10	18911078	18911390
chr10	18917084	18917281
chr10	19186100	19186268
chr10	19297733	19297984
chr10	19518859	19519074
chr10	19708405	19708541
chr10	19894106	19894264
chr10	19907305	19907426
chr10	20125339	20125525
chr10	20290493	20290639
chr10	20308584	20308728
chr10	20314812	20315073
chr10	20361974	20362093
chr10	20915623	20915779
chr10	20948500	20948649
chr10	20966147	20966377
chr10	20992759	20992893
chr10	21033919	21034060
chr10	21178898	21179084
chr10	21337381	21337464
chr10	21378714	21378920
chr10	21382965	21383187
chr10	21421172	21421295
chr10	21465443	21465611
chr10	21601038	21601192
chr10	21991369	21991532
chr10	21996037	21996180
chr10	22010230	22010460
chr10	22018719	22018829
chr10	22034389	22034575
chr10	22036435	22036523
chr10	22141015	22141165
chr10	22142283	22142691
chr10	22142831	22143044
chr10	22163800	22163974
chr10	22212417	22212576
chr10	22402647	22402813
chr10	22567252	22567412
chr10	22858250	22858420
chr10	23081394	23081567
chr10	23150569	23150692
chr10	23671659	23671922
chr10	23812233	23812372
chr10	23815313	23815419
chr10	23979471	23979657
chr10	24131558	24131736
chr10	24173776	24173922
chr10	24297966	24298109
chr10	24298510	24298848
chr10	24312207	24312680
chr10	24381958	24382201
chr10	24591231	24591453
chr10	24608856	24608960
chr10	24621741	24621937
chr10	24622641	24622864
chr10	24625238	24625336
chr10	24789805	24790009
chr10	24797340	24797507
chr10	24869782	24869935
chr10	24886135	24886310
chr10	25219302	25219491
chr10	25239274	25239456
chr10	25250204	25250453
chr10	25284919	25284999
chr10	25681379	25681470
chr10	26078998	26079180
chr10	26372945	26373165
chr10	28368709	28368800
chr10	28730261	28730455
chr10	29107077	29107222
chr10	29206819	29207032
chr10	29394984	29395119
chr10	29459770	29459844
chr10	30623065	30623191
chr10	30719030	30719219
chr10	30838319	30838478
chr10	31445933	31446099
chr10	33986919	33987082
chr10	34036728	34036860
chr10	34234230	34234388
chr10	34280699	34280838
chr10	34326903	34327037
chr10	36546745	36546882
chr10	37014381	37014518
chr10	37072897	37073020
chr10	38689749	38689854
chr10	39064830	39065007
chr10	39067030	39067278
chr10	39097123	39097240
chr10	39171160	39171454
chr10	39239916	39240044
chr10	39811602	39811807
chr10	39896599	39896735
chr10	39960252	39960478
chr10	40212435	40212811
chr10	40259028	40259241
chr10	40529737	40529949
chr10	40583825	40584076
chr10	40629132	40629394
chr10	41004420	41004606
chr10	41015794	41015956
chr10	41288915	41289094
chr10	41304194	41304422
chr10	41434742	41434842
chr10	41505611	41505749
chr10	41632215	41632441
chr10	41682901	41683086
chr10	41684786	41684996
chr10	41690022	41690176
chr10	41933660	41933780
chr10	41980847	41980981
chr10	42291508	42291603
chr10	42297230	42297374
chr10	42298018	42298257
chr10	42356160	42356249
chr10	42601675	42601854
chr10	42643745	42643886
chr10	42697105	42697375
chr10	42841867	42842008
chr10	42913289	42913460
chr10	42958219	42958417
chr10	42972906	42973048
chr10	42990072	42990192
chr10	43052554	43052760
chr10	43211931	43212110
chr10	43378435	43378550
chr10	43435938	43436077
chr10	43452519	43452677
chr10	43475453	43475630
chr10	43540945	43541137
chr10	43560900	43561011
chr10	43561455	43561568
chr10	43575013	43575179
chr10	43919136	43919246
chr10	43954010	43954130
chr10	44002663	44002772
chr10	44071253	44071395
chr10	44148910	44149035
chr10	44177515	44177710
chr10	44233451	44233647
chr10	44235456	44235564
chr10	44256761	44256924
chr10	44460254	44460358
chr10	45000880	45001150
chr10	45051168	45051387
chr10	45132541	45132679
chr10	45812046	45812161
chr10	45917068	45917203
chr10	46012029	46012185
chr10	46057477	46057604
chr10	46827212	46827351
chr10	47117026	47117141
chr10	47285833	47285944
chr10	50704327	50704491
chr10	50898315	50898489
chr10	51463823	51464161
chr10	51553437	51553613
chr10	51553819	51554039
chr10	51595171	51595334
chr10	52144340	52144543
chr10	52331166	52331339
chr10	52417231	52417537
chr10	52533982	52534076
chr10	52758708	52758872
chr10	53046826	53046920
chr10	53115180	53115324
chr10	53341443	53341614
chr10	53346623	53346770
chr10	53348315	53348541
chr10	53528555	53528660
chr10	55980269	55980447
chr10	56339240	56339409
chr10	57001457	57001599
chr10	57448036	57448439
chr10	57571303	57571434
chr10	57743580	57743750
chr10	57743825	57744052
chr10	57848470	57848677
chr10	58359210	58359396
chr10	58377947	58378096
chr10	58495741	58495911
chr10	58540765	58540881
chr10	58548879	58549048
chr10	58559280	58559457
chr10	58559906	58560069
chr10	58627785	58627940
chr10	58673643	58673735
chr10	58675702	58675897
chr10	59109088	59109286
chr10	59149895	59150108
chr10	59292614	59292918
chr10	59296341	59296541
chr10	59710336	59710553
chr10	59787545	59787711
chr10	59814956	59815164
chr10	59817680	59817818
chr10	59893105	59893266
chr10	59894906	59895068
chr10	59994103	59994231
chr10	60005429	60005603
chr10	60020294	60020392
chr10	60023160	60023320
chr10	60124233	60124355
chr10	60148111	60148394
chr10	60191805	60192000
chr10	60237868	60238058
chr10	60245144	60245411
chr10	60246613	60246866
chr10	60305368	60305544
chr10	60346742	60346947
chr10	60407973	60408186
chr10	60418133	60418371
chr10	60419738	60419853
chr10	60531465	60531613
chr10	60613082	60613184
chr10	60757078	60757270
chr10	60760440	60760705
chr10	60774765	60775006
chr10	60775544	60775747
chr10	60779723	60779956
chr10	60835084	60835261
chr10	61052359	61052505
chr10	61068587	61068786
chr10	61087770	61087948
chr10	61147823	61148101
chr10	61175857	61176132
chr10	61199581	61199945
chr10	61275891	61276112
chr10	61336210	61336429
chr10	61339322	61339464
chr10	61344128	61344256
chr10	61356208	61356371
chr10	61399482	61399644
chr10	61402627	61402762
chr10	61415364	61415513
chr10	61423341	61423547
chr10	61466249	61466425
chr10	61466998	61467168
chr10	61492167	61492347
chr10	61522807	61522893
chr10	61587337	61587481
chr10	61602405	61602564
chr10	61602857	61603057
chr10	61605982	61606135
chr10	61618617	61618953
chr10	61619010	61619161
chr10	61623933	61624060
chr10	61670889	61671020
chr10	61694881	61695022
chr10	61695357	61695594
chr10	61734621	61734738
chr10	61745245	61745407
chr10	61782847	61783007
chr10	61820095	61820300
chr10	61838763	61839075
chr10	61980544	61980675
chr10	62055476	62055635
chr10	62102210	62102368
chr10	62183155	62183382
chr10	62186910	62187174
chr10	62243063	62243214
chr10	62261173	62261471
chr10	62275347	62275496
chr10	62488434	62488601
chr10	62500327	62500473
chr10	62549898	62550089
chr10	62679971	62680109
chr10	62683206	62683320
chr10	62874963	62875161
chr10	62932487	62932592
chr10	62987379	62987570
chr10	63043284	63043445
chr10	63066137	63066270
chr10	63270384	63270583
chr10	63271772	63272004
chr10	63308659	63308858
chr10	63309069	63309271
chr10	63377517	63377816
chr10	63382811	63382984
chr10	63421976	63422177
chr10	63422240	63422588
chr10	63424529	63424723
chr10	63692166	63692385
chr10	64084498	64084638
chr10	64090254	64090418
chr10	64744182	64744573
chr10	66813947	66814047
chr10	66814579	66814843
chr10	66864202	66864421
chr10	66913747	66913951
chr10	67100316	67100656
chr10	67247309	67247419
chr10	67315088	67315362
chr10	67859036	67859142
chr10	67862391	67862558
chr10	67871915	67872155
chr10	67924177	67924458
chr10	67931453	67931664
chr10	67943602	67943849
chr10	67984723	67984857
chr10	67996349	67996501
chr10	67998202	67998394
chr10	68001611	68001784
chr10	68013240	68013451
chr10	68051015	68051136
chr10	68052436	68052563
chr10	68146980	68147159
chr10	68156250	68156337
chr10	68172001	68172231
chr10	68283252	68283449
chr10	68978219	68978399
chr10	69102135	69102238
chr10	69306309	69306487
chr10	69307248	69307374
chr10	69321398	69321524
chr10	69367135	69367227
chr10	69371522	69371691
chr10	69375265	69375384
chr10	69523365	69523506
chr10	69656395	69656615
chr10	69662455	69662664
chr10	69781557	69781753
chr10	69793179	69793428
chr10	69845869	69846048
chr10	69852479	69852703
chr10	69910605	69910883
chr10	69964739	69964872
chr10	70173417	70173561
chr10	70195879	70196056
chr10	70255693	70255773
chr10	70268953	70269043
chr10	70296891	70297099
chr10	70303265	70303469
chr10	70318767	70318892
chr10	70540538	70540716
chr10	70563730	70563972
chr10	71226051	71226195
chr10	71306279	71306417
chr10	71326896	71327061
chr10	71401391	71401543
chr10	71411905	71412056
chr10	71422683	71422883
chr10	71480048	71480194
chr10	73012020	73012131
chr10	73098098	73098304
chr10	73105890	73106128
chr10	74848461	74848670
chr10	74925398	74925498
chr10	74935146	74935433
chr10	74937042	74937220
chr10	75021273	75021394
chr10	75151461	75151624
chr10	75191694	75192066
chr10	75436762	75436920
chr10	75443064	75443314
chr10	75576455	75576603
chr10	75586194	75586494
chr10	75605288	75605404
chr10	75620894	75621069
chr10	75635780	75636039
chr10	75744145	75744420
chr10	75760474	75760610
chr10	75818763	75818914
chr10	75832361	75832533
chr10	75837217	75837437
chr10	75853526	75853853
chr10	75951749	75952078
chr10	75975294	75975490
chr10	76062570	76062727
chr10	76118838	76118974
chr10	76202116	76202330
chr10	76204119	76204268
chr10	76271360	76271482
chr10	76346551	76346874
chr10	76442930	76443058
chr10	76455277	76455521
chr10	76513291	76513488
chr10	76728469	76728652
chr10	76735170	76735334
chr10	76791601	76791714
chr10	77021481	77021689
chr10	77064685	77064949
chr10	77070221	77070435
chr10	77082632	77082876
chr10	77130639	77130858
chr10	77135602	77135707
chr10	77252918	77253182
chr10	77282166	77282319
chr10	77282900	77283063
chr10	77509774	77509922
chr10	77543341	77543529
chr10	77566821	77567012
chr10	77590950	77591129
chr10	77605401	77605583
chr10	77627642	77627860
chr10	77729297	77729495
chr10	77753606	77753724
chr10	77815666	77815767
chr10	77916739	77916915
chr10	77926259	77926372
chr10	77972232	77972556
chr10	77984764	77984961
chr10	78018825	78018927
chr10	78028154	78028356
chr10	78043444	78043636
chr10	78067346	78067459
chr10	78160111	78160246
chr10	78279282	78279451
chr10	78378661	78378827
chr10	78392139	78392423
chr10	78396283	78396553
chr10	78413060	78413250
chr10	78487853	78487989
chr10	78520359	78520507
chr10	78520740	78520890
chr10	78524996	78525204
chr10	78745918	78746178
chr10	79314522	79314636
chr10	79580914	79581094
chr10	79595328	79595539
chr10	79657113	79657257
chr10	79658909	79659105
chr10	79660451	79660532
chr10	79664166	79664333
chr10	79668776	79668974
chr10	79683398	79683593
chr10	79695324	79695460
chr10	79712115	79712299
chr10	79712528	79712680
chr10	79732616	79732783
chr10	79768505	79768678
chr10	79775025	79775106
chr10	79780225	79780589
chr10	79784023	79784254
chr10	79788569	79788710
chr10	79834872	79835083
chr10	79840655	79840902
chr10	79892762	79893043
chr10	79925345	79925581
chr10	79959842	79960154
chr10	79984881	79985243
chr10	79987065	79987281
chr10	80114578	80114782
chr10	80115420	80115840
chr10	80165131	80165331
chr10	80174849	80175009
chr10	80175592	80175780
chr10	80199455	80199759
chr10	80245741	80245957
chr10	80340094	80340334
chr10	80350349	80350638
chr10	80370056	80370236
chr10	80374205	80374475
chr10	80376277	80376456
chr10	80377841	80378066
chr10	80441659	80441872
chr10	80487117	80487245
chr10	80523430	80523581
chr10	80538785	80538946
chr10	80557409	80557585
chr10	80561772	80561986
chr10	80566331	80566539
chr10	80578480	80578682
chr10	80578993	80579177
chr10	80622302	80622674
chr10	80659290	80659525
chr10	80661240	80661487
chr10	80684350	80684510
chr10	80742302	80742518
chr10	80747514	80747670
chr10	80751157	80751278
chr10	80805984	80806108
chr10	80814966	80815035
chr10	80818133	80818234
chr10	80822041	80822244
chr10	80876160	80876327
chr10	80880456	80880643
chr10	80881039	80881181
chr10	80881387	80881613
chr10	80929088	80929250
chr10	80946757	80947022
chr10	80955774	80955989
chr10	80988219	80988416
chr10	80991177	80991348
chr10	80995302	80995526
chr10	80998888	80999100
chr10	81022924	81023086
chr10	81036428	81036548
chr10	81041603	81041796
chr10	81050734	81050887
chr10	81073590	81073719
chr10	81082412	81082551
chr10	81087111	81087262
chr10	81175059	81175270
chr10	81198305	81198485
chr10	81217432	81217603
chr10	81218112	81218314
chr10	81287814	81288013
chr10	81288732	81288959
chr10	81289254	81289531
chr10	81292543	81292988
chr10	81304947	81305114
chr10	81320700	81320942
chr10	81340483	81340968
chr10	81350818	81351019
chr10	81395228	81395484
chr10	81405951	81406115
chr10	81441166	81441328
chr10	81450241	81450436
chr10	81465368	81465714
chr10	81484057	81484267
chr10	81518588	81518799
chr10	81526877	81527047
chr10	81550316	81550541
chr10	81551587	81552008
chr10	81553223	81553474
chr10	81556416	81556580
chr10	81564824	81565001
chr10	81602921	81603108
chr10	81605148	81605313
chr10	82004985	82005115
chr10	82170948	82171098
chr10	82589809	82589976
chr10	82666566	82666734
chr10	82876048	82876329
chr10	82901581	82901785
chr10	82909388	82909596
chr10	82915414	82915592
chr10	82961337	82961595
chr10	83182712	83182862
chr10	83198059	83198245
chr10	83536466	83536721
chr10	83729598	83729804
chr10	83739112	83739286
chr10	83776622	83776752
chr10	83819699	83819888
chr10	84019504	84019670
chr10	84438115	84438295
chr10	84450777	84451014
chr10	84488433	84488561
chr10	84514218	84514370
chr10	84515542	84515717
chr10	84558662	84558797
chr10	84631322	84631493
chr10	84945822	84945940
chr10	85013493	85013718
chr10	85183766	85183950
chr10	85221003	85221127
chr10	85555332	85555456
chr10	85651824	85652059
chr10	85678690	85678844
chr10	85732125	85732285
chr10	85745978	85746105
chr10	85968125	85968251
chr10	86021705	86021976
chr10	86064932	86065084
chr10	86181260	86181342
chr10	86182281	86182495
chr10	86356892	86357076
chr10	86452518	86452664
chr10	86463911	86464074
chr10	86484090	86484228
chr10	86498842	86499047
chr10	86633240	86633369
chr10	86636944	86637144
chr10	86731300	86731444
chr10	86829630	86829805
chr10	86972071	86972294
chr10	87024966	87025185
chr10	87552796	87552933
chr10	87596809	87596950
chr10	87854529	87854660
chr10	88304456	88304578
chr10	88306355	88306568
chr10	88371925	88372074
chr10	88376907	88377007
chr10	88426563	88426714
chr10	88725507	88725656
chr10	88727298	88727436
chr10	89205934	89206088
chr10	89383585	89383777
chr10	89395905	89396019
chr10	89461902	89462153
chr10	89630232	89630456
chr10	90373591	90373844
chr10	90733675	90733845
chr10	91032501	91032693
chr10	91034044	91034261
chr10	91141703	91141857
chr10	91166950	91167134
chr10	91187911	91188199
chr10	91271233	91271414
chr10	91295469	91295642
chr10	91297915	91298073
chr10	93050948	93051160
chr10	93070610	93070762
chr10	93081644	93081766
chr10	93283394	93283563
chr10	93291956	93292120
chr10	93425737	93425991
chr10	93429622	93429826
chr10	93471594	93471732
chr10	93549152	93549315
chr10	93572360	93572531
chr10	93577624	93577823
chr10	93592500	93592615
chr10	93593994	93594133
chr10	93763212	93763353
chr10	93777494	93777691
chr10	93813187	93813333
chr10	93818714	93818870
chr10	94116424	94116546
chr10	94199225	94199397
chr10	94332837	94333016
chr10	94461492	94461690
chr10	94572043	94572185
chr10	94609335	94609502
chr10	94623675	94623824
chr10	94958408	94958623
chr10	94976418	94976566
chr10	94992278	94992404
chr10	95090178	95090367
chr10	95476130	95476294
chr10	95535958	95536031
chr10	95551738	95551903
chr10	95874482	95874613
chr10	95898566	95898691
chr10	96080585	96080733
chr10	96105321	96105421
chr10	96213959	96214135
chr10	97375870	97376064
chr10	97704710	97704839
chr10	97712765	97712912
chr10	99085033	99085170
chr10	99161993	99162188
chr10	99190841	99191075
chr10	99577378	99577541
chr10	99615876	99616096
chr10	99619520	99619755
chr10	102435197	102435431
chr10	102445051	102445168
chr10	102449570	102449836
chr10	102451880	102452029
chr10	102835943	102836114
chr10	102878067	102878133
chr10	103108189	103108438
chr10	103195087	103195355
chr10	103253968	103254099
chr10	103402370	103402486
chr10	103443107	103443291
chr10	105575398	105575578
chr10	105715018	105715114
chr10	105834809	105834978
chr10	106585870	106585996
chr10	108281120	108281215
chr10	108300869	108301078
chr10	109504821	109504964
chr10	109765644	109765875
chr10	109861411	109861548
chr10	109920839	109921027
chr10	110705774	110705983
chr10	110727926	110728070
chr10	110733460	110733584
chr10	110782764	110782920
chr10	110976216	110976364
chr10	111100183	111100323
chr10	111108875	111109048
chr10	111298814	111298997
chr10	111503203	111503357
chr10	111925558	111925754
chr10	111957853	111957966
chr10	111977696	111977832
chr10	112105962	112106087
chr10	112138580	112138782
chr10	112160309	112160522
chr10	112397343	112397482
chr10	115051717	115051935
chr10	115097291	115097459
chr10	115160363	115160470
chr10	115165120	115165297
chr10	115178136	115178269
chr10	115323406	115323552
chr10	115406510	115406651
chr10	115617590	115617705
chr10	116197446	116197630
chr10	116319325	116319497
chr10	116330537	116330686
chr10	116653830	116653930
chr10	116789286	116789438
chr10	116848883	116849016
chr10	116943190	116943550
chr10	116944132	116944385
chr10	116980984	116981139
chr10	116981938	116982042
chr10	117033952	117034178
chr10	117078395	117078598
chr10	117209722	117209908
chr10	117216879	117217083
chr10	117432381	117432637
chr10	117435492	117435678
chr10	117436829	117437044
chr10	117455630	117455739
chr10	117682632	117682790
chr10	117688358	117688505
chr10	117692310	117692453
chr10	118370552	118370749
chr10	118592784	118592879
chr10	119066066	119066257
chr10	119363772	119363920
chr10	119803672	119803898
chr10	120124725	120124819
chr10	120125238	120125418
chr10	120130742	120130911
chr10	120231839	120232018
chr10	120247494	120247640
chr10	120251025	120251160
chr10	120257458	120257582
chr10	120270925	120271139
chr10	120566108	120566282
chr10	120587337	120587433
chr10	120857824	120858019
chr10	120861307	120861402
chr10	120864562	120864706
chr10	120872680	120872866
chr10	120875802	120875998
chr10	120876306	120876464
chr10	120916442	120916574
chr10	121070811	121070973
chr10	121252899	121253024
chr10	121256530	121256755
chr10	121290066	121290199
chr10	121326300	121326461
chr10	121334687	121334837
chr10	121370932	121371197
chr10	121409710	121409839
chr10	121427239	121427471
chr10	121516379	121516525
chr10	121529462	121529585
chr10	121759211	121759381
chr10	121767434	121767532
chr10	121770959	121771103
chr10	121855992	121856122
chr10	122040505	122040675
chr10	122051949	122052180
chr10	122054653	122054844
chr10	122097225	122097520
chr10	122105451	122105674
chr10	122529449	122529603
chr10	122553200	122553337
chr10	122794403	122794540
chr10	122895176	122895375
chr10	123005376	123005445
chr10	123057232	123057400
chr10	123091881	123092065
chr10	123256090	123256234
chr10	123263860	123264033
chr10	125764504	125764658
chr10	126531557	126531672
chr10	126628197	126628327
chr10	126764918	126765003
chr10	126813336	126813519
chr10	126833087	126833372
chr10	126840403	126840562
chr10	126919210	126919377
chr10	126990457	126990636
chr10	127058295	127058447
chr10	127115090	127115261
chr10	127121075	127121373
chr10	127123553	127123743
chr10	127125287	127125519
chr10	127165017	127165152
chr10	127170830	127171001
chr10	127171156	127171325
chr10	127177752	127177923
chr10	127229022	127229264
chr10	127233248	127233448
chr10	127312400	127312675
chr10	127315099	127315245
chr10	127324570	127324723
chr10	127332206	127332368
chr10	127333284	127333436
chr10	127337069	127337243
chr10	127338965	127339128
chr10	127342361	127342666
chr10	127349088	127349267
chr10	127350645	127350891
chr10	127391874	127392082
chr10	127508351	127508551
chr10	127509026	127509234
chr10	127512867	127513052
chr10	127536759	127536888
chr10	127537987	127538233
chr10	127555869	127556110
chr10	127557562	127557734
chr10	127561273	127561457
chr10	127569536	127569713
chr10	127623523	127623685
chr10	127627015	127627157
chr10	127636720	127636891
chr10	127671358	127671504
chr10	127674684	127675097
chr10	127678005	127678201
chr10	127694731	127694963
chr10	127738162	127738289
chr10	127744691	127744915
chr10	127872578	127872756
chr10	127945368	127945648
chr10	127971208	127971388
chr10	128008321	128008637
chr10	128070535	128070709
chr10	128080670	128080856
chr10	128082983	128083240
chr10	128086482	128086673
chr10	128090547	128090978
chr10	128091047	128091211
chr10	128140627	128140838
chr10	128186049	128186260
chr10	128188635	128188769
chr10	128232783	128232936
chr10	128273112	128273177
chr10	128332526	128332701
chr10	128335732	128335857
chr10	128346811	128346896
chr10	128358865	128359022
chr10	128362706	128362858
chr10	128374498	128374689
chr10	128409741	128410084
chr10	128411421	128411655
chr10	128455468	128455616
chr10	128493821	128493974
chr10	128494089	128494260
chr10	128536327	128536587
chr10	128546423	128546607
chr10	128556379	128556632
chr10	128575205	128575364
chr10	128590535	128590735
chr10	128612757	128612925
chr10	128615052	128615205
chr10	128772943	128773147
chr10	128773807	128773949
chr10	128821587	128821880
chr10	128837529	128837797
chr10	128895485	128895744
chr10	128913316	128913546
chr10	128945787	128945952
chr10	129025993	129026251
chr10	129981943	129982126
chr10	130092970	130093115
chr10	130228263	130228567
chr10	130313619	130313743
chr10	130594771	130595002
chr11	3101222	3101347
chr11	3101511	3101897
chr11	3101946	3102399
chr11	3102763	3103035
chr11	3103647	3103859
chr11	3104542	3104762
chr11	3123743	3124204
chr11	3124238	3124743
chr11	3125245	3125473
chr11	3125544	3125684
chr11	3133277	3133761
chr11	3139907	3140222
chr11	3145154	3145433
chr11	3145464	3146177
chr11	3149486	3150029
chr11	3161591	3161946
chr11	3180797	3181290
chr11	3195703	3196058
chr11	3198874	3199217
chr11	3199458	3199997
chr11	3314085	3314376
chr11	3347171	3347367
[truncated: 16,247 more rows]

## Sheet: RFPneg Cl2
CTCF peaks identified in sorted RFPneg ESC_DUX Cl2
chr1	4228223	4228444
chr1	4516616	4516818
chr1	4768468	4768674
chr1	4780168	4780354
chr1	4855386	4855878
chr1	6144039	6144145
chr1	7204917	7205049
chr1	7397006	7397089
chr1	7397401	7397542
chr1	7398153	7398414
chr1	7543614	7543794
chr1	9541239	9541581
chr1	9545117	9545466
chr1	9573326	9573481
chr1	9696963	9697127
chr1	9772699	9773007
chr1	10089660	10089810
chr1	10197102	10197213
chr1	11065298	11065429
chr1	11657826	11657940
chr1	12836901	12837134
chr1	12864158	12864284
chr1	12990277	12990494
chr1	13052047	13052251
chr1	13117798	13117974
chr1	13227409	13227495
chr1	13706437	13706565
chr1	13784513	13784728
chr1	13789236	13789441
chr1	14740164	14740276
chr1	15007578	15007881
chr1	15791718	15791935
chr1	15792004	15792257
chr1	16062059	16062159
chr1	17123544	17123691
chr1	17163650	17163780
chr1	17980746	17980892
chr1	18012991	18013088
chr1	18106299	18106451
chr1	18288997	18289276
chr1	18360076	18360237
chr1	18793771	18793933
chr1	19179145	19179310
chr1	19205683	19205878
chr1	20311577	20311782
chr1	20513893	20514128
chr1	20544651	20544831
chr1	20612794	20612976
chr1	20762403	20762472
chr1	20933522	20933698
chr1	20939089	20939349
chr1	20943111	20943297
chr1	21161961	21162096
chr1	21166278	21166465
chr1	21213639	21213801
chr1	21271594	21271697
chr1	21344460	21344606
chr1	21461183	21461313
chr1	21516686	21516761
chr1	22487407	22487618
chr1	23062093	23062288
chr1	23324304	23324484
chr1	23792902	23793095
chr1	23827175	23827365
chr1	23906173	23906353
chr1	24135006	24135164
chr1	24137218	24137423
chr1	24171586	24171742
chr1	24249282	24249408
chr1	24302717	24302962
chr1	24901386	24901532
chr1	25510426	25510559
chr1	25885134	25885397
chr1	30584973	30585204
chr1	30778754	30779070
chr1	30920832	30921057
chr1	31154087	31154251
chr1	33663252	33663415
chr1	33684616	33684715
chr1	33739470	33739628
chr1	33742928	33743112
chr1	33846910	33847105
chr1	33892866	33893039
chr1	33944092	33944264
chr1	33964698	33964886
chr1	33966386	33966586
chr1	34061203	34061392
chr1	34068453	34068639
chr1	34093816	34093887
chr1	34164757	34164912
chr1	34190053	34190201
chr1	34201571	34201710
chr1	34218347	34218578
chr1	34462961	34463051
chr1	34487543	34487645
chr1	34511149	34511426
chr1	34602441	34602679
chr1	34642517	34642735
chr1	34700778	34701010
chr1	34738462	34738624
chr1	34867246	34867526
chr1	35385458	35385688
chr1	35388287	35388526
chr1	35478374	35478523
chr1	35726757	35726843
chr1	35839457	35839751
chr1	36065029	36065258
chr1	36134775	36134890
chr1	36149567	36149690
chr1	36252954	36253104
chr1	36254668	36254896
chr1	36256336	36256515
chr1	36277422	36277542
chr1	36279289	36279471
chr1	36501453	36501589
chr1	36513849	36513981
chr1	36547217	36547527
chr1	36684165	36684459
chr1	36737402	36737553
chr1	36744764	36744935
chr1	36784685	36784911
chr1	36848137	36848289
chr1	37250781	37250919
chr1	37258540	37258701
chr1	37272573	37272739
chr1	37419539	37419723
chr1	37634795	37634946
chr1	37639250	37639445
chr1	37864808	37865231
chr1	37867157	37867430
chr1	37931856	37932079
chr1	37985870	37986027
chr1	38185614	38185765
chr1	38202880	38203085
chr1	38769869	38770168
chr1	38787577	38787758
chr1	38789099	38789214
chr1	38799452	38799628
chr1	38856294	38856500
chr1	38934798	38935019
chr1	38936895	38937097
chr1	39001143	39001437
chr1	39217665	39217812
chr1	39522682	39522834
chr1	39527543	39527691
chr1	39530395	39530796
chr1	39614998	39615178
chr1	39685957	39686079
chr1	39911608	39911875
chr1	39936652	39936812
chr1	40095744	40095847
chr1	40115389	40115535
chr1	40116452	40116715
chr1	40378875	40379043
chr1	40658151	40658271
chr1	40768751	40768920
chr1	40797434	40797593
chr1	42691345	42691506
chr1	42915150	42915319
chr1	43138372	43138545
chr1	43139705	43139860
chr1	43264522	43264686
chr1	43269787	43269984
chr1	43299589	43299710
chr1	43511363	43511568
chr1	43738353	43738492
chr1	43899050	43899248
chr1	44041939	44042069
chr1	44064762	44064912
chr1	44155400	44155558
chr1	44174060	44174154
chr1	44745762	44745926
chr1	45816987	45817155
chr1	45825242	45825418
chr1	45862975	45863152
chr1	46416916	46417220
chr1	46849754	46850068
chr1	46914400	46914804
chr1	47774132	47774199
chr1	50962390	50962539
chr1	51334074	51334230
chr1	51347728	51347825
chr1	51459089	51459256
chr1	51597119	51597292
chr1	51600567	51600705
chr1	51944987	51945139
chr1	52004149	52004362
chr1	52099040	52099152
chr1	52170135	52170295
chr1	52216929	52217035
chr1	52267672	52267847
chr1	52302663	52302900
chr1	52489888	52490006
chr1	52748390	52748570
chr1	52772049	52772104
chr1	52955322	52955444
chr1	53053190	53053325
chr1	53352733	53352947
chr1	53712481	53712581
chr1	53715550	53715694
chr1	54039231	54039348
chr1	54275707	54275824
chr1	54362721	54362879
chr1	54381361	54381695
chr1	54513989	54514133
chr1	54666026	54666230
chr1	54706754	54706899
chr1	54832860	54833024
chr1	55192872	55193068
chr1	55239364	55239521
chr1	55383255	55383465
chr1	55404465	55404624
chr1	55447815	55447918
chr1	55874295	55874497
chr1	55874757	55875013
chr1	56753389	56753542
chr1	57281592	57281797
chr1	57394165	57394326
chr1	57429018	57429200
chr1	58031275	58031509
chr1	58139139	58139213
chr1	58271291	58271441
chr1	58296441	58296645
chr1	58560540	58560652
chr1	58562598	58562718
chr1	58677729	58677825
chr1	59142928	59143120
chr1	59523424	59523688
chr1	59609514	59609655
chr1	59613799	59614143
chr1	59623419	59623627
chr1	59690618	59690767
chr1	59720076	59720213
chr1	59749790	59749966
chr1	59862682	59862823
chr1	59883856	59884019
chr1	60104712	60104872
chr1	60161040	60161114
chr1	60196953	60197097
chr1	60429064	60429286
chr1	60441564	60441727
chr1	60535077	60535241
chr1	60565285	60565498
chr1	60823097	60823240
chr1	60853528	60853850
chr1	60860729	60860916
chr1	60868539	60868724
chr1	60954953	60955179
chr1	60961261	60961442
chr1	61298068	61298234
chr1	61771402	61771644
chr1	62701095	62701469
chr1	62722569	62722812
chr1	62738307	62738487
chr1	62786362	62786515
chr1	62967049	62967175
chr1	62984554	62984756
chr1	62986370	62986544
chr1	63110987	63111157
chr1	63181062	63181359
chr1	63182714	63182884
chr1	63403670	63403902
chr1	63658080	63658343
chr1	63659656	63659811
chr1	63881968	63882128
chr1	64418735	64418916
chr1	64448218	64448531
chr1	64461771	64461905
chr1	64705333	64705504
chr1	64709933	64710161
chr1	64986308	64986442
chr1	65010268	65010446
chr1	65046510	65046623
chr1	65112051	65112289
chr1	65178331	65178586
chr1	65179192	65179503
chr1	65179932	65180117
chr1	66838612	66838745
chr1	67061510	67061696
chr1	67640461	67640596
chr1	69139022	69139260
chr1	69689123	69689278
chr1	69785258	69785390
chr1	69984442	69984518
chr1	70270225	70270381
chr1	71037077	71037207
chr1	71188723	71188958
chr1	71531711	71531960
chr1	72123812	72123908
chr1	72255003	72255371
chr1	72704398	72704455
chr1	72717091	72717264
chr1	72718924	72719132
chr1	72854946	72855245
chr1	72865917	72866070
chr1	73901620	73901910
chr1	73902459	73902586
chr1	73996417	73996560
chr1	74077474	74077629
chr1	74082953	74083117
chr1	74196091	74196251
chr1	74205930	74206086
chr1	74284720	74285084
chr1	74313412	74313547
chr1	74327091	74327212
chr1	74332341	74332531
chr1	74361860	74362167
chr1	74390704	74390864
chr1	74398305	74398471
chr1	74460391	74460554
chr1	74661649	74661807
chr1	74723812	74724051
chr1	74763181	74763339
chr1	74784583	74784711
chr1	74787894	74788154
chr1	74808215	74808424
chr1	74809062	74809315
chr1	74880881	74881045
chr1	74893554	74893773
chr1	74895075	74895180
chr1	74901821	74901967
chr1	75000606	75000816
chr1	75016983	75017165
chr1	75124507	75124774
chr1	75232608	75232763
chr1	75254344	75254529
chr1	75317655	75318126
chr1	75342968	75343122
chr1	75390441	75390648
chr1	75398771	75398968
chr1	75413800	75413997
chr1	75425860	75426039
chr1	75445786	75446006
chr1	75477256	75477371
chr1	75495320	75495453
chr1	75559589	75559829
chr1	75597770	75597980
chr1	75652615	75652836
chr1	75925891	75926010
chr1	77516314	77516588
chr1	77930810	77930986
chr1	77943175	77943348
chr1	77972516	77972610
chr1	77978808	77978949
chr1	78008827	78009009
chr1	78525178	78525490
chr1	78536914	78536992
chr1	78557513	78557578
chr1	78724526	78724720
chr1	79611403	79611657
chr1	80153241	80153385
chr1	80180297	80180410
chr1	80408597	80408778
chr1	80504880	80505063
chr1	81310202	81310376
chr1	81316687	81316856
chr1	81319884	81319981
chr1	82571889	82571994
chr1	82839241	82839346
chr1	82987912	82988065
chr1	83000453	83000604
chr1	83064913	83065120
chr1	83076296	83076416
chr1	83187289	83187463
chr1	83727196	83727377
chr1	84286950	84287080
chr1	84581892	84582090
chr1	84697059	84697281
chr1	84697402	84697545
chr1	84733906	84734079
chr1	84866847	84867009
chr1	84881361	84881543
chr1	84885342	84885459
chr1	84886069	84886217
chr1	84955670	84955861
chr1	84987337	84987503
chr1	84995022	84995252
chr1	85069144	85069345
chr1	85114736	85115090
chr1	85120189	85120389
chr1	85243798	85244015
chr1	85287169	85287444
chr1	85323239	85323626
chr1	85342320	85342511
chr1	85451722	85451954
chr1	85541551	85541784
chr1	85574000	85574172
chr1	85581676	85581867
chr1	85736604	85736808
chr1	85853416	85853594
chr1	85935543	85935704
chr1	86007923	86008106
chr1	86059437	86059727
chr1	86062548	86062722
chr1	86064246	86064414
chr1	86178908	86179161
chr1	86189124	86189319
chr1	86214212	86214434
chr1	86311024	86311282
chr1	86339528	86339844
chr1	86363822	86364110
chr1	86381183	86381405
chr1	86389381	86389552
chr1	86395913	86396098
chr1	86404988	86405139
chr1	86416333	86416527
chr1	86430065	86430352
chr1	86440557	86440812
chr1	86450029	86450300
chr1	86501064	86501285
chr1	86501598	86501886
chr1	86509434	86509660
chr1	86525345	86525551
chr1	86532441	86532696
chr1	86533794	86533998
chr1	86614134	86614502
chr1	86618525	86618692
chr1	86650380	86650538
chr1	86699809	86700020
chr1	87041253	87041419
chr1	87042163	87042340
chr1	87174415	87174569
chr1	87175843	87176017
chr1	87184957	87185080
chr1	87187172	87187334
chr1	87418764	87418986
chr1	87447583	87447751
chr1	87541688	87541924
chr1	87568455	87568665
chr1	87608504	87608732
chr1	87664196	87664287
chr1	87766260	87766531
chr1	88120627	88120825
chr1	88144078	88144189
chr1	88144303	88144571
chr1	88217263	88217433
chr1	88277533	88277814
chr1	88284994	88285156
chr1	88287686	88287882
chr1	88289978	88290195
chr1	88301725	88301914
chr1	88318611	88318803
chr1	88357524	88357695
chr1	88424750	88424879
chr1	88445560	88445733
chr1	88456713	88456980
chr1	88562391	88562630
chr1	88705263	88705451
chr1	88705947	88706177
chr1	88742517	88742695
chr1	88745279	88745526
chr1	88750194	88750385
chr1	89058096	89058303
chr1	89069965	89070341
chr1	89191563	89191733
chr1	89193005	89193154
chr1	89196212	89196430
chr1	89276640	89276759
chr1	89323207	89323410
chr1	89342968	89343155
chr1	89344604	89344743
chr1	89524531	89524746
chr1	89631918	89632075
chr1	89643842	89644034
chr1	89646729	89646936
chr1	89752814	89752998
chr1	89770385	89770535
chr1	89859353	89859524
chr1	89939330	89939494
chr1	89940544	89940769
chr1	89943299	89943509
chr1	90012854	90013154
chr1	90013377	90013546
chr1	90051415	90051643
chr1	90060620	90060842
chr1	90557296	90557505
chr1	90590924	90591082
chr1	90592957	90593124
chr1	90906417	90906637
chr1	90956795	90957014
chr1	90973302	90973521
chr1	91099038	91099252
chr1	91250051	91250265
chr1	91347045	91347242
chr1	91380611	91380739
chr1	91428739	91428862
chr1	91483442	91483605
chr1	91540418	91540584
chr1	91962318	91962512
chr1	92453870	92454069
chr1	92611134	92611310
chr1	92647887	92648054
chr1	92648841	92649001
chr1	92696948	92697165
chr1	92895226	92895502
chr1	92909161	92909315
chr1	92956674	92956847
chr1	93014564	93014711
chr1	93081109	93081232
chr1	93224006	93224248
chr1	93507085	93507348
chr1	93667848	93668044
chr1	93727103	93727265
chr1	93743070	93743182
chr1	93803766	93803924
chr1	93832814	93832998
chr1	93909336	93909499
chr1	93978401	93978596
chr1	94034953	94035136
chr1	94079141	94079403
chr1	96801743	96802026
chr1	96846709	96846977
chr1	97038684	97038840
chr1	97688894	97689091
chr1	98072201	98072346
chr1	98179110	98179324
chr1	100223971	100224240
chr1	102635369	102635490
chr1	104609551	104609717
chr1	104986301	104986508
chr1	105660130	105660271
chr1	105711390	105711549
chr1	105891139	105891285
chr1	106071352	106071513
chr1	106735788	106735875
chr1	106738221	106738358
chr1	106883997	106884101
chr1	106901575	106901733
chr1	107481629	107481817
chr1	108827345	108827500
chr1	111634235	111634494
chr1	111660342	111660542
chr1	112380006	112380230
chr1	112388878	112389090
chr1	112456135	112456303
chr1	114961947	114962159
chr1	116477849	116477980
chr1	117354763	117354919
chr1	117412513	117412637
chr1	118012885	118013009
chr1	118320807	118320977
chr1	118321563	118321803
chr1	118498422	118498603
chr1	118564664	118564792
chr1	118759632	118759841
chr1	118772421	118772619
chr1	118822414	118822535
chr1	119074973	119075146
chr1	119082702	119082895
chr1	119083711	119083906
chr1	119087640	119087817
chr1	119093775	119093976
chr1	119153775	119153942
chr1	119458369	119458488
chr1	119463528	119463680
chr1	119484555	119484722
chr1	119494437	119494624
chr1	119548783	119548922
chr1	119685941	119686019
chr1	119919361	119919494
chr1	120013287	120013395
chr1	120033090	120033275
chr1	120093592	120093851
chr1	120098451	120098597
chr1	120155460	120155610
chr1	120197295	120197464
chr1	120327774	120327945
chr1	120550385	120550543
chr1	120586493	120586773
chr1	121189024	121189196
chr1	121389655	121389844
chr1	121441172	121441281
chr1	121567978	121568154
chr1	121601229	121601335
chr1	122007842	122007963
chr1	125370874	125371027
chr1	125574380	125574497
chr1	126929808	126929930
chr1	126931866	126932042
chr1	126966460	126966699
chr1	127459110	127459284
chr1	127484872	127485057
chr1	127496810	127496985
chr1	127500297	127500461
chr1	127827405	127827605
chr1	128281903	128282084
chr1	128832753	128832870
chr1	128875337	128875560
chr1	129244467	129244550
chr1	129827086	129827195
chr1	129843514	129843726
chr1	129919500	129919593
chr1	130372319	130372461
chr1	130797062	130797219
chr1	130875218	130875379
chr1	130876890	130877174
chr1	131053363	131053539
chr1	131060422	131060599
chr1	131115993	131116226
chr1	131181729	131181922
chr1	131246005	131246228
chr1	131246552	131246712
chr1	131260498	131260697
chr1	131270357	131270478
chr1	131290739	131290911
chr1	131329188	131329485
chr1	131555265	131555427
chr1	131566238	131566441
chr1	131613430	131613692
chr1	131658212	131658416
chr1	131712453	131712744
chr1	131765705	131765977
chr1	131882944	131883097
chr1	131981779	131981993
chr1	131982955	131983179
chr1	131995165	131995315
chr1	132000637	132000736
chr1	132116751	132116934
chr1	132121243	132121475
chr1	132140265	132140469
chr1	132155862	132156071
chr1	132157423	132157674
chr1	132162697	132162854
chr1	132165890	132166156
chr1	132211095	132211238
chr1	132237648	132237898
chr1	132261126	132261390
chr1	132306233	132306481
chr1	132355878	132356106
chr1	132520826	132521000
chr1	132521049	132521202
chr1	132524008	132524253
chr1	132525937	132526080
chr1	132594759	132594918
chr1	132609430	132609598
chr1	132678250	132678393
chr1	132758683	132758942
chr1	132759062	132759228
chr1	132771578	132771694
chr1	132968800	132968967
chr1	132982825	132983056
chr1	133013446	133013646
chr1	133039521	133039770
chr1	133087768	133087902
chr1	133101507	133101701
chr1	133116195	133116421
chr1	133118228	133118484
chr1	133125741	133125931
chr1	133306902	133307143
chr1	133307416	133307642
chr1	133311302	133311569
chr1	133314438	133314660
chr1	133353661	133353813
chr1	133380760	133380967
chr1	133385610	133385772
chr1	133610248	133610543
chr1	133613998	133614185
chr1	133701922	133702074
chr1	133716625	133716773
chr1	133896410	133896612
chr1	133911489	133911715
chr1	134048838	134049063
chr1	134053294	134053482
chr1	134106830	134107023
chr1	134120301	134120446
chr1	134122331	134122468
chr1	134151724	134151944
chr1	134154745	134154858
chr1	134202177	134202322
chr1	134331997	134332187
chr1	134339883	134339962
chr1	134368880	134369038
chr1	134399803	134400163
chr1	134435510	134435631
chr1	134518707	134518883
chr1	134524556	134524712
chr1	134641645	134641734
chr1	134704911	134705188
chr1	134854480	134854590
chr1	134989485	134989659
chr1	135063089	135063189
chr1	135106088	135106286
chr1	135108766	135108972
chr1	135110169	135110356
chr1	135136614	135136773
chr1	135154404	135154725
chr1	135259126	135259368
chr1	135368324	135368557
chr1	135452421	135452605
chr1	135461264	135461473
chr1	135540389	135540581
chr1	135544826	135545025
chr1	135671452	135671611
chr1	135699485	135699691
chr1	135700714	135700938
chr1	135704416	135704604
chr1	135719591	135719741
chr1	135753002	135753247
chr1	135781426	135781623
chr1	135787923	135788079
chr1	135789943	135790093
chr1	135811324	135811499
chr1	135847134	135847356
chr1	135865647	135865905
chr1	135944862	135945079
chr1	135945774	135945948
chr1	135958612	135958818
chr1	136045885	136046025
chr1	136170193	136170442
chr1	136459034	136459152
chr1	136521421	136521579
chr1	136550985	136551242
chr1	136556742	136556873
chr1	136739684	136739838
chr1	136744433	136744561
chr1	136749282	136749468
chr1	136758844	136759069
chr1	136773788	136773996
chr1	136856265	136856405
chr1	137218256	137218337
chr1	137225612	137225863
chr1	137226598	137226748
chr1	137324006	137324177
chr1	138044689	138044874
chr1	138123875	138124089
chr1	138752471	138752642
chr1	139156543	139156838
chr1	139161767	139161923
chr1	139267999	139268124
chr1	140484143	140484269
chr1	140661530	140661657
chr1	141961814	141961979
chr1	142742464	142742599
chr1	143644386	143644556
chr1	143776993	143777271
chr1	143803605	143803834
chr1	143814005	143814169
chr1	144197785	144197915
chr1	147305572	147305685
chr1	149758582	149758739
chr1	149833043	149833256
chr1	149856765	149856990
chr1	150307709	150307918
chr1	150393025	150393333
chr1	150824715	150824860
chr1	150920355	150920566
chr1	151009550	151009680
chr1	151011104	151011317
chr1	151035090	151035223
chr1	151066808	151067022
chr1	151079031	151079149
chr1	151353076	151353194
chr1	151497105	151497282
chr1	151632759	151632874
chr1	151706196	151706392
chr1	151820578	151820681
chr1	152186716	152186816
chr1	152280156	152280263
chr1	152290900	152291043
chr1	152313617	152313815
chr1	152511357	152511585
chr1	152520891	152521108
chr1	152525057	152525212
chr1	152724403	152724589
chr1	152746564	152746765
chr1	152768189	152768454
chr1	152779160	152779335
chr1	152790233	152790546
chr1	153035558	153035734
chr1	153066491	153066560
chr1	153092328	153092465
chr1	153101609	153101770
chr1	153386807	153387023
chr1	153401874	153402186
chr1	153451375	153451538
chr1	153482006	153482139
chr1	153510772	153510942
chr1	153550909	153551070
chr1	153557014	153557165
chr1	153559297	153559510
chr1	153742514	153742726
chr1	153746832	153747020
chr1	153749293	153749516
chr1	153847012	153847179
chr1	154181058	154181208
chr1	154786301	154786493
chr1	154788067	154788375
chr1	154796864	154796924
chr1	155006667	155006875
chr1	155025888	155026078
chr1	155049055	155049220
chr1	155140227	155140387
chr1	155281599	155281759
chr1	155293529	155293690
chr1	155457657	155457822
chr1	155564822	155565027
chr1	155575360	155575567
chr1	155576518	155576829
chr1	155676795	155676929
chr1	155721599	155721698
chr1	156040101	156040249
chr1	156040637	156040883
chr1	156043114	156043287
chr1	156085896	156086058
chr1	156111078	156111381
chr1	156241159	156241396
chr1	156263394	156263590
chr1	156505248	156505406
chr1	156522814	156522898
chr1	156566265	156566426
chr1	156584259	156584403
chr1	156626850	156627005
chr1	156631012	156631240
chr1	156633326	156633467
chr1	156676210	156676493
chr1	156712540	156712641
chr1	156730874	156731071
chr1	156741972	156742161
chr1	156752446	156752616
chr1	156764671	156764853
chr1	156917560	156917703
chr1	157076366	157076581
chr1	157077130	157077363
chr1	157081563	157081824
chr1	157086218	157086494
chr1	157536636	157536775
chr1	157553162	157553307
chr1	157560680	157560823
chr1	157745737	157745873
chr1	158598141	158598310
chr1	158654269	158654527
chr1	158654683	158654880
chr1	158670325	158670490
chr1	158844582	158844841
chr1	158953673	158953813
chr1	159135443	159135598
chr1	159290378	159290464
chr1	159390070	159390370
chr1	159396494	159396637
chr1	159523642	159523771
chr1	159911080	159911248
chr1	160062127	160062314
chr1	160081221	160081404
chr1	160194834	160195267
chr1	160231111	160231240
chr1	160253196	160253387
chr1	160316339	160316494
chr1	160399581	160399703
chr1	160743406	160743523
chr1	160934020	160934181
chr1	160934206	160934443
chr1	161180793	161180974
chr1	161195608	161195800
chr1	161214533	161214746
chr1	161286847	161287017
chr1	161400192	161400411
chr1	161736986	161737200
chr1	161748219	161748499
chr1	161968993	161969263
chr1	161976507	161976685
chr1	161999911	162000049
chr1	162313768	162313889
chr1	162336772	162336906
chr1	162531721	162531827
chr1	162549925	162550175
chr1	162620604	162620797
chr1	162665192	162665394
chr1	162880130	162880246
chr1	162895983	162896085
chr1	163070550	163070756
chr1	163150535	163150736
chr1	163779370	163779616
chr1	163910467	163910624
chr1	164009337	164009510
chr1	164019368	164019494
chr1	164022227	164022360
chr1	164138713	164138935
chr1	164138981	164139103
chr1	164184685	164184870
chr1	164315373	164315552
chr1	164316785	164316948
chr1	164342285	164342493
chr1	164366850	164366986
chr1	164745030	164745234
chr1	164870674	164870913
chr1	165120502	165120674
chr1	165252119	165252327
chr1	165320709	165320809
chr1	165579475	165579652
chr1	165583584	165583771
chr1	165658708	165658938
chr1	165736288	165736465
chr1	165771653	165771898
chr1	165775600	165775814
chr1	165853853	165853986
chr1	166153432	166153689
chr1	166154229	166154454
chr1	166319291	166319462
chr1	166360255	166360454
chr1	167034575	167034723
chr1	167212339	167212547
chr1	167231600	167231725
chr1	167337575	167337713
chr1	167349292	167349509
chr1	167369968	167370237
chr1	167394279	167394495
chr1	167414871	167415113
chr1	167637134	167637320
chr1	167638094	167638374
chr1	167645010	167645253
chr1	167669880	167670057
chr1	167782266	167782395
chr1	167915333	167915590
chr1	167932203	167932351
chr1	167941980	167942224
chr1	168214127	168214378
chr1	169674228	169674396
chr1	169919301	169919506
chr1	169921657	169921826
chr1	169939518	169939646
chr1	170174927	170175239
chr1	170613350	170613543
chr1	170632447	170632706
chr1	170844528	170844686
chr1	170895375	170895700
chr1	170900938	170901044
chr1	170901584	170901850
chr1	170992723	170992955
chr1	170996870	170997030
chr1	171007017	171007148
chr1	171043692	171043871
chr1	171111012	171111221
chr1	171118366	171118504
chr1	171220942	171221079
chr1	171222371	171222821
chr1	171238594	171238758
chr1	171247077	171247341
chr1	171257305	171257488
chr1	171264192	171264366
chr1	171281774	171281966
chr1	171319795	171320025
chr1	171358534	171358783
chr1	171470348	171470553
chr1	171479029	171479293
chr1	171501492	171501890
chr1	171502436	171503603
chr1	171532983	171533158
chr1	171564348	171564592
chr1	171566971	171567383
chr1	171610163	171610294
chr1	171610916	171611054
chr1	171614130	171614247
chr1	171699090	171699310
chr1	171815795	171816030
chr1	172000807	172000983
chr1	172012120	172012298
chr1	172217203	172217494
chr1	172247850	172247972
chr1	172305796	172305900
chr1	172310177	172310400
chr1	172324844	172325014
chr1	172326794	172326960
chr1	172357694	172357880
chr1	172364697	172364966
chr1	172368897	172369099
chr1	172409132	172409362
chr1	172410907	172411114
chr1	172528788	172528995
chr1	172619335	172619486
chr1	172632988	172633365
chr1	173339585	173339800
chr1	174466439	174466538
chr1	174469828	174470000
chr1	174595055	174595264
chr1	175923953	175924105
chr1	175936492	175936738
chr1	176218328	176218472
chr1	176331435	176331631
chr1	176712495	176712696
chr1	176877819	176877957
chr1	177188754	177189028
chr1	177685041	177685177
chr1	177705302	177705505
chr1	177806887	177807039
chr1	177845976	177846134
chr1	177940531	177940722
chr1	178072894	178073080
chr1	178146549	178146712
chr1	178242207	178242497
chr1	178303512	178303673
chr1	178360850	178361077
chr1	178449289	178449609
chr1	178463835	178464042
chr1	178468303	178468540
chr1	178527027	178527364
chr1	178960423	178960573
chr1	179142331	179142498
chr1	179232173	179232345
chr1	179451386	179451544
chr1	179477193	179477343
chr1	179502678	179502824
chr1	179507017	179507194
chr1	179541657	179541838
chr1	179623828	179624037
chr1	179645751	179645944
chr1	179734523	179734742
chr1	179844986	179845206
chr1	179847777	179848111
chr1	179859263	179859511
chr1	180131553	180131629
chr1	180175204	180175407
chr1	180215140	180215339
chr1	180268635	180268864
chr1	180329054	180329178
chr1	180407173	180407399
chr1	180422236	180422390
chr1	180428437	180428637
chr1	180484175	180484298
chr1	180720423	180720635
chr1	180763988	180764245
chr1	180774705	180774934
chr1	180811011	180811259
chr1	180811713	180811917
chr1	180863735	180863946
chr1	180873996	180874412
chr1	180877529	180877774
chr1	180901268	180901459
chr1	180919858	180919986
chr1	180974526	180974711
chr1	180976366	180976594
chr1	180992274	180992422
chr1	181022321	181022589
chr1	181039718	181039851
chr1	181232796	181233006
chr1	181379778	181379907
chr1	181545511	181545715
chr1	181616278	181616516
chr1	181881006	181881118
chr1	181888862	181889072
chr1	182124560	182124763
chr1	182130969	182131114
chr1	182140515	182140713
chr1	182143398	182143584
chr1	182149998	182150261
chr1	182376256	182376393
chr1	182381430	182381550
chr1	182539480	182539675
chr1	182792592	182792725
chr1	182983050	182983183
chr1	183315897	183316014
chr1	183349906	183350203
chr1	183379495	183379845
chr1	183424302	183424409
chr1	183439292	183439458
chr1	183440900	183441044
chr1	183442203	183442384
chr1	183657207	183657333
chr1	184263109	184263245
chr1	184266192	184266333
chr1	184395332	184395512
chr1	184492115	184492338
chr1	184741571	184741678
chr1	184771675	184771901
chr1	184777137	184777448
chr1	184786570	184786980
chr1	184791260	184791399
chr1	184793189	184793441
chr1	184802537	184802697
chr1	184824706	184824848
chr1	184825152	184825407
chr1	184832279	184832513
chr1	184852396	184852609
chr1	184853397	184853495
chr1	184918632	184918813
chr1	185404188	185404337
chr1	185682040	185682173
chr1	186722071	186722258
chr1	186827853	186828034
chr1	187448236	187448473
chr1	187452301	187452447
chr1	188993301	188993408
chr1	189023377	189023491
chr1	189700942	189701244
chr1	189870572	189870704
chr1	189883851	189884091
chr1	189973163	189973373
chr1	190831860	190832060
chr1	190881562	190881708
chr1	190944350	190944620
chr1	191075649	191075834
chr1	191126077	191126329
chr1	191153188	191153369
chr1	191275604	191275827
chr1	191288879	191289093
chr1	191312507	191312641
chr1	191364633	191364773
chr1	191575459	191575847
chr1	191575900	191576203
chr1	191817918	191818119
chr1	191965121	191965340
chr1	192093026	192093204
chr1	192094538	192094787
chr1	192190427	192190754
chr1	192454037	192454129
chr1	192598533	192598693
chr1	192712120	192712223
chr1	192722252	192722445
chr1	192745072	192745394
chr1	192790594	192790705
chr1	193130226	193130444
chr1	193376921	193377072
chr1	193440636	193440828
chr1	193449665	193449800
chr1	193504029	193504198
chr1	193576094	193576250
chr1	193589156	193589323
chr1	193703173	193703351
chr1	194223097	194223279
chr1	194618792	194618987
chr1	194753305	194753411
chr1	194817010	194817147
chr1	195040512	195040705
chr1	195232754	195232912
chr1	195241434	195241792
chr1	195371719	195371967
chr10	3562264	3562392
chr10	3741205	3741427
chr10	3801391	3801526
chr10	3850116	3850292
chr10	3973000	3973168
chr10	3995417	3995545
chr10	3996501	3996775
chr10	4088847	4089014
chr10	4346941	4347095
chr10	4372045	4372335
chr10	4404983	4405160
chr10	4593949	4594109
chr10	4598337	4598476
chr10	4675084	4675273
chr10	4724945	4725117
chr10	5161682	5161859
chr10	5480196	5480332
chr10	5490167	5490294
chr10	5600188	5600338
chr10	5787076	5787156
chr10	5824043	5824583
chr10	5824966	5825164
chr10	5841510	5841658
chr10	5847029	5847206
chr10	5859902	5860044
chr10	6694597	6694753
chr10	7068731	7068891
chr10	7333406	7333647
chr10	7470111	7470286
chr10	7600750	7600945
chr10	7673744	7673981
chr10	7810069	7810283
chr10	7883619	7883776
chr10	8196435	8196614
chr10	8240421	8240572
chr10	8242441	8242586
chr10	8715792	8715961
chr10	8795448	8795602
chr10	9575685	9575840
chr10	10321222	10321404
chr10	10355646	10355807
chr10	10558179	10558411
chr10	11039434	11039575
chr10	11362375	11362515
chr10	11449976	11450154
chr10	11457539	11457679
chr10	12916899	12917027
chr10	13016650	13016814
chr10	13087321	13087520
chr10	13969102	13969294
chr10	14391111	14391316
chr10	14450182	14450395
chr10	14451975	14452164
chr10	14685763	14685970
chr10	15263280	15263728
chr10	17728076	17728215
chr10	17733105	17733305
chr10	18197412	18197612
chr10	18388765	18388946
chr10	18453486	18453677
chr10	18528712	18528836
chr10	18561544	18561685
chr10	18602191	18602326
chr10	18911031	18911256
chr10	19015327	19015573
chr10	19186103	19186245
chr10	19297769	19297928
chr10	19516091	19516215
chr10	19518865	19519032
chr10	19708405	19708593
chr10	19894106	19894251
chr10	19907288	19907470
chr10	20125372	20125547
chr10	20170633	20170759
chr10	20290463	20290583
chr10	20308606	20308683
chr10	20314930	20315073
chr10	20361970	20362127
chr10	20948478	20948624
chr10	20963879	20964026
chr10	20966168	20966395
chr10	20992754	20992918
chr10	21178861	21179084
chr10	21337382	21337464
chr10	21383002	21383204
chr10	21421157	21421260
chr10	21465432	21465609
chr10	21601038	21601231
chr10	21995349	21995574
chr10	21996001	21996220
chr10	22007924	22008072
chr10	22010276	22010460
chr10	22018719	22018895
chr10	22034387	22034535
chr10	22036372	22036520
chr10	22141016	22141173
chr10	22142287	22142697
chr10	22142834	22143044
chr10	22163825	22163974
chr10	22212333	22212577
chr10	22402601	22402852
chr10	22567185	22567354
chr10	22618963	22619075
chr10	23081380	23081535
chr10	23116896	23117022
chr10	23150537	23150712
chr10	23611327	23611468
chr10	23812236	23812439
chr10	23815221	23815372
chr10	23979457	23979628
chr10	24131599	24131737
chr10	24173609	24173899
chr10	24297892	24298062
chr10	24298621	24298849
chr10	24312195	24312700
chr10	24381983	24382184
chr10	24591216	24591400
chr10	24608856	24608960
chr10	24622631	24622864
chr10	24625224	24625391
chr10	24630787	24630946
chr10	24797354	24797525
chr10	24869663	24869989
chr10	24873706	24873859
chr10	24886135	24886267
chr10	25250242	25250432
chr10	25268609	25268755
chr10	25284873	25285001
chr10	25681349	25681489
chr10	26079005	26079147
chr10	26890659	26890848
chr10	27761503	27761719
chr10	28368705	28368875
chr10	28730256	28730382
chr10	29107115	29107222
chr10	29206897	29206986
chr10	29338786	29338938
chr10	29395024	29395185
chr10	29459747	29459895
chr10	30623057	30623191
chr10	30719030	30719232
chr10	30838318	30838486
chr10	31299336	31299451
chr10	31445917	31446117
chr10	33375588	33375906
chr10	33986895	33987082
chr10	34036680	34036833
chr10	34280663	34280820
chr10	34326882	34327033
chr10	36546745	36546883
chr10	37014353	37014542
chr10	37072901	37073050
chr10	38689751	38689854
chr10	38822444	38822605
chr10	39064868	39065006
chr10	39067103	39067297
chr10	39097125	39097250
chr10	39171178	39171514
chr10	39171767	39172032
chr10	39239916	39240093
chr10	39811616	39811828
chr10	39896621	39896762
chr10	39960283	39960490
chr10	40212521	40212795
chr10	40258613	40259216
chr10	40330391	40330603
chr10	40370268	40370435
chr10	40525054	40525227
chr10	40583940	40584144
chr10	40629241	40629467
chr10	41004408	41004611
chr10	41015797	41015945
chr10	41288915	41289094
chr10	41304212	41304342
chr10	41434698	41434845
chr10	41505565	41505864
chr10	41632179	41632360
chr10	41682870	41683090
chr10	41689985	41690211
chr10	41933659	41933780
chr10	41980837	41981000
chr10	42291481	42291679
chr10	42297253	42297374
chr10	42356146	42356237
chr10	42601726	42601853
chr10	42637378	42637563
chr10	42643773	42643902
chr10	42697101	42697404
chr10	42841928	42842061
chr10	42913294	42913473
chr10	42958200	42958480
chr10	42972862	42973077
chr10	42990052	42990192
chr10	43211999	43212149
chr10	43378448	43378569
chr10	43540867	43541140
chr10	43549537	43549712
chr10	43560900	43561017
chr10	43561455	43561601
chr10	43575027	43575171
chr10	44177562	44177704
chr10	44233436	44233637
chr10	44235469	44235641
chr10	44256775	44256926
chr10	44460255	44460372
chr10	45051182	45051395
chr10	45132513	45132681
chr10	45344509	45344641
chr10	45917008	45917212
chr10	46011988	46012223
chr10	46057388	46057632
chr10	47116999	47117142
chr10	47285835	47285969
chr10	49417420	49417652
chr10	50699145	50699263
chr10	50704339	50704493
chr10	51253585	51253695
chr10	51405296	51405400
chr10	51463844	51464129
chr10	51553437	51553643
chr10	51553779	51554017
chr10	51595183	51595377
chr10	52144385	52144441
chr10	52331111	52331306
chr10	52417198	52417544
chr10	53046821	53046884
chr10	53115165	53115328
chr10	53341434	53341559
chr10	53346594	53346723
chr10	53528525	53528767
chr10	53812632	53812817
chr10	53859345	53859484
chr10	55767666	55767845
chr10	55980269	55980399
chr10	56106687	56106918
chr10	56339239	56339447
chr10	57001468	57001677
chr10	57448049	57448437
chr10	57571344	57571474
chr10	57743577	57743709
chr10	57743850	57743974
chr10	57841972	57842135
chr10	57848451	57848607
chr10	58313031	58313187
chr10	58359240	58359376
chr10	58377953	58378135
chr10	58495742	58495911
chr10	58548808	58549025
chr10	58559242	58559428
chr10	58559943	58560124
chr10	58673608	58673801
chr10	58675702	58675953
chr10	58812196	58812371
chr10	59109117	59109279
chr10	59149929	59150108
chr10	59292616	59292957
chr10	59296341	59296571
chr10	59710357	59710636
chr10	59787541	59787721
chr10	59814917	59815149
chr10	59817671	59817804
chr10	59994099	59994210
chr10	60005471	60005592
chr10	60148170	60148383
chr10	60191752	60192000
chr10	60237867	60238012
chr10	60245133	60245419
chr10	60246628	60246839
chr10	60305302	60305545
chr10	60407928	60408158
chr10	60418200	60418395
chr10	60419754	60419859
chr10	60459060	60459265
chr10	60531466	60531616
chr10	60613083	60613180
chr10	60757107	60757300
chr10	60760394	60760773
chr10	60774768	60774951
chr10	60775604	60775744
chr10	60779723	60779907
chr10	61052326	61052575
chr10	61068515	61068803
chr10	61087812	61087879
chr10	61147823	61148040
chr10	61175917	61176114
chr10	61199580	61199848
chr10	61211806	61211999
chr10	61215720	61215904
chr10	61275880	61276115
chr10	61336210	61336400
chr10	61339352	61339510
chr10	61344128	61344321
chr10	61356200	61356425
chr10	61399520	61399638
chr10	61402671	61402760
chr10	61415359	61415463
chr10	61466294	61466649
chr10	61467043	61467165
chr10	61492112	61492385
chr10	61522832	61522940
chr10	61587381	61587518
chr10	61602381	61602581
chr10	61602896	61603057
chr10	61618665	61618953
chr10	61619049	61619217
chr10	61623912	61624066
chr10	61670910	61670994
chr10	61694898	61695013
chr10	61695366	61695594
chr10	61734601	61734730
chr10	61745251	61745431
chr10	61782877	61783035
chr10	61820143	61820281
chr10	61838798	61839015
chr10	61980530	61980785
chr10	62055464	62055635
chr10	62102164	62102420
chr10	62183155	62183387
chr10	62186934	62187105
chr10	62243063	62243214
chr10	62261194	62261503
chr10	62275347	62275469
chr10	62488404	62488664
chr10	62500320	62500485
chr10	62549894	62550129
chr10	62590291	62590554
chr10	62679910	62680130
chr10	62862511	62862744
chr10	62881335	62881504
chr10	62987424	62987586
chr10	63153671	63153817
chr10	63270351	63270514
chr10	63271903	63271988
chr10	63308690	63308877
chr10	63309046	63309266
chr10	63377552	63377843
chr10	63382696	63383016
chr10	63422045	63422254
chr10	63422284	63422540
chr10	63424560	63424725
chr10	63692145	63692308
chr10	64090256	64090416
chr10	64744183	64744482
chr10	66719876	66720063
chr10	66814567	66814801
chr10	66853304	66853482
chr10	66864233	66864371
chr10	66913715	66913917
chr10	67247310	67247395
chr10	67315091	67315359
chr10	67348256	67348366
chr10	67766311	67766528
chr10	67862414	67862557
chr10	67871896	67872103
chr10	67931452	67931613
chr10	67943585	67943830
chr10	67984703	67984856
chr10	67996366	67996461
chr10	67998213	67998408
chr10	68001611	68001786
chr10	68013234	68013451
chr10	68058495	68058676
chr10	68146963	68147190
chr10	68283232	68283399
chr10	68625892	68626036
chr10	68811134	68811280
chr10	68978216	68978443
chr10	69102127	69102279
chr10	69306309	69306454
chr10	69307244	69307368
chr10	69321396	69321524
chr10	69367137	69367286
chr10	69654974	69655153
chr10	69656409	69656601
chr10	69662452	69662632
chr10	69781599	69781773
chr10	69793243	69793443
chr10	69845846	69846049
chr10	69870461	69870601
chr10	69910555	69910883
chr10	69964719	69964921
chr10	70173417	70173578
chr10	70186274	70186464
chr10	70255562	70255805
chr10	70296883	70297188
chr10	70303347	70303436
chr10	70318722	70318938
chr10	70507998	70508123
chr10	70540493	70540762
chr10	70563779	70563886
chr10	70963757	70963902
chr10	71218354	71218561
chr10	71226025	71226280
chr10	71306279	71306425
chr10	71326961	71327086
chr10	71401395	71401553
chr10	71411962	71412056
chr10	71422683	71422861
chr10	71431353	71431469
chr10	71480036	71480161
chr10	71857780	71857861
chr10	73012002	73012228
chr10	73098105	73098304
chr10	73106009	73106171
chr10	74848461	74848675
chr10	74925391	74925518
chr10	75021232	75021466
chr10	75151412	75151627
chr10	75191734	75192079
chr10	75586304	75586507
chr10	75635743	75635968
chr10	75744145	75744288
chr10	75765269	75765519
chr10	75832361	75832480
chr10	75853549	75853743
chr10	75951675	75952143
chr10	75975294	75975529
chr10	76118873	76118988
chr10	76202045	76202330
chr10	76204109	76204258
chr10	76229767	76229938
chr10	76346686	76346874
chr10	76442872	76443081
chr10	76455337	76455510
chr10	76513275	76513512
chr10	76728420	76728651
chr10	76735170	76735334
chr10	76791598	76791801
chr10	77021455	77021649
chr10	77064730	77065020
chr10	77070221	77070387
chr10	77082669	77082832
chr10	77130639	77130898
chr10	77135547	77135678
chr10	77252905	77253148
chr10	77282168	77282314
chr10	77282958	77283118
chr10	77509708	77509946
chr10	77543341	77543529
chr10	77566808	77567045
chr10	77590949	77591147
chr10	77605348	77605583
chr10	77627581	77627792
chr10	77729357	77729480
chr10	77753615	77753801
chr10	77926289	77926368
chr10	77972232	77972535
chr10	77984783	77984959
chr10	78018828	78019009
chr10	78028134	78028333
chr10	78043488	78043850
chr10	78160073	78160262
chr10	78279291	78279458
chr10	78378641	78378834
chr10	78392240	78392378
chr10	78396300	78396569
chr10	78487862	78488025
chr10	78746007	78746162
chr10	79314537	79314711
chr10	79322524	79322663
chr10	79580918	79581051
chr10	79595307	79595468
chr10	79658929	79659055
chr10	79664132	79664355
chr10	79668773	79669048
chr10	79682987	79683096
chr10	79683398	79683558
chr10	79692326	79692436
chr10	79695312	79695462
chr10	79712090	79712296
chr10	79712516	79712685
chr10	79732584	79732783
chr10	79768488	79768637
chr10	79775007	79775118
chr10	79780051	79780647
chr10	79784019	79784190
chr10	79788505	79788728
chr10	79817301	79817406
chr10	79834884	79835016
chr10	79883725	79883954
chr10	79892719	79892982
chr10	79925379	79925550
chr10	79959821	79960175
chr10	79984788	79985263
chr10	79987066	79987290
chr10	80114658	80114831
chr10	80115406	80115840
chr10	80165125	80165330
chr10	80175598	80175713
chr10	80199475	80199706
chr10	80245767	80245926
chr10	80340133	80340350
chr10	80350345	80350585
chr10	80370114	80370260
chr10	80374195	80374455
chr10	80376221	80376499
chr10	80376871	80377041
chr10	80377861	80377990
chr10	80441680	80441902
chr10	80446279	80446493
chr10	80487102	80487272
chr10	80509464	80509631
chr10	80523423	80523573
chr10	80557409	80557581
chr10	80561770	80561932
chr10	80566349	80566540
chr10	80578480	80578654
chr10	80578979	80579187
chr10	80611176	80611338
chr10	80659292	80659493
chr10	80661184	80661469
chr10	80684270	80684510
chr10	80742257	80742523
chr10	80747391	80747675
chr10	80751208	80751332
chr10	80774764	80774924
chr10	80805957	80806165
chr10	80818080	80818263
chr10	80822049	80822320
chr10	80826182	80826604
chr10	80876188	80876336
chr10	80880481	80880773
chr10	80881387	80881607
chr10	80946804	80947023
chr10	80955739	80956012
chr10	80988218	80988428
chr10	80991170	80991339
chr10	80998904	80999134
chr10	81014908	81015205
chr10	81016724	81016922
chr10	81022871	81023145
chr10	81041612	81041813
chr10	81073496	81073720
chr10	81082364	81082551
chr10	81087123	81087307
chr10	81173203	81173328
chr10	81198342	81198482
chr10	81217432	81217611
chr10	81287727	81288006
chr10	81288694	81288921
chr10	81289374	81289531
chr10	81292575	81292974
chr10	81304961	81305133
chr10	81320713	81320965
chr10	81349152	81349334
chr10	81350800	81351005
chr10	81395271	81395410
chr10	81405955	81406092
chr10	81408890	81409001
chr10	81441178	81441293
chr10	81450243	81450478
chr10	81465367	81465675
chr10	81484056	81484268
chr10	81502672	81502859
chr10	81518594	81518744
chr10	81526877	81527039
chr10	81550314	81550504
chr10	81551551	81551948
chr10	81553264	81553474
chr10	81556385	81556570
chr10	81564824	81565027
chr10	81602920	81603176
chr10	81605148	81605305
chr10	81605924	81606374
chr10	81876316	81876383
chr10	82004945	82005110
chr10	82170973	82171181
chr10	82589801	82589976
chr10	82666510	82666729
chr10	82876124	82876332
chr10	82901562	82901734
chr10	82909357	82909543
chr10	82961393	82961579
chr10	83198115	83198282
chr10	83219761	83220034
chr10	83251401	83251668
chr10	83536570	83536737
chr10	83729665	83729749
chr10	83776629	83776745
chr10	83819728	83819914
chr10	84019511	84019713
chr10	84438115	84438372
chr10	84450820	84450971
chr10	84488363	84488577
chr10	84515555	84515686
chr10	84945794	84945939
chr10	85013494	85013717
chr10	85183704	85183957
chr10	85220911	85221173
chr10	85651876	85652059
chr10	85678671	85678866
chr10	85968058	85968261
chr10	86021720	86021923
chr10	86296289	86296446
chr10	86356867	86357084
chr10	86452516	86452715
chr10	86463950	86464181
chr10	86484054	86484229
chr10	86498841	86499011
chr10	86633246	86633391
chr10	86637021	86637112
chr10	86731288	86731424
chr10	86829643	86829805
chr10	86972071	86972224
chr10	87024966	87025203
chr10	87094411	87094533
chr10	87552776	87552931
chr10	87596834	87596934
chr10	88304440	88304581
chr10	88306323	88306667
chr10	88327542	88327697
chr10	88330821	88331052
chr10	88371949	88372069
chr10	88376869	88376998
chr10	88426507	88426668
chr10	88725480	88725625
chr10	88727175	88727436
chr10	89205933	89206157
chr10	89383533	89383747
chr10	89395886	89396119
chr10	89461911	89462138
chr10	89630232	89630419
chr10	90373592	90373792
chr10	90690270	90690423
chr10	90733742	90733870
chr10	91032516	91032686
chr10	91034033	91034267
chr10	91141647	91141849
chr10	91166896	91167142
chr10	91270363	91270633
chr10	91271215	91271456
chr10	91295468	91295696
chr10	91297878	91298097
chr10	91425624	91425946
chr10	93050853	93051238
chr10	93070609	93070847
chr10	93081600	93081826
chr10	93283403	93283563
chr10	93291970	93292127
chr10	93425712	93426025
chr10	93429650	93429818
chr10	93471569	93471701
chr10	93549129	93549296
chr10	93577687	93577857
chr10	93592500	93592663
chr10	93593997	93594216
chr10	93603377	93603566
chr10	93608177	93608304
chr10	93763181	93763406
chr10	93777515	93777699
chr10	93813147	93813349
chr10	93818659	93818871
chr10	94035864	94036007
chr10	94116367	94116542
chr10	94332818	94332968
chr10	94461499	94461690
chr10	94572070	94572273
chr10	94609324	94609542
chr10	94623623	94623825
chr10	94958442	94958637
chr10	94976452	94976562
chr10	94992140	94992455
chr10	95156503	95156717
chr10	95476113	95476262
chr10	95535862	95536245
chr10	95551610	95551988
chr10	95557356	95557493
chr10	95858309	95858470
chr10	95898547	95898746
chr10	96080581	96080810
chr10	96105276	96105413
chr10	96213967	96214154
chr10	96616722	96617035
chr10	97313050	97313265
chr10	97340040	97340192
chr10	97375737	97376022
chr10	97704676	97704903
chr10	97712765	97712953
chr10	99085029	99085204
chr10	99162040	99162212
chr10	99190908	99191119
chr10	99408937	99409030
chr10	99460193	99460365
chr10	99577369	99577525
chr10	99615913	99616130
chr10	99619565	99619728
chr10	99644949	99645223
chr10	102435235	102435444
chr10	102445078	102445170
chr10	102449570	102449742
chr10	102491930	102492122
chr10	102498829	102498992
chr10	102735373	102735544
chr10	102835980	102836117
chr10	102878067	102878155
chr10	103108166	103108326
chr10	103195060	103195364
chr10	103253943	103254086
chr10	103443106	103443335
chr10	105575382	105575556
chr10	105714983	105715175
chr10	105834766	105835023
chr10	107442872	107443031
chr10	108300880	108301090
chr10	109504821	109504923
chr10	109665018	109665198
chr10	109747048	109747163
chr10	109765734	109765959
chr10	109861393	109861565
chr10	109920809	109921027
chr10	110705808	110706025
chr10	110727902	110728070
chr10	110733457	110733580
chr10	110782735	110782928
chr10	110976189	110976360
chr10	110989811	110990040
chr10	111107472	111107592
chr10	111108881	111109090
chr10	111226599	111226755
chr10	111298851	111299005
chr10	111503181	111503339
chr10	111925562	111925745
chr10	111957866	111958029
chr10	111977658	111977818
chr10	112105885	112106118
chr10	112138593	112138726
chr10	112160281	112160527
chr10	115097276	115097426
chr10	115160378	115160503
chr10	115165118	115165331
chr10	115178095	115178247
chr10	115323370	115323551
chr10	115406390	115406636
chr10	115617591	115617707
chr10	116197431	116197630
chr10	116319334	116319543
chr10	116789211	116789417
chr10	116848847	116849072
chr10	116943173	116943267
chr10	116944208	116944415
chr10	117033903	117034073
chr10	117078403	117078571
chr10	117209684	117209906
chr10	117330642	117330788
chr10	117363163	117363299
chr10	117402486	117402713
chr10	117432428	117432660
chr10	117435490	117435677
chr10	117436788	117437049
chr10	117455589	117455748
chr10	117566305	117566425
chr10	117677086	117677264
chr10	117682618	117682819
chr10	117688328	117688580
chr10	117692306	117692482
chr10	117796329	117796396
chr10	118370558	118370748
chr10	118592784	118592887
chr10	119066109	119066235
chr10	119803672	119803899
chr10	120064542	120064685
chr10	120123866	120124049
chr10	120125238	120125437
chr10	120130763	120130892
chr10	120202233	120202402
chr10	120231858	120232049
chr10	120247517	120247673
chr10	120257450	120257575
chr10	120270976	120271139
chr10	120587305	120587445
chr10	120857823	120858004
chr10	120861230	120861400
chr10	120864562	120864745
chr10	120872635	120872855
chr10	120875800	120875981
chr10	120876271	120876470
chr10	121070809	121070972
chr10	121256583	121256800
chr10	121326300	121326415
chr10	121331083	121331222
chr10	121334690	121334886
chr10	121409732	121409906
chr10	121427259	121427390
chr10	121516380	121516586
chr10	121529440	121529576
chr10	121689634	121689815
chr10	121759209	121759385
chr10	121767411	121767547
chr10	121770956	121771120
chr10	122040491	122040675
chr10	122051949	122052159
chr10	122054646	122054871
chr10	122529448	122529612
chr10	122544469	122544578
chr10	122553200	122553337
chr10	122581194	122581333
chr10	122794366	122794562
chr10	122804010	122804158
chr10	122807097	122807298
chr10	122895194	122895395
chr10	123005331	123005460
chr10	123057223	123057443
chr10	123091858	123092098
chr10	123255788	123255906
chr10	123256018	123256234
chr10	123263864	123263991
chr10	123456876	123457027
chr10	123480442	123480615
chr10	125764523	125764658
chr10	125994998	125995165
chr10	126169901	126170002
chr10	126531558	126531672
chr10	126764829	126765030
chr10	126806915	126807182
chr10	126813344	126813480
chr10	126833086	126833254
chr10	126840403	126840546
chr10	126853427	126853610
chr10	126919159	126919377
chr10	126990454	126990636
chr10	127058295	127058526
chr10	127072407	127072581
chr10	127115117	127115340
chr10	127121137	127121412
chr10	127123525	127123729
chr10	127125274	127125505
chr10	127165018	127165194
chr10	127170783	127171046
chr10	127171118	127171325
chr10	127177754	127178010
chr10	127228894	127229207
chr10	127233253	127233485
chr10	127312434	127312643
chr10	127324606	127324743
chr10	127332247	127332437
chr10	127333219	127333529
chr10	127338921	127339104
chr10	127342468	127342581
chr10	127350668	127350894
chr10	127391807	127392063
chr10	127508368	127508521
chr10	127508968	127509234
chr10	127512858	127513131
chr10	127536704	127536879
chr10	127537945	127538233
chr10	127555847	127556092
chr10	127557562	127557702
chr10	127561282	127561447
chr10	127569599	127569788
chr10	127623528	127623695
chr10	127626561	127626752
chr10	127636720	127636918
chr10	127674699	127675033
chr10	127678015	127678216
chr10	127694779	127694894
chr10	127738162	127738358
chr10	127744648	127745065
chr10	127945363	127945640
chr10	127956135	127956348
chr10	127971286	127971450
chr10	127998459	127998575
chr10	128008296	128008533
chr10	128070488	128070715
chr10	128080649	128080808
chr10	128082993	128083306
chr10	128086493	128086688
chr10	128090699	128091285
chr10	128140651	128140782
chr10	128186096	128186288
chr10	128187215	128187536
chr10	128188603	128188821
chr10	128212865	128213040
chr10	128232809	128232979
chr10	128272011	128272148
[truncated: 16,488 more rows]

## Sheet: RFPpos Cl2
CTCF peaks identified in sorted RFPpos ESC_DUX Cl2
chr1	4416836	4417011
chr1	4516682	4516777
chr1	4768461	4768610
chr1	4780218	4780334
chr1	6144059	6144145
chr1	6272382	6272557
chr1	6418019	6418150
chr1	7204870	7205115
chr1	7396901	7397193
chr1	7397382	7397546
chr1	9541362	9541518
chr1	9545169	9545417
chr1	9696979	9697148
chr1	9772815	9773008
chr1	10089652	10089909
chr1	10196994	10197205
chr1	10488321	10488483
chr1	11233880	11234123
chr1	11657800	11657967
chr1	12990277	12990441
chr1	13227410	13227495
chr1	13531608	13531760
chr1	13784520	13784670
chr1	13789293	13789466
chr1	14740153	14740352
chr1	17123525	17123721
chr1	17163653	17163837
chr1	17978169	17978366
chr1	17980739	17980894
chr1	18976856	18977142
chr1	19205618	19205932
chr1	20289917	20290067
chr1	20311615	20311755
chr1	20544620	20544797
chr1	20612836	20612954
chr1	20933510	20933715
chr1	20939168	20939289
chr1	20943141	20943355
chr1	21161962	21162114
chr1	21166264	21166446
chr1	21271612	21271697
chr1	21344435	21344606
chr1	21516686	21516761
chr1	23062105	23062323
chr1	23140704	23140780
chr1	23324379	23324497
chr1	23792919	23793095
chr1	23827175	23827304
chr1	23906237	23906365
chr1	24134909	24135174
chr1	24137245	24137490
chr1	24171620	24171802
chr1	24249290	24249439
chr1	24300852	24300942
chr1	24302711	24302925
chr1	24719684	24719899
chr1	24901346	24901511
chr1	25885184	25885358
chr1	27307569	27307728
chr1	30584972	30585171
chr1	30778755	30779082
chr1	30780372	30780518
chr1	30920774	30921079
chr1	31154111	31154347
chr1	31210251	31210438
chr1	33742932	33743155
chr1	33875817	33875964
chr1	33966444	33966659
chr1	34061203	34061413
chr1	34068468	34068683
chr1	34093779	34094017
chr1	34164815	34164985
chr1	34201553	34201698
chr1	34218366	34218590
chr1	34442086	34442286
chr1	34462962	34463031
chr1	34487498	34487707
chr1	34511109	34511507
chr1	34642407	34642687
chr1	34738411	34738603
chr1	34867245	34867511
chr1	35388237	35388455
chr1	35478372	35478506
chr1	35839533	35839751
chr1	36134647	36134907
chr1	36252954	36253090
chr1	36256336	36256513
chr1	36277422	36277617
chr1	36279260	36279580
chr1	36501423	36501594
chr1	36513780	36513960
chr1	36547216	36547489
chr1	36684182	36684350
chr1	36737395	36737576
chr1	36744724	36744933
chr1	36784688	36784943
chr1	36786449	36786646
chr1	37250785	37250974
chr1	37272532	37272737
chr1	37419509	37419799
chr1	37448476	37448669
chr1	37634820	37634954
chr1	37639287	37639492
chr1	37931861	37932060
chr1	37985886	37986102
chr1	38185654	38185765
chr1	38202908	38203054
chr1	38252768	38253006
chr1	38655133	38655323
chr1	38789047	38789186
chr1	38936891	38937117
chr1	39001201	39001377
chr1	39527545	39527670
chr1	39530335	39530545
chr1	39615011	39615144
chr1	39911664	39911845
chr1	39936598	39936796
chr1	40115252	40115535
chr1	40116467	40116686
chr1	40380210	40380396
chr1	40579802	40580023
chr1	40658122	40658227
chr1	40768752	40768897
chr1	40797461	40797590
chr1	42691352	42691472
chr1	42915150	42915287
chr1	43110628	43110832
chr1	43138369	43138496
chr1	43269821	43269994
chr1	43299545	43299756
chr1	43511397	43511538
chr1	43738279	43738579
chr1	43899063	43899259
chr1	44041911	44042134
chr1	44064762	44064964
chr1	44168025	44168213
chr1	44174025	44174242
chr1	45825294	45825414
chr1	45862999	45863088
chr1	46417076	46417313
chr1	46849813	46850048
chr1	46914332	46914749
chr1	47774078	47774200
chr1	50962430	50962570
chr1	51334055	51334260
chr1	51459047	51459312
chr1	51597119	51597255
chr1	51615615	51615809
chr1	52004197	52004377
chr1	52099024	52099183
chr1	52216929	52217143
chr1	52301390	52301492
chr1	52302689	52302852
chr1	52489900	52490006
chr1	53352791	53352948
chr1	53712468	53712591
chr1	53715532	53715681
chr1	53909191	53909367
chr1	54039213	54039348
chr1	54362778	54362879
chr1	54381372	54381797
chr1	54513915	54514161
chr1	54666062	54666220
chr1	54706704	54706925
chr1	54832868	54832968
chr1	55192872	55193085
chr1	55383233	55383417
chr1	55447805	55447948
chr1	55736399	55736685
chr1	55874218	55874556
chr1	55874863	55875074
chr1	55905313	55905504
chr1	57000355	57000609
chr1	57205748	57205931
chr1	57394184	57394304
chr1	57428979	57429231
chr1	57970080	57970326
chr1	58031240	58031486
chr1	58139083	58139265
chr1	58140713	58140879
chr1	58296384	58296573
chr1	58498900	58499116
chr1	58560540	58560609
chr1	58562505	58562723
chr1	58579318	58579434
chr1	58613906	58614067
chr1	58618913	58619123
chr1	58677711	58677816
chr1	58746944	58747171
chr1	59142921	59143102
chr1	59523470	59523653
chr1	59584782	59584967
chr1	59609500	59609667
chr1	59611032	59611246
chr1	59613835	59614153
chr1	59623442	59623590
chr1	59720070	59720211
chr1	59749838	59749969
chr1	59862649	59862781
chr1	60429083	60429203
chr1	60441564	60441673
chr1	60535075	60535229
chr1	60558605	60558816
chr1	60565323	60565482
chr1	60823069	60823203
chr1	60955054	60955158
chr1	62701134	62701385
chr1	62722678	62722811
chr1	62786242	62786504
chr1	62967069	62967172
chr1	62984553	62984719
chr1	62986382	62986507
chr1	63114602	63114894
chr1	63181102	63181424
chr1	63182716	63182883
chr1	63403670	63403901
chr1	63658117	63658292
chr1	63659657	63659849
chr1	63881972	63882068
chr1	64418709	64418877
chr1	64448244	64448459
chr1	64461700	64461857
chr1	64705347	64705503
chr1	64709996	64710161
chr1	65010291	65010469
chr1	65046460	65046639
chr1	65178354	65178543
chr1	65179177	65179501
chr1	65179924	65180118
chr1	65312189	65312386
chr1	66838580	66838847
chr1	67061585	67061661
chr1	67144111	67144194
chr1	67640444	67640597
chr1	69138990	69139140
chr1	69785175	69785361
chr1	69984442	69984535
chr1	70270232	70270378
chr1	71188819	71188877
chr1	72123800	72123932
chr1	72166266	72166506
chr1	72313724	72313991
chr1	72717076	72717246
chr1	73826406	73826547
chr1	73901620	73901882
chr1	73996429	73996551
chr1	74077473	74077629
chr1	74205899	74206082
chr1	74284723	74285071
chr1	74313269	74313567
chr1	74327112	74327249
chr1	74332354	74332592
chr1	74361955	74362149
chr1	74390650	74390924
chr1	74398294	74398489
chr1	74452820	74453005
chr1	74460425	74460547
chr1	74661650	74661847
chr1	74763135	74763323
chr1	74784509	74784757
chr1	74787960	74788154
chr1	74808186	74808394
chr1	74880880	74881027
chr1	74893553	74893719
chr1	74895099	74895215
chr1	75000627	75000832
chr1	75017022	75017173
chr1	75124531	75124888
chr1	75254316	75254527
chr1	75342963	75343201
chr1	75398800	75399011
chr1	75413836	75413998
chr1	75445837	75446032
chr1	75477231	75477408
chr1	75559589	75559784
chr1	75652616	75652910
chr1	75925843	75926011
chr1	77516367	77516579
chr1	77740847	77741071
chr1	77930810	77930934
chr1	77943216	77943376
chr1	77972417	77972606
chr1	77978779	77978932
chr1	78008867	78009041
chr1	78525326	78525535
chr1	79611381	79611530
chr1	79614571	79614692
chr1	80153226	80153442
chr1	80180299	80180489
chr1	80181136	80181269
chr1	80504867	80505025
chr1	80516007	80516214
chr1	80656015	80656098
chr1	81287304	81287449
chr1	81310194	81310375
chr1	81316666	81316856
chr1	82571859	82572030
chr1	82987935	82988065
chr1	83064769	83065035
chr1	83076243	83076421
chr1	83187270	83187588
chr1	83727204	83727355
chr1	83736569	83736691
chr1	84286960	84287152
chr1	84581906	84582090
chr1	84733969	84734120
chr1	84885322	84885486
chr1	84886021	84886150
chr1	84955653	84955938
chr1	84987337	84987927
chr1	84994959	84995314
chr1	85036556	85036713
chr1	85069064	85069326
chr1	85089659	85090155
chr1	85096157	85096664
chr1	85098976	85099327
chr1	85106005	85106403
chr1	85109603	85109911
chr1	85114772	85115155
chr1	85120187	85120409
chr1	85204601	85204915
chr1	85243682	85244152
chr1	85245692	85246045
chr1	85250517	85250967
chr1	85257071	85257590
chr1	85259124	85259459
chr1	85261190	85261541
chr1	85261875	85262238
chr1	85273743	85274257
chr1	85287125	85287501
chr1	85311780	85311947
chr1	85323245	85323642
chr1	85342304	85342533
chr1	85451710	85451883
chr1	85495005	85495294
chr1	85511282	85511426
chr1	85541489	85541712
chr1	85573952	85574389
chr1	85581640	85581896
chr1	85585115	85585609
chr1	85592147	85592443
chr1	85592495	85593002
chr1	85593479	85593812
chr1	85595168	85595653
chr1	85596838	85597388
chr1	85597622	85598029
chr1	85599151	85599532
chr1	85599897	85600596
chr1	85604254	85604546
chr1	85604917	85605352
chr1	85605599	85605946
chr1	85736618	85736830
chr1	85853354	85853594
chr1	85935469	85935742
chr1	86007961	86008120
chr1	86059405	86059696
chr1	86062481	86062795
chr1	86064248	86064469
chr1	86178973	86179179
chr1	86214167	86214388
chr1	86339542	86339745
chr1	86363784	86364170
chr1	86381159	86381445
chr1	86389410	86389549
chr1	86401396	86401558
chr1	86405003	86405100
chr1	86416333	86416505
chr1	86430021	86430357
chr1	86440476	86440798
chr1	86501091	86501302
chr1	86501653	86501873
chr1	86528335	86528454
chr1	86532474	86532710
chr1	86533825	86534026
chr1	86614225	86614561
chr1	86618594	86618707
chr1	86650362	86650538
chr1	86699856	86700007
chr1	87041149	87041419
chr1	87042198	87042428
chr1	87174359	87174569
chr1	87187173	87187259
chr1	87206442	87206612
chr1	87418839	87418955
chr1	87447583	87447741
chr1	87541734	87541926
chr1	87568462	87568652
chr1	87608534	87608731
chr1	87664185	87664296
chr1	88120633	88120877
chr1	88144090	88144253
chr1	88144365	88144649
chr1	88217241	88217485
chr1	88277395	88277945
chr1	88284948	88285186
chr1	88287664	88287885
chr1	88287970	88288302
chr1	88289933	88290213
chr1	88301570	88302021
chr1	88318613	88318794
chr1	88357523	88357712
chr1	88424604	88424886
chr1	88456771	88456948
chr1	88705203	88705469
chr1	88705890	88706100
chr1	88742506	88742707
chr1	88745230	88745546
chr1	88756593	88756843
chr1	89058127	89058303
chr1	89191535	89191915
chr1	89192948	89193115
chr1	89196212	89196417
chr1	89323155	89323362
chr1	89342836	89343107
chr1	89344683	89344855
chr1	89524547	89524677
chr1	89627775	89627921
chr1	89631790	89632031
chr1	89643847	89644028
chr1	89646728	89646912
chr1	89673683	89673898
chr1	89752753	89752937
chr1	89770355	89770587
chr1	89939291	89939618
chr1	89940460	89940712
chr1	89943354	89943564
chr1	90012928	90013083
chr1	90013396	90013548
chr1	90051482	90051643
chr1	90060605	90060792
chr1	90590871	90591103
chr1	90592839	90593223
chr1	90956818	90956969
chr1	91021446	91021633
chr1	91099039	91099241
chr1	91347044	91347188
chr1	91534456	91534583
chr1	91897161	91897322
chr1	92453860	92454134
chr1	92611028	92611277
chr1	92647935	92648078
chr1	92834116	92834261
chr1	92909152	92909292
chr1	92956642	92956916
chr1	93014574	93014794
chr1	93174389	93174645
chr1	93507139	93507309
chr1	93727058	93727242
chr1	93743061	93743259
chr1	93803757	93803924
chr1	93827656	93827889
chr1	93832836	93832998
chr1	93845605	93845839
chr1	93897518	93897670
chr1	93909336	93909499
chr1	93978433	93978595
chr1	94034933	94035139
chr1	94079141	94079473
chr1	95451925	95452054
chr1	95452140	95452257
chr1	95762377	95762502
chr1	96801811	96802026
chr1	97038638	97038795
chr1	97688919	97689095
chr1	98072207	98072334
chr1	98145028	98145213
chr1	98179192	98179395
chr1	98350432	98350696
chr1	100224043	100224240
chr1	100231925	100232269
chr1	100557058	100557155
chr1	104986377	104986480
chr1	105362842	105363047
chr1	105660164	105660282
chr1	105711377	105711520
chr1	106037084	106037262
chr1	106071400	106071512
chr1	106735755	106735875
chr1	106738168	106738343
chr1	106883919	106884122
chr1	106901586	106901733
chr1	107014627	107014773
chr1	107481590	107481815
chr1	108827381	108827504
chr1	111242472	111242716
chr1	111660366	111660551
chr1	112378773	112379093
chr1	112380026	112380202
chr1	112388918	112389062
chr1	112451802	112452019
chr1	112456155	112456301
chr1	116477837	116478003
chr1	117354766	117354912
chr1	117412517	117412702
chr1	118012866	118013009
chr1	118275321	118275435
chr1	118320819	118321104
chr1	118321621	118321901
chr1	118498444	118498634
chr1	118564662	118564780
chr1	118759666	118759841
chr1	118772448	118772605
chr1	119082740	119082869
chr1	119083765	119083958
chr1	119087640	119087819
chr1	119093807	119093958
chr1	119153774	119153878
chr1	119463507	119463647
chr1	119548754	119548958
chr1	119919374	119919506
chr1	120093680	120093846
chr1	120327634	120327897
chr1	120550365	120550485
chr1	120586590	120586728
chr1	121188924	121189148
chr1	121389754	121389850
chr1	121567996	121568188
chr1	121601216	121601335
chr1	121621463	121621576
chr1	121904086	121904289
chr1	122636941	122637161
chr1	124103220	124103278
chr1	125370806	125371030
chr1	126613009	126613262
chr1	126929812	126929921
chr1	126931888	126932041
chr1	126948033	126948117
chr1	126966538	126966642
chr1	127459166	127459322
chr1	127484904	127485068
chr1	127487313	127487432
chr1	127496821	127497064
chr1	127500327	127500543
chr1	127827404	127827565
chr1	128281945	128282131
chr1	128368840	128369116
chr1	128875361	128875505
chr1	129078455	129078687
chr1	129244439	129244602
chr1	129843529	129843683
chr1	129919488	129919620
chr1	130372219	130372585
chr1	130797093	130797228
chr1	131053352	131053524
chr1	131116066	131116275
chr1	131246057	131246300
chr1	131246463	131246707
chr1	131260444	131260674
chr1	131270329	131270476
chr1	131290697	131290856
chr1	131329188	131329377
chr1	131566281	131566425
chr1	131658162	131658360
chr1	131712549	131712723
chr1	131882865	131883053
chr1	131981748	131981934
chr1	131982813	131983149
chr1	132000633	132000785
chr1	132116791	132116960
chr1	132121136	132121439
chr1	132140248	132140418
chr1	132155892	132156115
chr1	132162713	132162862
chr1	132166006	132166224
chr1	132211067	132211223
chr1	132233724	132233842
chr1	132237696	132237964
chr1	132261091	132261329
chr1	132355829	132356159
chr1	132367670	132367877
chr1	132520866	132521178
chr1	132524065	132524215
chr1	132525897	132526078
chr1	132609397	132609536
chr1	132758683	132758960
chr1	132771512	132771746
chr1	132843780	132843938
chr1	132968721	132968973
chr1	132982841	132983104
chr1	133013439	133013566
chr1	133039527	133039731
chr1	133101507	133101713
chr1	133125693	133125935
chr1	133306921	133307062
chr1	133307414	133307672
chr1	133314506	133314650
chr1	133318429	133318501
chr1	133353632	133353785
chr1	133380749	133380942
chr1	133385627	133385773
chr1	133610261	133610639
chr1	133613961	133614102
chr1	133716605	133716774
chr1	133911526	133911661
chr1	134036641	134036796
chr1	134048830	134049089
chr1	134053302	134053539
chr1	134106861	134107037
chr1	134120301	134120491
chr1	134122390	134122445
chr1	134151724	134152109
chr1	134154792	134154900
chr1	134202164	134202301
chr1	134331996	134332236
chr1	134339783	134339957
chr1	134399837	134400057
chr1	134435511	134435646
chr1	134518629	134518849
chr1	134524556	134524657
chr1	134641645	134641784
chr1	134704950	134705240
chr1	134854388	134854690
chr1	134989485	134989625
chr1	135023701	135023890
chr1	135062996	135063246
chr1	135108747	135108934
chr1	135110174	135110356
chr1	135136643	135136772
chr1	135154404	135154668
chr1	135259162	135259354
chr1	135368298	135368642
chr1	135395031	135395181
chr1	135452429	135452574
chr1	135540457	135540664
chr1	135544883	135545008
chr1	135671442	135671610
chr1	135700665	135700943
chr1	135704461	135704576
chr1	135719570	135719741
chr1	135752909	135753312
chr1	135781424	135781589
chr1	135787904	135788089
chr1	135789918	135790081
chr1	135811360	135811583
chr1	135829042	135829201
chr1	135847205	135847376
chr1	135944929	135945034
chr1	135945782	135945949
chr1	135958569	135958744
chr1	136045880	136046001
chr1	136047412	136047653
chr1	136116255	136116486
chr1	136170223	136170408
chr1	136306383	136306670
chr1	136340694	136340793
chr1	136459034	136459142
chr1	136521367	136521587
chr1	136525036	136525225
chr1	136550985	136551166
chr1	136556813	136556940
chr1	136710342	136710543
chr1	136739678	136739836
chr1	136749297	136749454
chr1	136758842	136759059
chr1	136773821	136774013
chr1	136856207	136856353
chr1	137225631	137225828
chr1	137226450	137226851
chr1	137324006	137324164
chr1	138044692	138044874
chr1	138124002	138124088
chr1	138752447	138752646
chr1	139156470	139156758
chr1	139267990	139268160
chr1	140484062	140484288
chr1	140661415	140661754
chr1	141435627	141435734
chr1	141961737	141961965
chr1	142742457	142742553
chr1	143644341	143644517
chr1	143731040	143731232
chr1	143788783	143789067
chr1	143803567	143803832
chr1	143814025	143814169
chr1	149856780	149856969
chr1	150266587	150266787
chr1	150307709	150307919
chr1	150373060	150373259
chr1	150393039	150393203
chr1	150632556	150632752
chr1	150824690	150824847
chr1	150920416	150920620
chr1	151011091	151011268
chr1	151035069	151035296
chr1	151078994	151079154
chr1	151497096	151497269
chr1	151632772	151632926
chr1	151820579	151820761
chr1	152186669	152186813
chr1	152280178	152280262
chr1	152290900	152291043
chr1	152313628	152313810
chr1	152511397	152511582
chr1	152525050	152525212
chr1	152746586	152746740
chr1	152768287	152768463
chr1	152790152	152790544
chr1	153066445	153066586
chr1	153092299	153092443
chr1	153101592	153101765
chr1	153386865	153387037
chr1	153401874	153402179
chr1	153480512	153480807
chr1	153550942	153551091
chr1	153556923	153557155
chr1	153559354	153559484
chr1	153742557	153742786
chr1	153746855	153747041
chr1	153749335	153749488
chr1	153894985	153895169
chr1	154181121	154181207
chr1	154281462	154281754
chr1	154729704	154729857
chr1	154786252	154786568
chr1	154788047	154788321
chr1	154796809	154796939
chr1	155006649	155006859
chr1	155049083	155049211
chr1	155140227	155140391
chr1	155281550	155281759
chr1	155293505	155293751
chr1	155537380	155537514
chr1	155564776	155565096
chr1	155575344	155575567
chr1	155576497	155576781
chr1	155721573	155721704
chr1	156040038	156040249
chr1	156085895	156086096
chr1	156111163	156111451
chr1	156241137	156241361
chr1	156241854	156242006
chr1	156263419	156263618
chr1	156566180	156566426
chr1	156626811	156626969
chr1	156633307	156633492
chr1	156676284	156676451
chr1	156712511	156712642
chr1	156741969	156742139
chr1	156764710	156764821
chr1	156917546	156917787
chr1	157076347	157076657
chr1	157077187	157077370
chr1	157079471	157079650
chr1	157081528	157081751
chr1	157082099	157082281
chr1	157086279	157086510
chr1	157286718	157286999
chr1	157536557	157536863
chr1	157553025	157553330
chr1	157560679	157560951
chr1	158654317	158654524
chr1	158670287	158670467
chr1	158844694	158844832
chr1	158953675	158953815
chr1	159135460	159135598
chr1	159290327	159290532
chr1	159390088	159390330
chr1	159396553	159396637
chr1	160062093	160062248
chr1	160081173	160081416
chr1	160194901	160195234
chr1	160231147	160231290
chr1	160253206	160253357
chr1	160316366	160316493
chr1	160399556	160399682
chr1	160561511	160561626
chr1	160717851	160718010
chr1	160743400	160743523
chr1	160934284	160934376
chr1	161180804	161180984
chr1	161195635	161195781
chr1	161214519	161214751
chr1	161286853	161286973
chr1	161649514	161649653
chr1	161687598	161687976
chr1	161736983	161737133
chr1	161976489	161976690
chr1	161999914	162000076
chr1	162313668	162313956
chr1	162531702	162531819
chr1	162549928	162550130
chr1	162620564	162620707
chr1	162665273	162665394
chr1	162880114	162880274
chr1	162895985	162896101
chr1	163070658	163070829
chr1	163150489	163150711
chr1	163779385	163779616
chr1	163910468	163910625
chr1	164009257	164009518
chr1	164019369	164019500
chr1	164027550	164027711
chr1	164061333	164061538
chr1	164138772	164139018
chr1	164184657	164184888
chr1	164315389	164315626
chr1	164316697	164316945
chr1	164342314	164342476
chr1	164745089	164745203
chr1	164870728	164870907
chr1	165120502	165120637
chr1	165132595	165132753
chr1	165289959	165290054
chr1	165579422	165579740
chr1	165583631	165583756
chr1	165658737	165658891
chr1	165736235	165736427
chr1	165771543	165771927
chr1	165775573	165775802
chr1	165853873	165853980
chr1	166123131	166123275
chr1	166153539	166153724
chr1	166154178	166154451
chr1	166360288	166360439
chr1	166821254	166821373
chr1	167034594	167034724
chr1	167220504	167220807
chr1	167306464	167306739
chr1	167337560	167337690
chr1	167349295	167349472
chr1	167369990	167370203
chr1	167414799	167415096
chr1	167637133	167637382
chr1	167638151	167638364
chr1	167645010	167645216
chr1	167669895	167670057
chr1	167782247	167782482
chr1	167915394	167915477
chr1	167932190	167932351
chr1	168214267	168214395
chr1	169459498	169459654
chr1	169517832	169518209
chr1	169708088	169708177
chr1	169891372	169891466
chr1	169918151	169918406
chr1	169919235	169919476
chr1	169921689	169921828
chr1	169939426	169939605
chr1	170218555	170218749
chr1	170613385	170613522
chr1	170632492	170632775
chr1	170895392	170895680
chr1	170900891	170901047
chr1	170901636	170901816
chr1	170919877	170920295
chr1	170996869	170997011
chr1	171006911	171007147
chr1	171043654	171043828
chr1	171118358	171118504
chr1	171220882	171221111
chr1	171222450	171222857
chr1	171247102	171247289
chr1	171257350	171257469
chr1	171264171	171264403
chr1	171281794	171282021
chr1	171358536	171358743
chr1	171479128	171479353
chr1	171501607	171501851
chr1	171502878	171503248
chr1	171503281	171503584
chr1	171564420	171564658
chr1	171566928	171567251
chr1	171610151	171610293
chr1	171610871	171611054
chr1	171614012	171614321
chr1	171699133	171699294
chr1	171815892	171816029
chr1	171826286	171826482
chr1	172000814	172001048
chr1	172012153	172012302
chr1	172217254	172217454
chr1	172324864	172324947
chr1	172357674	172357872
chr1	172364696	172364929
chr1	172368811	172369051
chr1	172409172	172409302
chr1	172410915	172411070
chr1	172528788	172528969
chr1	172563296	172563470
chr1	172632952	172633355
chr1	173323856	173324092
chr1	173339674	173339755
chr1	173456428	173456624
chr1	174466428	174466526
chr1	174469830	174469987
chr1	174594944	174595246
chr1	174674750	174674920
chr1	175936523	175936682
chr1	176218327	176218452
chr1	176658768	176658886
chr1	176712550	176712661
chr1	176862288	176862437
chr1	176877815	176877973
chr1	177705352	177705530
chr1	177806891	177806993
chr1	177940531	177940745
chr1	178072871	178073102
chr1	178146549	178146688
chr1	178242207	178242497
chr1	178303545	178303748
chr1	178449309	178449551
chr1	178463836	178464042
chr1	178468324	178468487
chr1	178527029	178527357
chr1	178960423	178960572
chr1	179142267	179142438
chr1	179232128	179232326
chr1	179303003	179303068
chr1	179451302	179451555
chr1	179477212	179477373
chr1	179502743	179502824
chr1	179507030	179507173
chr1	179623742	179623910
chr1	179624499	179624629
chr1	179633422	179633641
chr1	179645789	179645904
chr1	179859316	179859460
chr1	179879580	179879772
chr1	180116682	180116784
chr1	180131522	180131646
chr1	180175237	180175389
chr1	180215180	180215353
chr1	180268688	180268871
chr1	180407124	180407360
chr1	180422205	180422411
chr1	180428504	180428637
chr1	180624044	180624247
chr1	180720415	180720592
chr1	180764029	180764193
chr1	180774722	180774935
chr1	180811714	180811951
chr1	180863742	180863889
chr1	180873999	180874340
chr1	180901201	180901429
chr1	180974520	180974711
chr1	180992274	180992357
chr1	181022321	181022534
chr1	181232804	181233121
chr1	181379780	181379909
chr1	181545438	181545671
chr1	181616316	181616523
chr1	181617469	181617633
chr1	181769499	181769604
chr1	181881013	181881162
chr1	181888861	181889064
chr1	182124575	182124694
chr1	182140535	182140677
chr1	182143387	182143584
chr1	182149943	182150240
chr1	182376280	182376386
chr1	182539500	182539657
chr1	182553740	182553909
chr1	182960259	182960416
chr1	183349977	183350176
chr1	183374818	183374986
chr1	183424265	183424451
chr1	183439238	183439388
chr1	183442180	183442371
chr1	183699456	183699601
chr1	184263050	184263245
chr1	184266228	184266343
chr1	184741482	184741663
chr1	184771704	184771942
chr1	184777069	184777293
chr1	184791173	184791348
chr1	184802540	184802675
chr1	184824629	184824813
chr1	184825232	184825356
chr1	184832302	184832510
chr1	184852328	184852617
chr1	184918635	184918768
chr1	185517751	185517876
chr1	185682009	185682189
chr1	186722108	186722197
chr1	186827830	186828001
chr1	187137558	187137703
chr1	187452317	187452421
chr1	188321562	188321775
chr1	188708288	188708495
chr1	188993302	188993517
chr1	189023374	189023493
chr1	189057411	189057764
chr1	189253351	189253526
chr1	189883828	189884032
chr1	189973209	189973322
chr1	190797232	190797442
chr1	190881512	190881678
chr1	190944460	190944585
chr1	191075725	191075814
chr1	191153209	191153333
chr1	191275560	191275783
chr1	191288841	191289091
chr1	191312488	191312655
chr1	191575901	191576197
chr1	192094599	192094727
chr1	192454039	192454128
chr1	192712113	192712279
chr1	192745265	192745409
chr1	192790616	192790801
chr1	193130241	193130464
chr1	193227812	193227924
chr1	193376795	193377015
chr1	193440671	193440841
chr1	193504028	193504183
chr1	193576054	193576246
chr1	193589181	193589322
chr1	194616607	194616776
chr1	194817035	194817203
chr1	195232716	195232846
chr1	195241426	195241882
chr1	195371715	195371981
chr10	3109994	3110427
chr10	3112786	3112977
chr10	3113230	3113718
chr10	3113754	3113996
chr10	3116090	3116788
chr10	3332942	3333137
chr10	3562270	3562392
chr10	3741175	3741466
chr10	3943986	3944290
chr10	3972999	3973246
chr10	4088824	4089034
chr10	4346911	4347064
chr10	4372084	4372226
chr10	4405007	4405202
chr10	4545618	4545809
chr10	4593941	4594102
chr10	4598348	4598586
chr10	4626603	4626864
chr10	4675040	4675297
chr10	4724976	4725135
chr10	5161660	5161827
chr10	5170485	5170732
chr10	5336540	5336645
chr10	5480215	5480320
chr10	5600144	5600376
chr10	5787056	5787164
chr10	5790801	5790910
chr10	5824127	5824626
chr10	5824944	5825117
chr10	5841480	5841689
chr10	5847065	5847242
chr10	5859902	5860062
chr10	6694569	6694768
chr10	7068716	7068871
chr10	7333421	7333647
chr10	7470189	7470250
chr10	7600781	7600946
chr10	7673818	7674001
chr10	7810020	7810324
chr10	8196436	8196605
chr10	8240359	8240573
chr10	8683018	8683174
chr10	8715774	8715969
chr10	8766328	8766546
chr10	8795493	8795596
chr10	9575712	9575842
chr10	10321241	10321519
chr10	11362366	11362524
chr10	11449986	11450113
chr10	11457530	11457678
chr10	12997186	12997382
chr10	13016569	13016789
chr10	13087294	13087445
chr10	13402101	13402173
chr10	13969122	13969298
chr10	14200494	14200596
chr10	14685833	14686036
chr10	17733121	17733327
chr10	18197395	18197581
chr10	18393844	18394010
chr10	18528735	18528835
chr10	18545852	18546018
chr10	18602164	18602344
chr10	18910994	18911247
chr10	19015355	19015514
chr10	19297758	19297890
chr10	19516153	19516228
chr10	19518904	19519003
chr10	19601644	19601751
chr10	19708413	19708593
chr10	19894088	19894251
chr10	19907206	19907471
chr10	20073229	20073500
chr10	20125372	20125526
chr10	20308606	20308684
chr10	20314821	20315132
chr10	20915623	20915779
chr10	20948466	20948594
chr10	20966168	20966337
chr10	21158133	21158341
chr10	21337386	21337536
chr10	21382982	21383259
chr10	21421172	21421255
chr10	21465443	21465635
chr10	21600974	21601180
chr10	21995349	21995462
chr10	21996057	21996180
chr10	22010271	22010381
chr10	22034434	22034533
chr10	22036331	22036512
chr10	22142290	22143062
chr10	22163844	22163967
chr10	22212368	22212559
chr10	22567211	22567355
chr10	22858259	22858394
chr10	23081350	23081599
chr10	23150569	23150759
chr10	23611336	23611493
chr10	23812236	23812444
chr10	23815255	23815385
chr10	23979451	23979582
chr10	24131543	24131788
chr10	24173776	24173939
chr10	24297965	24298064
chr10	24298625	24298825
chr10	24312189	24312620
chr10	24382044	24382183
chr10	24591289	24591420
chr10	24608855	24608960
chr10	24621663	24621856
chr10	24622604	24622809
chr10	24630788	24630950
chr10	24789809	24789976
chr10	24797341	24797507
chr10	24869741	24869996
chr10	24886135	24886387
chr10	25250205	25250431
chr10	25268535	25268755
chr10	25284934	25284999
chr10	25681369	25681474
chr10	26752668	26752824
chr10	26890679	26890851
chr10	28368709	28368816
chr10	28730266	28730486
chr10	29106991	29107222
chr10	29206888	29207014
chr10	29338785	29338925
chr10	29395021	29395161
chr10	29459618	29459915
chr10	29970958	29971038
chr10	30623015	30623132
chr10	30719009	30719201
chr10	31445932	31446084
chr10	32895249	32895389
chr10	33198404	33198571
chr10	33708730	33708918
chr10	33986821	33987084
chr10	34036659	34036831
chr10	34280693	34280819
chr10	34326863	34327033
chr10	34638379	34638506
chr10	36546781	36546855
chr10	37014384	37014644
chr10	37072949	37073107
chr10	38689749	38689854
chr10	38822392	38822577
chr10	39064830	39065077
chr10	39067119	39067313
chr10	39170286	39170532
chr10	39171151	39171493
chr10	39239920	39240101
chr10	39811616	39811789
chr10	39896667	39896736
chr10	39960279	39960570
chr10	40212497	40212768
chr10	40258466	40258643
chr10	40258909	40259219
chr10	40306111	40306241
chr10	40330388	40330556
chr10	40525089	40525357
chr10	40583732	40584110
chr10	40629242	40629393
chr10	41004414	41004610
chr10	41271971	41272146
chr10	41288890	41289094
chr10	41304166	41304365
chr10	41505614	41505746
chr10	41632246	41632345
chr10	41682901	41683192
chr10	41690043	41690138
chr10	41933655	41933726
chr10	42131796	42132021
chr10	42291508	42291598
chr10	42297227	42297337
chr10	42297994	42298197
chr10	42601674	42601851
chr10	42643741	42643878
chr10	42697075	42697421
chr10	42841928	42842114
chr10	42958303	42958415
chr10	42972906	42973118
chr10	42990074	42990146
chr10	43211967	43212109
chr10	43378457	43378525
chr10	43540925	43541132
chr10	43560822	43561067
chr10	43561437	43561568
chr10	43575027	43575179
chr10	43870749	43871160
chr10	44177550	44177680
chr10	44233451	44233621
chr10	44235447	44235744
chr10	45051243	45051402
chr10	45132497	45132726
chr10	45373426	45373568
chr10	46011992	46012162
chr10	46057477	46057643
chr10	47117018	47117142
chr10	47285812	47285983
chr10	49481399	49481758
chr10	50370698	50370861
chr10	50699151	50699282
chr10	50898309	50898437
chr10	51253562	51253693
chr10	51553427	51553662
chr10	51595171	51595334
chr10	52072661	52072903
chr10	52106193	52106394
chr10	52144340	52144544
chr10	52331158	52331345
chr10	52417229	52417538
chr10	52533971	52534086
chr10	53115099	53115298
chr10	53341463	53341568
chr10	53346472	53346751
chr10	53348339	53348550
chr10	53859326	53859491
chr10	55980268	55980400
chr10	56106711	56106908
chr10	56339277	56339434
chr10	57001463	57001611
chr10	57448063	57448437
chr10	57463367	57463562
chr10	57571339	57571434
chr10	57743619	57743735
chr10	57848442	57848566
chr10	58223879	58224194
chr10	58258636	58258835
chr10	58312922	58313190
chr10	58377971	58378163
chr10	58559944	58560138
chr10	58673616	58673800
chr10	58675689	58675852
chr10	59109119	59109264
chr10	59149981	59150074
chr10	59295635	59295822
chr10	59710370	59710565
chr10	59787593	59787676
chr10	59814956	59815102
chr10	59817671	59817788
chr10	60005456	60005596
chr10	60124178	60124440
chr10	60148104	60148383
chr10	60191773	60191953
chr10	60237867	60238021
chr10	60245143	60245420
chr10	60246627	60246866
chr10	60305373	60305545
chr10	60407932	60408131
chr10	60418163	60418379
chr10	60613030	60613181
chr10	60757128	60757308
chr10	60760390	60760772
chr10	60775544	60775744
chr10	60778659	60778863
chr10	60779749	60779856
chr10	61052396	61052527
chr10	61056713	61056973
chr10	61068585	61068778
chr10	61147823	61148083
chr10	61175926	61176072
chr10	61199625	61199831
chr10	61215775	61215937
chr10	61336199	61336383
chr10	61344039	61344288
chr10	61356225	61356371
chr10	61399515	61399710
chr10	61402671	61402758
chr10	61415364	61415494
chr10	61417539	61417701
chr10	61492110	61492345
chr10	61522678	61522895
chr10	61602413	61602739
chr10	61602817	61603021
chr10	61605873	61606208
chr10	61618613	61618889
chr10	61623974	61624062
chr10	61694898	61695126
chr10	61734624	61734742
chr10	61745244	61745407
chr10	61820123	61820292
chr10	61838837	61839026
chr10	61906243	61906471
chr10	61917232	61917312
chr10	61980525	61980677
chr10	62102199	62102350
chr10	62183155	62183376
chr10	62186965	62187151
chr10	62261103	62261460
chr10	62275311	62275484
chr10	62486852	62487094
chr10	62488467	62488572
chr10	62500326	62500506
chr10	62549902	62550097
chr10	62557887	62558139
chr10	62590270	62590557
chr10	62679943	62680083
chr10	62862560	62862744
chr10	62881300	62881485
chr10	62987379	62987544
chr10	63270372	63270524
chr10	63308699	63308858
chr10	63309127	63309241
chr10	63377611	63377758
chr10	63382752	63382984
chr10	63422323	63422512
chr10	63424546	63424738
chr10	63692201	63692293
chr10	64084508	64084765
chr10	64090229	64090430
chr10	66717960	66718176
chr10	66719790	66720016
chr10	66813947	66814065
chr10	66814598	66814802
chr10	66853318	66853461
chr10	66913732	66913951
chr10	67192503	67192673
chr10	67247238	67247459
chr10	67768876	67769083
chr10	67862414	67862557
chr10	67924132	67924320
chr10	67931419	67931661
chr10	67943499	67943820
chr10	67984723	67984880
chr10	67996349	67996483
chr10	67998144	67998407
chr10	68001607	68001707
chr10	68013182	68013379
chr10	68058544	68058610
chr10	68146963	68147086
chr10	68283220	68283454
chr10	68359313	68359430
chr10	68625934	68626034
chr10	68811133	68811248
chr10	68908407	68908539
chr10	68978248	68978416
chr10	69102116	69102312
chr10	69165220	69165360
chr10	69306309	69306552
chr10	69307293	69307409
chr10	69321396	69321747
chr10	69367113	69367266
chr10	69371553	69371699
chr10	69662405	69662619
chr10	69781611	69781772
chr10	69793227	69793422
chr10	69845869	69846048
chr10	69964723	69964885
chr10	70156577	70156727
chr10	70173415	70173545
chr10	70296951	70297237
chr10	70303295	70303469
chr10	70318767	70318898
chr10	70387841	70388065
chr10	70563772	70563919
chr10	70876197	70876386
chr10	70916671	70916908
chr10	71124092	71124408
chr10	71171578	71171707
chr10	71218372	71218565
chr10	71226022	71226195
chr10	71306209	71306382
chr10	71326908	71327108
chr10	71401392	71401512
chr10	71411918	71412054
chr10	71422720	71422858
chr10	71430744	71430938
chr10	71480048	71480205
chr10	71598622	71598891
chr10	71857752	71857858
chr10	73011053	73011262
chr10	73011982	73012164
chr10	73098133	73098319
chr10	73106015	73106172
chr10	73644966	73645082
chr10	74848412	74848635
chr10	74925398	74925495
chr10	75021273	75021421
chr10	75151428	75151635
chr10	75191889	75192066
chr10	75586305	75586507
chr10	75635769	75635963
chr10	75744170	75744266
chr10	75765288	75765432
chr10	75832342	75832508
chr10	75853603	75853738
chr10	75951754	75952057
chr10	75975294	75975522
chr10	76062588	76062666
chr10	76118891	76118988
chr10	76202030	76202330
chr10	76204119	76204221
chr10	76229780	76229871
chr10	76346719	76346855
chr10	76391924	76392057
chr10	76455339	76455507
chr10	76513302	76513489
chr10	76728498	76728705
chr10	76735120	76735388
chr10	76791601	76791778
chr10	76835813	76835943
chr10	77021496	77021651
chr10	77064728	77064935
chr10	77070217	77070435
chr10	77082622	77082803
chr10	77130636	77130940
chr10	77135571	77135728
chr10	77252970	77253105
chr10	77282168	77282376
chr10	77282815	77283059
chr10	77509675	77509985
chr10	77543375	77543531
chr10	77566821	77567012
chr10	77590949	77591093
chr10	77605365	77605558
chr10	77627638	77627817
chr10	77729298	77729467
chr10	77753610	77753739
chr10	77882657	77882873
chr10	77916757	77916981
chr10	77972188	77972526
chr10	77984783	77985002
chr10	78018834	78019012
chr10	78028154	78028379
chr10	78160037	78160234
chr10	78279275	78279476
chr10	78378641	78378818
chr10	78392203	78392351
chr10	78396272	78396553
chr10	78413037	78413191
chr10	78487788	78488000
chr10	79314507	79314636
chr10	79322445	79322692
chr10	79580878	79581072
chr10	79649523	79649688
chr10	79668845	79669003
chr10	79682986	79683103
chr10	79692301	79692426
chr10	79695336	79695488
chr10	79712135	79712367
chr10	79712516	79712757
chr10	79732584	79732800
chr10	79775023	79775144
chr10	79780255	79780626
chr10	79784015	79784232
chr10	79788463	79788690
chr10	79817241	79817370
chr10	79892835	79892982
chr10	79925356	79925581
chr10	79959867	79960208
chr10	79984552	79984711
chr10	79984885	79985243
chr10	79987107	79987312
chr10	79991603	79991835
chr10	80114624	80114812
chr10	80115445	80115844
chr10	80165154	80165331
chr10	80175598	80175713
chr10	80199556	80199743
chr10	80245743	80245899
chr10	80340174	80340339
chr10	80343097	80343390
chr10	80350378	80350575
chr10	80370017	80370280
chr10	80376272	80376531
chr10	80376903	80377072
chr10	80403402	80403668
chr10	80523447	80523586
chr10	80557405	80557611
chr10	80561680	80561933
chr10	80566332	80566539
chr10	80578471	80578663
chr10	80579018	80579208
chr10	80611132	80611304
chr10	80622359	80622592
chr10	80659337	80659580
chr10	80702038	80702324
chr10	80742262	80742575
chr10	80774794	80774960
chr10	80805957	80806115
chr10	80814954	80815124
chr10	80818052	80818210
chr10	80822010	80822205
chr10	80876188	80876336
chr10	80880483	80880661
chr10	80881319	80881538
chr10	80988194	80988368
chr10	80991171	80991277
chr10	80998904	80999088
chr10	81016706	81016885
chr10	81022899	81023095
chr10	81037311	81037451
chr10	81050771	81050954
chr10	81082412	81082528
chr10	81087048	81087262
chr10	81175128	81175284
chr10	81190985	81191162
chr10	81198356	81198524
chr10	81217379	81217670
chr10	81218132	81218289
chr10	81287763	81288024
chr10	81288775	81288854
chr10	81289315	81289531
chr10	81292490	81292988
chr10	81320532	81320942
chr10	81395211	81395444
chr10	81405961	81406096
chr10	81450240	81450483
chr10	81484057	81484267
chr10	81502703	81502860
chr10	81550392	81550516
chr10	81551731	81552008
chr10	81553259	81553474
chr10	81556452	81556540
chr10	81564826	81564997
chr10	81602987	81603176
chr10	82000813	82000890
chr10	82004880	82005109
chr10	82170961	82171045
chr10	82589847	82589945
chr10	82666561	82666715
chr10	82791839	82791966
chr10	82961408	82961580
chr10	83198121	83198226
chr10	83219825	83219962
chr10	83251431	83251594
chr10	83617474	83617644
chr10	83729665	83729804
chr10	83739113	83739320
chr10	83776635	83776795
chr10	84019566	84019715
chr10	84020285	84020483
chr10	84488422	84488560
chr10	84515520	84515686
chr10	84945822	84945967
chr10	85183522	85183922
chr10	85221002	85221140
chr10	85651874	85652105
chr10	85678765	85678867
chr10	85968030	85968269
chr10	86021707	86021938
chr10	86356893	86357033
chr10	86484076	86484242
chr10	86498877	86499005
chr10	86633045	86633356
chr10	86636913	86637160
chr10	86829577	86829805
chr10	86972036	86972249
chr10	86976457	86976649
chr10	87024966	87025195
chr10	87094411	87094544
chr10	87552807	87552914
chr10	88166294	88166510
chr10	88304394	88304592
chr10	88306322	88306583
chr10	88371899	88372046
chr10	88376851	88377070
chr10	88426584	88426667
chr10	88725473	88725740
chr10	88727202	88727493
chr10	89205964	89206236
chr10	89461822	89462158
chr10	90081769	90081903
chr10	90373600	90373722
chr10	90733740	90733966
chr10	91032532	91032692
chr10	91034109	91034261
chr10	91141677	91141845
chr10	91270350	91270603
chr10	91271184	91271391
chr10	91297893	91298079
chr10	92901517	92901577
chr10	93283418	93283546
chr10	93291970	93292108
chr10	93425787	93425950
chr10	93429658	93429808
chr10	93471610	93471777
chr10	93549156	93549292
chr10	93572399	93572509
chr10	93577648	93577797
chr10	93603336	93603532
chr10	93763229	93763350
chr10	93777494	93777656
chr10	93813172	93813375
chr10	93818725	93818943
chr10	94116423	94116498
chr10	94408775	94408931
chr10	94461495	94461668
chr10	94572062	94572256
chr10	94623718	94623824
chr10	94958416	94958579
chr10	94976378	94976565
chr10	94992207	94992385
chr10	95090172	95090479
chr10	95156534	95156717
chr10	95551680	95551901
chr10	95898569	95898729
chr10	96077592	96077725
chr10	96080509	96080713
chr10	96105297	96105482
chr10	96213959	96214171
chr10	97313050	97313277
chr10	97375868	97376046
chr10	97712765	97712983
chr10	99085034	99085186
chr10	99162048	99162217
chr10	99164972	99165157
chr10	99190852	99191075
chr10	99460197	99460374
chr10	99577376	99577541
chr10	99615930	99616093
chr10	99619521	99619820
chr10	99645031	99645202
chr10	100167008	100167110
chr10	102435201	102435338
chr10	102445079	102445168
chr10	102451880	102452017
chr10	102835876	102836078
chr10	103108198	103108380
chr10	103195081	103195285
chr10	103253888	103254086
chr10	103402363	103402617
chr10	103443114	103443295
chr10	104380017	104380146
chr10	105575418	105575589
chr10	105714983	105715194
chr10	105834766	105834996
chr10	105867434	105867642
chr10	107442898	107443027
chr10	108300869	108301132
chr10	109504826	109504968
chr10	109747027	109747199
chr10	109765681	109765926
chr10	109861393	109861555
chr10	109920815	109920994
chr10	110705829	110705946
chr10	110727908	110728152
chr10	110733394	110733585
chr10	110760665	110760926
chr10	110782766	110782920
chr10	110976216	110976403
chr10	111107512	111107592
chr10	111108876	111109086
chr10	111298769	111298968
chr10	111503131	111503339
chr10	111925598	111925796
chr10	111957869	111958029
chr10	111977695	111977833
chr10	112105906	112106118
chr10	112160270	112160487
chr10	112801733	112801998
chr10	112803660	112803794
chr10	114455738	114455883
chr10	115051717	115051871
chr10	115097311	115097406
chr10	115406511	115406636
chr10	116197446	116197608
chr10	116199136	116199271
chr10	116319336	116319461
chr10	116330569	116330717
chr10	116943128	116943377
chr10	116944253	116944499
chr10	116980934	116981140
chr10	117033884	117034069
chr10	117069190	117069375
chr10	117176580	117176766
chr10	117209653	117209902
chr10	117216795	117217099
chr10	117363131	117363290
chr10	117402532	117402682
chr10	117432449	117432664
chr10	117435492	117435669
chr10	117436804	117437045
chr10	117455556	117455759
chr10	117566249	117566447
chr10	117682707	117682824
chr10	117688328	117688474
chr10	117796310	117796456
chr10	117852946	117853095
chr10	118370618	118370861
chr10	118592775	118592887
chr10	119050027	119050253
chr10	119066024	119066239
chr10	119363767	119363947
chr10	119803679	119803899
chr10	119885675	119885779
chr10	120124741	120124864
chr10	120125120	120125420
chr10	120130760	120130900
chr10	120216948	120217268
chr10	120231877	120232042
chr10	120247559	120247673
chr10	120257449	120257550
chr10	120270835	120271106
chr10	120566165	120566349
chr10	120587265	120587481
chr10	120857823	120858019
chr10	120861236	120861450
chr10	120864509	120864784
chr10	120872554	120872930
chr10	120875779	120875926
chr10	120876307	120876464
chr10	121070862	121070988
chr10	121326317	121326455
chr10	121331093	121331232
chr10	121334676	121334877
chr10	121409756	121409893
chr10	121516380	121516576
chr10	121767435	121767547
chr10	121771002	121771126
chr10	122040491	122040617
chr10	122047829	122048019
chr10	122051945	122052156
chr10	122054661	122054853
chr10	122105457	122105689
chr10	122447372	122447550
chr10	122529438	122529603
chr10	122540557	122540789
chr10	122553164	122553347
chr10	122581153	122581337
chr10	122804010	122804229
chr10	122895133	122895373
chr10	123005369	123005565
chr10	123057204	123057389
chr10	123255748	123255889
chr10	123256115	123256292
chr10	123263865	123263990
chr10	123480428	123480577
chr10	125764504	125764709
chr10	125995018	125995176
chr10	126531557	126531672
chr10	126628220	126628332
chr10	126764867	126765083
chr10	126806944	126807208
chr10	126833087	126833254
chr10	126840385	126840557
chr10	126844827	126844977
chr10	126853383	126853607
chr10	126919104	126919375
chr10	126920336	126920641
chr10	126990441	126990620
chr10	127115141	127115295
chr10	127123571	127123772
chr10	127165018	127165140
chr10	127171128	127171307
chr10	127177756	127177923
chr10	127229021	127229214
chr10	127233252	127233477
chr10	127312434	127312558
chr10	127324631	127324753
chr10	127332238	127332366
chr10	127333275	127333467
chr10	127338980	127339103
chr10	127342404	127342657
chr10	127349060	127349267
chr10	127350634	127350942
chr10	127508328	127508551
chr10	127509028	127509234
chr10	127512869	127513088
chr10	127536759	127536879
chr10	127538004	127538234
chr10	127555882	127556030
chr10	127557556	127557702
chr10	127561325	127561392
chr10	127569537	127569701
chr10	127623529	127623785
chr10	127626560	127626759
chr10	127626976	127627171
chr10	127641863	127641996
chr10	127671245	127671525
chr10	127674700	127675020
chr10	127694783	127694891
chr10	127738025	127738341
chr10	127744674	127745067
chr10	127872585	127872726
chr10	127953918	127954083
chr10	127956214	127956398
chr10	128008360	128008582
chr10	128070505	128070713
chr10	128083003	128083337
chr10	128086440	128086736
chr10	128090768	128090927
chr10	128091055	128091227
chr10	128140627	128140782
chr10	128186099	128186241
chr10	128188637	128188801
chr10	128212805	128213094
chr10	128232790	128233007
chr10	128284170	128284405
chr10	128332637	128332800
chr10	128346838	128346911
chr10	128358845	128359023
chr10	128374499	128374664
chr10	128409737	128410085
chr10	128411409	128411729
chr10	128455496	128455663
chr10	128494104	128494260
chr10	128536398	128536533
chr10	128546428	128546603
chr10	128575164	128575357
chr10	128590455	128590667
chr10	128612705	128612979
chr10	128845578	128845772
chr10	128895539	128895744
chr10	128913318	128913564
chr10	129026118	129026271
chr10	130092983	130093122
chr10	130096259	130096445
chr10	130228361	130228495
chr10	130594771	130595003
chr11	3100880	3101354
chr11	3101490	3101597
chr11	3101711	3101806
chr11	3101938	3102341
chr11	3102763	3103006
chr11	3104523	3104759
chr11	3123675	3124834
chr11	3124998	3125145
chr11	3125210	3125471
chr11	3125551	3125703
chr11	3129265	3129625
chr11	3130725	3131110
chr11	3133070	3134030
chr11	3137181	3138131
chr11	3139433	3139641
chr11	3139862	3140338
chr11	3145201	3145597
chr11	3149660	3150494
chr11	3150548	3151612
chr11	3178802	3179233
chr11	3180680	3181050
chr11	3181073	3181618
chr11	3198737	3199435
chr11	3199464	3200048
chr11	3290209	3290480
chr11	3314190	3314360
chr11	3347207	3347425
chr11	3383328	3383438
chr11	3387173	3387359
chr11	3453621	3453814
chr11	3456359	3456576
chr11	3472583	3472754
chr11	3535329	3535583
chr11	3697601	3697733
chr11	3714577	3714677
chr11	3786714	3786897
chr11	3804800	3805053
chr11	3805503	3805699
chr11	3832343	3832478
chr11	3834441	3834583
chr11	3837863	3838059
chr11	3879958	3880107
chr11	3914565	3914836
chr11	3918804	3919141
chr11	3921641	3921820
chr11	4001704	4001909
chr11	4080362	4080514
chr11	4083515	4083683
chr11	4094408	4094597
chr11	4123977	4124268
chr11	4127236	4127296
chr11	4133540	4133727
chr11	4134944	4135192
chr11	4220549	4220688
chr11	4258799	4259070
chr11	4261134	4261361
chr11	4451247	4451412
chr11	4773022	4773200
chr11	4821559	4821786
chr11	4836889	4837051
chr11	4843476	4843754
chr11	4849493	4849829
chr11	4865952	4866174
chr11	4883069	4883285
chr11	4885428	4885641
chr11	4900582	4900714
chr11	4916221	4916346
chr11	4973300	4973432
chr11	4975778	4975926
chr11	4984275	4984583
chr11	5065596	5065856
chr11	5114917	5115215
chr11	5160767	5161067
chr11	5161288	5161535
chr11	5469184	5469351
chr11	5474305	5474513
chr11	5485326	5485489
chr11	5496892	5497195
chr11	5742230	5742475
chr11	5837906	5838200
chr11	5880000	5880169
chr11	5912762	5912911
chr11	5951198	5951365
chr11	5953302	5953416
chr11	5990997	5991201
chr11	5996036	5996396
chr11	6003404	6003488
chr11	6187940	6188076
chr11	6261786	6262042
chr11	6365987	6366119
chr11	6402769	6402985
chr11	6411827	6411957
chr11	6436543	6436727
chr11	6444425	6444744
chr11	6465263	6465395
chr11	6528665	6528965
chr11	6628670	6628801
chr11	6629806	6629936
chr11	6655016	6655170
chr11	6768904	6769099
chr11	6881618	6881898
chr11	7140670	7140783
chr11	7200090	7200426
chr11	7210341	7210611
chr11	7214824	7215024
chr11	7221901	7222095
chr11	7731838	7732060
chr11	8245776	8245947
chr11	8405688	8405828
chr11	8424310	8424435
chr11	8523961	8524129
chr11	8534986	8535179
chr11	8566361	8566578
chr11	8860028	8860185
chr11	8955853	8956038
chr11	8957151	8957312
chr11	8983231	8983469
chr11	9136624	9136762
chr11	9249760	9250010
chr11	9317349	9317524
chr11	9347807	9348165
chr11	9648155	9648263
chr11	11239506	11239715
chr11	11455143	11455292
chr11	11461631	11461828
chr11	11742818	11743032
chr11	11788551	11788702
chr11	11811980	11812207
chr11	11820308	11820558
chr11	12291480	12291651
chr11	12559320	12559493
chr11	12811286	12811476
chr11	13333366	13333560
chr11	16871164	16871387
chr11	16948908	16949063
chr11	16951177	16951429
chr11	17279872	17280096
chr11	17459993	17460204
chr11	19761150	19761381
chr11	19830670	19830911
chr11	20031611	20031787
chr11	20045727	20045873
chr11	20047018	20047162
chr11	20067712	20067843
chr11	20200965	20201434
chr11	20231627	20231907
chr11	20263143	20263284
chr11	20445923	20446193
chr11	20455089	20455309
chr11	20592135	20592255
chr11	20661699	20661876
chr11	20691043	20691283
chr11	20794321	20794590
chr11	20794634	20794863
chr11	21468642	21468775
chr11	22777635	22777768
chr11	22965513	22965935
chr11	22969627	22969758
chr11	22987364	22987593
chr11	23013690	23013828
chr11	23149890	23150101
chr11	23185299	23185502
chr11	23255490	23255711
chr11	23272139	23272300
chr11	23357269	23357411
chr11	23565872	23566155
chr11	23679299	23679460
chr11	23979408	23979592
chr11	24049208	24049505
chr11	24140048	24140175
chr11	24414870	24415046
chr11	25743799	25743961
chr11	26029134	26029464
chr11	26200990	26201158
chr11	26526988	26527205
chr11	26961723	26961864
chr11	27063257	27063500
chr11	27220086	27220228
[truncated: 14,360 more rows]
