# Supplementary material for: CTCF is a barrier for 2C-like reprogramming
Source: Nat Commun. 2021 Aug 11;12:4856. doi: 10.1038/s41467-021-25072-x (PMC8358036; doi:10.1038/s41467-021-25072-x)
Supplement: Supplementary file 12 — Supplementary Data 8 [file 41467_2021_25072_MOESM12_ESM.xlsx]

## Sheet: RFPneg WT1
CTCF peaks identified in RFPneg wild type ESC Cl1
chr1	3681498	3681715
chr1	4382970	4383200
chr1	4769881	4770145
chr1	4802453	4802920
chr1	4855415	4855857
chr1	4857506	4857768
chr1	6457968	6458212
chr1	7396905	7397210
chr1	7397386	7397735
chr1	7398303	7398440
chr1	8557869	8558294
chr1	8581891	8582220
chr1	9545169	9545449
chr1	11395517	11395629
chr1	11467140	11467325
chr1	11657705	11657929
chr1	12744862	12745098
chr1	12836923	12837082
chr1	12990279	12990454
chr1	13372406	13372731
chr1	13784511	13784702
chr1	13789324	13789500
chr1	14225551	14225773
chr1	14743453	14743682
chr1	15007648	15007869
chr1	15791673	15792078
chr1	16824806	16825058
chr1	17932079	17932359
chr1	19179183	19179262
chr1	20867439	20867740
chr1	20939026	20939323
chr1	20951377	20951683
chr1	21166286	21166533
chr1	21256500	21256765
chr1	21257008	21257292
chr1	22466716	22467033
chr1	23792871	23793089
chr1	30548857	30548981
chr1	30584973	30585188
chr1	31154119	31154231
chr1	33663269	33663397
chr1	33684565	33684984
chr1	33944133	33944351
chr1	33966493	33966577
chr1	34459609	34459825
chr1	34511204	34511345
chr1	34602471	34602810
chr1	34867305	34867512
chr1	35478384	35478658
chr1	35839545	35839750
chr1	36017260	36017508
chr1	36061040	36061537
chr1	36064930	36065146
chr1	36252905	36253080
chr1	36254610	36254885
chr1	36277432	36277521
chr1	36279310	36279447
chr1	36511704	36511972
chr1	36547137	36547455
chr1	36558175	36558377
chr1	36707896	36708078
chr1	36784658	36785020
chr1	36786530	36786667
chr1	36985901	36986118
chr1	37419540	37419648
chr1	37639238	37639493
chr1	37678522	37678650
chr1	37864808	37865405
chr1	37867215	37867412
chr1	37931856	37932152
chr1	37997934	37998139
chr1	38767942	38768122
chr1	38789073	38789185
chr1	38856278	38856571
chr1	39001195	39001377
chr1	39527561	39527701
chr1	39530311	39530440
chr1	40116551	40116715
chr1	40797434	40797564
chr1	42691387	42691632
chr1	42915075	42915317
chr1	43269786	43269945
chr1	43511398	43511531
chr1	43725574	43725708
chr1	43827703	43828083
chr1	44041901	44042033
chr1	45766239	45766433
chr1	46417040	46417252
chr1	46853464	46853656
chr1	51334056	51334275
chr1	51478477	51478712
chr1	51644510	51644687
chr1	52004215	52004381
chr1	52113784	52114002
chr1	52233250	52233496
chr1	52301379	52301499
chr1	52302650	52302916
chr1	52630599	52630785
chr1	52748421	52748557
chr1	52844795	52845050
chr1	52953459	52953757
chr1	53352624	53352899
chr1	53704283	53704405
chr1	54381260	54381700
chr1	55052612	55052909
chr1	55383226	55383465
chr1	57205765	57206042
chr1	57969986	57970326
chr1	58271279	58271403
chr1	58613903	58614036
chr1	59237252	59237409
chr1	59584698	59585056
chr1	59613817	59614143
chr1	59623442	59623572
chr1	59638491	59638610
chr1	59720047	59720251
chr1	59749702	59749945
chr1	59862566	59862780
chr1	59912857	59912980
chr1	60823069	60823284
chr1	60853514	60853859
chr1	62701134	62701395
chr1	62737985	62738211
chr1	62986322	62986564
chr1	63110967	63111118
chr1	63114636	63114778
chr1	63180981	63181418
chr1	63403670	63403902
chr1	63658090	63658284
chr1	64121557	64121790
chr1	64623885	64624047
chr1	64690577	64690875
chr1	65178279	65178563
chr1	65179151	65179444
chr1	65186446	65186732
chr1	69138989	69139279
chr1	71531665	71531959
chr1	71646071	71646309
chr1	71673619	71673845
chr1	72214079	72214341
chr1	72226192	72226515
chr1	72236898	72237154
chr1	72244208	72244731
chr1	72255072	72255327
chr1	72284288	72284395
chr1	72313778	72313925
chr1	72380533	72380786
chr1	72583037	72583253
chr1	72583464	72583605
chr1	73901669	73901899
chr1	73902451	73902595
chr1	74077513	74077621
chr1	74196134	74196334
chr1	74284787	74285116
chr1	74287287	74287419
chr1	74332354	74332631
chr1	74361945	74362067
chr1	74386645	74386965
chr1	74390667	74390849
chr1	74397281	74397616
chr1	74398218	74398608
chr1	74505825	74506073
chr1	74588083	74588403
chr1	74759989	74760205
chr1	74763147	74763330
chr1	74773095	74773388
chr1	74787953	74788193
chr1	74806395	74806644
chr1	74824840	74825249
chr1	74854647	74855004
chr1	74880899	74881070
chr1	75124493	75124774
chr1	75244867	75245138
chr1	75254381	75254485
chr1	75317339	75318089
chr1	75398774	75399020
chr1	75456775	75456973
chr1	75477273	75477455
chr1	75479091	75479555
chr1	75521367	75521559
chr1	75559573	75559800
chr1	75642645	75642829
chr1	75652615	75652747
chr1	75653680	75653808
chr1	77972402	77972623
chr1	78525332	78525574
chr1	78657644	78657834
chr1	79440052	79440165
chr1	82839305	82839463
chr1	83076288	83076377
chr1	83727216	83727352
chr1	84581924	84582054
chr1	84640391	84640833
chr1	84697037	84697254
chr1	84866928	84867214
chr1	84879856	84879973
chr1	84881238	84881542
chr1	84995041	84995305
chr1	85090626	85090823
chr1	85114716	85115122
chr1	85243687	85244101
chr1	85262395	85262733
chr1	85264939	85265150
chr1	85273852	85274125
chr1	85287084	85287559
chr1	85316935	85317158
chr1	85323267	85323457
chr1	85581597	85581854
chr1	85591163	85591592
chr1	85600031	85600390
chr1	85607771	85607971
chr1	85853451	85853697
chr1	85935587	85935722
chr1	86007910	86008088
chr1	86059355	86059713
chr1	86064239	86064409
chr1	86178973	86179091
chr1	86187961	86188187
chr1	86214242	86214463
chr1	86309308	86309562
chr1	86310548	86310799
chr1	86310907	86311303
chr1	86339562	86339755
chr1	86348738	86349200
chr1	86359376	86359652
chr1	86396006	86396145
chr1	86440540	86440862
chr1	86450052	86450333
chr1	86501047	86501247
chr1	86501682	86501873
chr1	86504118	86504527
chr1	86509419	86509811
chr1	86525206	86525717
chr1	86526442	86526750
chr1	86527871	86528235
chr1	86532473	86532609
chr1	86533754	86534022
chr1	86598610	86598750
chr1	86618602	86618692
chr1	86650393	86650500
chr1	86669580	86669764
chr1	86699734	86700048
chr1	87042198	87042327
chr1	87070871	87071011
chr1	87111872	87112103
chr1	87174405	87174600
chr1	87218165	87218277
chr1	87226479	87226723
chr1	87541655	87541977
chr1	87568527	87568641
chr1	87608570	87608841
chr1	87766366	87766478
chr1	88277547	88277782
chr1	88284882	88285166
chr1	88289928	88290194
chr1	88318674	88318794
chr1	88357561	88357662
chr1	88675682	88675819
chr1	88705828	88706100
chr1	88742400	88742642
chr1	88745327	88745551
chr1	89069909	89070360
chr1	89342968	89343118
chr1	89525866	89526124
chr1	89631780	89631997
chr1	89757684	89757859
chr1	89940432	89940642
chr1	89943341	89943549
chr1	90202414	90202984
chr1	90424519	90424689
chr1	90956846	90956969
chr1	91052956	91053272
chr1	91250051	91250254
chr1	91298165	91298430
chr1	91347045	91347168
chr1	91366336	91366442
chr1	91380633	91380731
chr1	91413159	91413426
chr1	91459269	91459635
chr1	91540400	91540668
chr1	91755209	91755326
chr1	92180266	92180503
chr1	92437658	92437898
chr1	92696970	92697100
chr1	92895206	92895411
chr1	92906867	92907039
chr1	92956777	92956973
chr1	93174500	93174640
chr1	93224094	93224231
chr1	93238328	93238447
chr1	93343481	93343660
chr1	93478172	93478558
chr1	93507080	93507295
chr1	93511825	93512107
chr1	93635585	93635822
chr1	93667848	93668044
chr1	93668757	93668940
chr1	93801880	93802189
chr1	93803712	93803922
chr1	93827754	93827865
chr1	93909305	93909577
chr1	93978402	93978674
chr1	94079206	94079368
chr1	94469915	94470037
chr1	95451923	95452085
chr1	95452128	95452240
chr1	97770024	97770243
chr1	101757310	101757498
chr1	101916941	101917305
chr1	101918991	101919296
chr1	102628195	102628337
chr1	103508050	103508230
chr1	105663624	105663801
chr1	106171237	106171622
chr1	106395569	106395779
chr1	106425194	106425449
chr1	111864927	111865101
chr1	112377984	112378150
chr1	112388913	112389047
chr1	118321619	118321816
chr1	118648083	118648428
chr1	118772442	118772572
chr1	119075049	119075231
chr1	119082645	119082883
chr1	119083683	119083906
chr1	119458370	119458556
chr1	119463456	119463651
chr1	119895083	119895255
chr1	119913101	119913294
chr1	120033108	120033236
chr1	120085804	120085999
chr1	120093680	120093786
chr1	120121033	120121152
chr1	120197309	120197434
chr1	120368269	120368398
chr1	120586589	120586728
chr1	121389707	121389845
chr1	122273182	122273372
chr1	122607518	122607666
chr1	125519064	125519325
chr1	127496821	127497064
chr1	127679949	127680073
chr1	127774010	127774139
chr1	128000970	128001347
chr1	128103151	128103268
chr1	130186755	130186990
chr1	130372219	130372392
chr1	131246554	131246685
chr1	131260511	131260617
chr1	131270301	131270478
chr1	131527333	131527934
chr1	131566153	131566426
chr1	131658175	131658376
chr1	131701444	131701644
chr1	131712474	131712699
chr1	131981717	131981917
chr1	131982849	131983126
chr1	132000510	132000752
chr1	132140279	132140418
chr1	132155811	132156031
chr1	132157497	132157674
chr1	132210950	132211223
chr1	132233713	132233842
chr1	132237667	132238121
chr1	132254574	132254735
chr1	132261091	132261329
chr1	132355899	132356088
chr1	132417293	132417555
chr1	132524038	132524248
chr1	132758720	132758893
chr1	132759081	132759221
chr1	132843769	132843919
chr1	132850895	132851130
chr1	132934992	132935216
chr1	132982796	132983020
chr1	133013346	133013573
chr1	133025179	133025520
chr1	133039527	133039872
chr1	133087774	133087921
chr1	133130837	133131379
chr1	133146085	133146238
chr1	133306925	133307058
chr1	133307416	133307605
chr1	133340475	133340720
chr1	133353649	133353778
chr1	133363347	133363561
chr1	133397698	133398054
chr1	133492499	133492910
chr1	133493431	133493623
chr1	133610244	133610480
chr1	133911562	133911649
chr1	133924309	133924427
chr1	134036641	134036912
chr1	134120229	134120447
chr1	134151709	134151934
chr1	134189005	134189407
chr1	134196610	134196755
chr1	134210298	134210713
chr1	134368818	134369022
chr1	134415245	134415491
chr1	134435511	134435635
chr1	134557021	134557223
chr1	134580366	134580606
chr1	134638575	134638749
chr1	134641554	134641781
chr1	134955885	134956116
chr1	134962280	134962596
chr1	135063043	135063237
chr1	135106033	135106305
chr1	135132576	135132700
chr1	135136643	135136750
chr1	135154422	135154762
chr1	135259145	135259317
chr1	135368297	135368523
chr1	135540323	135540595
chr1	135700727	135700962
chr1	135752950	135753279
chr1	135865662	135865785
chr1	136051589	136051772
chr1	136624713	136624915
chr1	136696143	136696375
chr1	136707435	136707704
chr1	136749229	136749401
chr1	136759302	136759589
chr1	138619131	138619335
chr1	139412327	139412563
chr1	139494591	139494973
chr1	140484063	140484267
chr1	141961715	141961961
chr1	143731805	143732073
chr1	143776952	143777271
chr1	143788865	143789067
chr1	148481465	148481719
chr1	150307783	150307985
chr1	150371305	150371478
chr1	150393016	150393376
chr1	151011090	151011272
chr1	151428360	151428610
chr1	151497162	151497306
chr1	151820544	151820691
chr1	152313694	152313870
chr1	152511397	152511560
chr1	152766287	152766674
chr1	152768259	152768397
chr1	152790265	152790566
chr1	153040210	153040476
chr1	153092265	153092551
chr1	153093313	153093609
chr1	153401928	153402111
chr1	153424947	153425131
chr1	153480653	153480819
chr1	153550907	153551029
chr1	153559308	153559484
chr1	153742551	153742745
chr1	153746823	153746973
chr1	153749328	153749551
chr1	154118763	154118992
chr1	154729661	154729814
chr1	154786302	154786591
chr1	155099681	155099896
chr1	155158554	155158696
chr1	155218328	155218444
chr1	155293402	155293627
chr1	155564775	155565096
chr1	155576539	155576739
chr1	156043165	156043288
chr1	156241208	156241389
chr1	156241785	156241975
chr1	156633309	156633630
chr1	156668618	156668863
chr1	156676299	156676432
chr1	157077155	157077331
chr1	157079421	157079763
chr1	157086198	157086484
chr1	157458427	157458628
chr1	157553072	157553320
chr1	158654723	158654810
chr1	159390146	159390282
chr1	159396553	159396637
chr1	159784044	159784267
chr1	160194828	160195158
chr1	160387494	160387741
chr1	160793104	160793278
chr1	161034940	161035197
chr1	161214539	161214681
chr1	161286822	161287035
chr1	161736988	161737200
chr1	161877274	161877381
chr1	161962499	161962650
chr1	162665228	162665447
chr1	162880112	162880209
chr1	163150493	163150715
chr1	163779389	163779777
chr1	164054849	164055078
chr1	164138772	164139004
chr1	164184686	164184953
chr1	164248815	164249082
chr1	164458267	164458552
chr1	165120486	165120602
chr1	165236856	165237040
chr1	165460935	165461280
chr1	165508035	165508185
chr1	165771657	165771823
chr1	165775513	165775804
chr1	166002709	166002984
chr1	166123085	166123320
chr1	166153539	166153679
chr1	166154226	166154539
chr1	166319310	166319461
chr1	167306444	167306706
chr1	167337551	167337779
chr1	167369901	167370192
chr1	167414995	167415086
chr1	167637155	167637250
chr1	167638205	167638298
chr1	167896418	167896560
chr1	167915347	167915490
chr1	168214200	168214377
chr1	168432389	168432589
chr1	169459521	169459691
chr1	169919296	169919617
chr1	169969219	169969451
chr1	170175043	170175207
chr1	170218598	170218738
chr1	170613382	170613560
chr1	170632492	170632655
chr1	170901604	170901856
chr1	170933382	170933708
chr1	171039295	171039484
chr1	171070336	171070554
chr1	171110997	171111221
chr1	171118362	171118585
chr1	171159430	171159703
chr1	171222365	171222792
chr1	171247102	171247381
chr1	171281742	171281958
chr1	171287848	171288071
chr1	171319733	171319999
chr1	171321372	171321639
chr1	171358511	171358668
chr1	171360788	171361063
chr1	171437290	171437561
chr1	171470221	171470530
chr1	171471587	171471835
chr1	171479017	171479271
chr1	171501607	171501869
chr1	171502348	171502825
chr1	171502967	171503151
chr1	171503332	171503603
chr1	171546048	171546195
chr1	171564420	171564675
chr1	171566978	171567408
chr1	172000796	172001040
chr1	172143641	172143831
chr1	172217240	172217366
chr1	172310243	172310443
chr1	172409132	172409306
chr1	172481937	172482374
chr1	172528728	172528948
chr1	172563398	172563542
chr1	172632952	172633439
chr1	173323785	173323973
chr1	173339587	173339836
chr1	174594950	174595174
chr1	175692622	175693026
chr1	176712502	176712645
chr1	176814650	176814878
chr1	177441913	177442177
chr1	177796683	177796941
chr1	177940563	177940761
chr1	177983067	177983305
chr1	177983360	177983485
chr1	178146550	178146781
chr1	178187369	178187711
chr1	178242343	178242556
chr1	178360769	178361146
chr1	178468290	178468589
chr1	179476660	179476832
chr1	179477090	179477441
chr1	179624521	179624630
chr1	179645746	179645931
chr1	179734552	179734659
chr1	179803780	179803993
chr1	180195971	180196246
chr1	180215196	180215304
chr1	180263744	180263872
chr1	180268692	180268832
chr1	180387423	180387904
chr1	180434260	180434596
chr1	180484175	180484336
chr1	180568747	180568980
chr1	180811582	180811875
chr1	180850778	180851133
chr1	180863743	180863932
chr1	180874056	180874340
chr1	180888530	180888969
chr1	180889886	180890069
chr1	180901209	180901446
chr1	180919867	180920021
chr1	180924788	180925099
chr1	180974537	180974644
chr1	180976369	180976542
chr1	180987905	180988059
chr1	181232839	181233081
chr1	181545562	181545824
chr1	181888862	181889056
chr1	182115242	182115492
chr1	182124534	182124817
chr1	182408886	182409226
chr1	182489816	182490028
chr1	182539452	182539675
chr1	183379467	183379881
chr1	184034146	184034431
chr1	184883025	184883148
chr1	185209769	185210082
chr1	185682027	185682182
chr1	185955890	185956237
chr1	186722108	186722199
chr1	188947893	188948009
chr1	189628515	189628652
chr1	189870607	189870724
chr1	191026122	191026491
chr1	191075725	191075835
chr1	191126094	191126286
chr1	191194126	191194329
chr1	191224353	191224509
chr1	191288805	191288925
chr1	191288968	191289076
chr1	191312531	191312641
chr1	191397137	191397356
chr1	191397564	191397719
chr1	191575474	191575810
chr1	191575980	191576204
chr1	191817906	191818115
chr1	191821312	191821550
chr1	191965155	191965317
chr1	192092534	192092761
chr1	192093008	192093204
chr1	192598520	192598669
chr1	192745228	192745473
chr1	192745732	192745988
chr1	193035877	193036055
chr1	193130242	193130432
chr1	193173415	193173588
chr1	193273356	193273488
chr1	193382960	193383295
chr1	193504748	193504915
chr1	193538535	193538726
chr1	193589195	193589360
chr1	194034268	194034464
chr1	194816924	194817120
chr10	3972960	3973209
chr10	3996499	3996716
chr10	4088854	4089033
chr10	4107828	4108209
chr10	4249359	4249680
chr10	4333412	4333611
chr10	4346962	4347159
chr10	4372031	4372350
chr10	4375377	4375575
chr10	4386666	4386887
chr10	5480216	5480324
chr10	5564105	5564337
chr10	5823891	5824562
chr10	5824961	5825173
chr10	5866120	5866238
chr10	7333375	7333650
chr10	7600750	7600953
chr10	7725836	7726041
chr10	7780939	7781047
chr10	7871046	7871143
chr10	8242404	8242582
chr10	8715814	8715939
chr10	8886308	8886505
chr10	9012918	9013031
chr10	11801655	11802122
chr10	12612553	12612742
chr10	12916931	12917048
chr10	12997160	12997369
chr10	13969079	13969316
chr10	14391157	14391405
chr10	14450078	14450323
chr10	14753083	14753177
chr10	14986649	14986932
chr10	15263215	15263655
chr10	17820499	17820939
chr10	18197412	18197587
chr10	18453501	18453667
chr10	18545789	18546022
chr10	19015273	19015609
chr10	19591761	19591949
chr10	19708386	19708503
chr10	20170524	20170711
chr10	20314849	20315061
chr10	20347627	20347854
chr10	20459781	20459913
chr10	21102066	21102317
chr10	21158184	21158403
chr10	21178908	21179136
chr10	21378744	21378850
chr10	21421152	21421484
chr10	21465431	21465609
chr10	21701530	21701968
chr10	21746145	21746363
chr10	21829179	21829554
chr10	21980729	21981007
chr10	21991381	21991568
chr10	22034376	22034526
chr10	22058690	22058931
chr10	22158442	22158556
chr10	22163785	22163952
chr10	22212388	22212595
chr10	22402708	22402852
chr10	22731304	22731581
chr10	23813076	23813535
chr10	24297966	24298163
chr10	24298649	24298788
chr10	24312207	24312599
chr10	24590649	24590901
chr10	24622669	24622819
chr10	24789709	24789984
chr10	24869763	24870052
chr10	25111648	25111847
chr10	26079007	26079208
chr10	26711236	26711379
chr10	26890736	26890950
chr10	27133282	27133469
chr10	27994345	27994673
chr10	28635948	28636251
chr10	29206918	29207079
chr10	30729573	30729813
chr10	30842809	30843005
chr10	31299276	31299444
chr10	31445901	31446060
chr10	33375476	33376020
chr10	33986952	33987072
chr10	34036659	34036820
chr10	34234082	34234396
chr10	34234515	34234693
chr10	36547855	36548174
chr10	36611485	36611823
chr10	39064915	39065007
chr10	39171205	39171439
chr10	39960255	39960462
chr10	40142211	40142546
chr10	40212481	40212735
chr10	40258040	40258169
chr10	40258471	40259127
chr10	40348573	40348905
chr10	40349044	40349370
chr10	40525076	40525320
chr10	40809465	40809721
chr10	40883325	40883570
chr10	41288915	41289094
chr10	41505612	41505852
chr10	41519076	41519332
chr10	41679017	41679230
chr10	41684785	41684996
chr10	42308266	42308379
chr10	42501901	42502144
chr10	42697087	42697404
chr10	42761277	42761497
chr10	42972910	42973019
chr10	43540849	43541142
chr10	43560933	43561011
chr10	43561350	43561591
chr10	43993202	43993500
chr10	44148853	44149111
chr10	44458604	44458778
chr10	44460255	44460341
chr10	45045438	45045543
chr10	45051250	45051349
chr10	45800211	45800400
chr10	46012044	46012163
chr10	49417351	49417665
chr10	51463794	51464158
chr10	51553493	51553617
chr10	51595185	51595372
chr10	52144387	52144547
chr10	52417262	52417613
chr10	56374141	56374551
chr10	56376029	56376259
chr10	57001469	57001611
chr10	57448005	57448436
chr10	57463268	57463543
chr10	58239122	58239513
chr10	58323234	58323594
chr10	58377939	58378208
chr10	58559880	58560072
chr10	58675703	58675883
chr10	59109154	59109259
chr10	59292676	59292859
chr10	59295683	59296000
chr10	59702315	59702725
chr10	59710361	59710565
chr10	59817681	59817845
chr10	59865134	59865336
chr10	59951858	59952037
chr10	59974190	59974453
chr10	59997785	59997951
chr10	60005412	60005592
chr10	60124233	60124355
chr10	60148170	60148402
chr10	60166146	60166419
chr10	60191805	60191938
chr10	60245146	60245367
chr10	60246694	60246865
chr10	60346798	60346915
chr10	60696952	60697213
chr10	60760410	60760772
chr10	60778681	60778786
chr10	60835012	60835281
chr10	61052396	61052577
chr10	61068501	61068778
chr10	61175971	61176132
chr10	61199626	61199831
chr10	61336210	61336346
chr10	61344127	61344208
chr10	61356234	61356502
chr10	61394885	61395079
chr10	61399463	61399644
chr10	61415902	61416152
chr10	61423333	61423715
chr10	61452741	61453049
chr10	61466320	61466550
chr10	61475628	61475871
chr10	61492113	61492324
chr10	61602414	61602547
chr10	61602802	61603021
chr10	61605982	61606106
chr10	61618673	61618953
chr10	61680135	61680417
chr10	61695316	61695535
chr10	61782768	61782982
chr10	61820033	61820340
chr10	61838770	61838985
chr10	62102134	62102368
chr10	62105241	62105463
chr10	62183109	62183356
chr10	62187000	62187123
chr10	62243032	62243277
chr10	62261162	62261433
chr10	62275312	62275469
chr10	62475041	62475528
chr10	62477071	62477269
chr10	62486817	62487135
chr10	62500229	62500578
chr10	62590311	62590513
chr10	62651178	62651504
chr10	62679897	62680117
chr10	62792286	62792563
chr10	62883932	62884144
chr10	63043156	63043435
chr10	63117720	63117827
chr10	63308699	63308849
chr10	63309120	63309236
chr10	63377610	63377888
chr10	63382705	63382982
chr10	63424533	63424720
chr10	63430065	63430208
chr10	64090194	64090502
chr10	66814617	66814719
chr10	66913732	66913917
chr10	66968646	66968752
chr10	67083952	67084173
chr10	67192399	67192712
chr10	67247204	67247403
chr10	67871950	67872081
chr10	67943585	67943830
chr10	67979408	67979890
chr10	67996349	67996554
chr10	68013189	68013391
chr10	68115094	68115416
chr10	68137418	68137804
chr10	68146991	68147112
chr10	68283174	68283422
chr10	69654924	69655096
chr10	69662405	69662633
chr10	69793269	69793473
chr10	69870461	69870636
chr10	69910568	69910884
chr10	69925644	69925878
chr10	70276837	70277005
chr10	70296875	70297123
chr10	70318724	70318898
chr10	70599286	70599709
chr10	71326743	71327113
chr10	71477661	71477830
chr10	74935140	74935375
chr10	75059462	75059620
chr10	75191675	75191983
chr10	75586337	75586548
chr10	75635780	75635999
chr10	75837092	75837547
chr10	75853577	75853717
chr10	75882530	75882783
chr10	75892970	75893412
chr10	75951754	75952144
chr10	75975219	75975510
chr10	76032411	76032645
chr10	76062571	76062664
chr10	76513217	76513464
chr10	76531361	76531707
chr10	76623382	76623587
chr10	76728458	76728614
chr10	76961964	76962202
chr10	77021507	77021636
chr10	77082661	77082796
chr10	77130670	77130821
chr10	77252881	77253284
chr10	77515705	77515961
chr10	77581544	77581768
chr10	77590950	77591086
chr10	77603074	77603356
chr10	77606473	77606730
chr10	77753567	77753818
chr10	77972293	77972535
chr10	78027837	78028090
chr10	78169763	78170099
chr10	78279291	78279400
chr10	78396277	78396528
chr10	78413049	78413158
chr10	78438177	78438405
chr10	78520561	78520903
chr10	78525221	78525518
chr10	78574754	78575084
chr10	78745918	78746131
chr10	79042499	79042881
chr10	79400115	79400386
chr10	79614015	79614280
chr10	79649502	79649639
chr10	79658945	79659118
chr10	79681646	79682070
chr10	79704212	79704521
chr10	79704825	79704980
chr10	79712531	79712653
chr10	79746505	79746726
chr10	79767037	79767303
chr10	79767473	79767675
chr10	79768519	79768637
chr10	79780051	79780652
chr10	79854120	79854447
chr10	79854508	79854636
chr10	79892778	79893010
chr10	79925369	79925580
chr10	79959861	79960123
chr10	79984851	79985264
chr10	79987078	79987283
chr10	79997328	79997448
chr10	80050212	80050562
chr10	80051190	80051421
chr10	80053437	80053657
chr10	80114630	80114881
chr10	80115420	80115841
chr10	80141999	80142366
chr10	80149269	80149593
chr10	80159900	80160148
chr10	80165105	80165330
chr10	80167504	80167859
chr10	80175623	80175778
chr10	80226363	80226757
chr10	80260992	80261262
chr10	80292287	80292491
chr10	80329639	80330118
chr10	80350390	80350597
chr10	80374216	80374458
chr10	80376227	80376561
chr10	80399488	80399766
chr10	80446269	80446493
chr10	80509464	80509733
chr10	80539118	80539392
chr10	80557417	80557581
chr10	80561770	80561932
chr10	80578517	80578646
chr10	80579013	80579188
chr10	80590324	80590678
chr10	80656554	80656769
chr10	80676339	80676691
chr10	80701794	80702327
chr10	80742219	80742538
chr10	80806028	80806251
chr10	80822079	80822241
chr10	80826241	80826751
chr10	80831298	80831692
chr10	80880405	80880725
chr10	80881294	80881519
chr10	80929839	80930001
chr10	80950269	80950626
chr10	80955749	80955921
chr10	80960843	80961109
chr10	80988105	80988358
chr10	80995353	80995462
chr10	80998889	80999122
chr10	81014843	81015168
chr10	81018433	81018686
chr10	81022899	81023037
chr10	81036487	81036658
chr10	81037101	81037446
chr10	81060098	81060559
chr10	81069847	81070176
chr10	81106225	81106712
chr10	81137362	81137670
chr10	81167720	81168054
chr10	81173203	81173429
chr10	81175119	81175247
chr10	81176441	81176602
chr10	81182628	81182997
chr10	81198343	81198460
chr10	81287728	81288001
chr10	81292538	81292994
chr10	81320242	81320978
chr10	81340671	81340839
chr10	81349111	81349312
chr10	81350524	81351330
chr10	81378549	81378830
chr10	81384075	81384445
chr10	81395136	81395550
chr10	81432983	81433194
chr10	81450241	81450484
chr10	81465368	81465593
chr10	81484075	81484295
chr10	81518658	81518797
chr10	81526878	81527010
chr10	81536835	81537016
chr10	81571666	81571803
chr10	81600985	81601115
chr10	81602997	81603141
chr10	81605178	81605310
chr10	81606007	81606367
chr10	82047925	82048141
chr10	82083129	82083344
chr10	82170942	82171181
chr10	82589749	82589973
chr10	82623216	82623467
chr10	82666461	82666697
chr10	82764017	82764220
chr10	82809498	82809841
chr10	82901535	82901713
chr10	83198121	83198232
chr10	83219825	83219962
chr10	83251421	83251576
chr10	83617505	83617605
chr10	83722743	83722910
chr10	83776634	83776745
chr10	84438115	84438348
chr10	84515581	84515686
chr10	84576452	84576808
chr10	84917062	84917359
chr10	85103580	85103899
chr10	85154225	85154441
chr10	85183716	85183978
chr10	85221050	85221155
chr10	85539520	85539791
chr10	85539833	85540152
chr10	85916919	85917164
chr10	86021756	86022000
chr10	86435058	86435208
chr10	86498687	86499011
chr10	86636945	86637136
chr10	86705463	86705794
chr10	86731237	86731414
chr10	87024967	87025130
chr10	87552796	87553020
chr10	87854369	87854635
chr10	87927273	87927539
chr10	88327555	88327674
chr10	88550250	88550471
chr10	88717487	88717779
chr10	88727224	88727434
chr10	89461911	89462152
chr10	90081800	90081899
chr10	90709515	90709884
chr10	91082741	91083062
chr10	91187938	91188224
chr10	91270363	91270557
chr10	91271280	91271415
chr10	91293379	91293495
chr10	93014596	93014922
chr10	93050839	93051127
chr10	93081571	93081760
chr10	93242229	93242498
chr10	93273150	93273293
chr10	93279117	93279346
chr10	93291463	93291651
chr10	93291784	93292089
chr10	93419723	93419968
chr10	93425744	93425950
chr10	93471537	93471726
chr10	93813171	93813349
chr10	93818722	93818923
chr10	94035736	94036107
chr10	94461556	94461668
chr10	94572050	94572185
chr10	94872143	94872221
chr10	95156556	95156689
chr10	95220560	95220769
chr10	95418068	95418230
chr10	95461230	95461517
chr10	95476102	95476329
chr10	95719599	95719854
chr10	96374844	96375161
chr10	96616720	96617052
chr10	97313050	97313272
chr10	97375747	97376022
chr10	97563005	97563283
chr10	99084999	99085144
chr10	99162010	99162203
chr10	99190829	99191018
chr10	99265454	99265630
chr10	99615871	99616118
chr10	99619594	99619720
chr10	102435260	102435502
chr10	102451893	102452016
chr10	103369157	103369298
chr10	108286899	108287266
chr10	108300882	108301131
chr10	108568297	108568540
chr10	111100055	111100576
chr10	111107472	111107591
chr10	111108881	111109190
chr10	111164564	111164802
chr10	111298448	111298718
chr10	111473065	111473192
chr10	111503145	111503339
chr10	112160328	112160594
chr10	114555169	114555446
chr10	115097210	115097405
chr10	115184861	115185048
chr10	115323335	115323552
chr10	115384771	115385101
chr10	116562295	116562521
chr10	116578078	116578247
chr10	116653829	116653932
chr10	116789081	116789396
chr10	116943190	116943493
chr10	116950505	116950688
chr10	117063738	117063889
chr10	117078393	117078536
chr10	117148486	117148668
chr10	117209707	117209956
chr10	117216942	117217190
chr10	117363139	117363370
chr10	117432500	117432654
chr10	117435496	117435711
chr10	117682629	117682788
chr10	117710830	117710946
chr10	117792728	117793161
chr10	117796329	117796456
chr10	117862204	117862323
chr10	118045020	118045142
chr10	118141651	118141854
chr10	119885675	119885780
chr10	120112886	120113105
chr10	120216767	120217305
chr10	120234065	120234317
chr10	120291001	120291393
chr10	120716520	120716685
chr10	120876246	120876431
chr10	121032990	121033293
chr10	121033428	121033581
chr10	121516383	121516509
chr10	122054678	122054867
chr10	122097160	122097634
chr10	122553136	122553362
chr10	122678563	122678805
chr10	122794405	122794628
chr10	126905866	126906060
chr10	126919170	126919463
chr10	126972055	126972325
chr10	126978565	126978713
chr10	127063277	127063624
chr10	127121070	127121415
chr10	127125296	127125468
chr10	127165084	127165260
chr10	127170783	127171001
chr10	127233253	127233385
chr10	127312342	127312665
chr10	127324611	127324722
chr10	127332259	127332347
chr10	127333275	127333421
chr10	127338792	127339090
chr10	127342392	127342546
chr10	127350718	127350888
chr10	127508890	127509197
chr10	127511965	127512392
chr10	127512913	127513116
chr10	127537960	127538188
chr10	127555775	127556046
chr10	127623625	127623801
chr10	127641898	127642153
chr10	127671378	127671676
chr10	127674717	127675057
chr10	127677864	127678224
chr10	127744638	127744891
chr10	127945334	127945622
chr10	128008324	128008534
chr10	128082956	128083306
chr10	128090957	128091197
chr10	128149665	128149928
chr10	128186154	128186240
chr10	128232721	128232936
chr10	128303239	128303345
chr10	128374502	128374762
chr10	128409729	128410002
chr10	128411434	128411706
chr10	128493799	128493977
chr10	128498685	128498991
chr10	128524876	128525046
chr10	128525900	128526218
chr10	128547673	128547990
chr10	128565992	128566581
chr10	128612742	128612955
chr10	128626632	128626929
chr10	128696233	128696653
chr10	128737443	128737698
chr10	128821642	128821889
chr10	128895546	128895798
chr10	128913336	128913591
chr10	128945745	128945929
chr10	130005140	130005487
chr10	130419890	130420101
chr10	130420139	130420411
chr10	130594774	130595003
chr11	3123794	3124743
chr11	3124960	3125215
chr11	3125303	3125479
chr11	3125541	3125710
chr11	3132912	3133132
chr11	3161555	3161958
chr11	3181945	3182155
chr11	3198706	3199012
chr11	3200689	3200869
chr11	3337434	3337724
chr11	3387047	3387318
chr11	3409133	3409348
chr11	3452285	3452482
chr11	3456403	3456592
chr11	3472612	3472778
chr11	3474692	3474960
chr11	3514578	3514815
chr11	3535256	3535645
chr11	3535728	3535916
chr11	3771365	3771676
chr11	3786725	3786863
chr11	3832335	3832619
chr11	3914676	3914810
chr11	4001728	4001845
chr11	4029477	4029628
chr11	4083500	4083654
chr11	4096657	4096940
chr11	4134944	4135192
chr11	4186565	4186777
chr11	4219605	4219759
chr11	4258829	4259037
chr11	4283717	4283924
chr11	4451204	4451411
chr11	4637574	4637823
chr11	4754110	4754271
chr11	4843503	4843730
chr11	4849417	4849830
chr11	4866030	4866312
chr11	4883034	4883277
chr11	4885531	4885732
chr11	4900574	4900751
chr11	4975743	4976033
chr11	4984356	4984643
chr11	5059968	5060190
chr11	5065568	5065771
chr11	5099076	5099449
chr11	5115019	5115325
chr11	5160863	5160993
chr11	5181831	5182107
chr11	5290836	5290953
chr11	5444913	5445174
chr11	5474333	5474610
chr11	5542239	5542375
chr11	5691720	5692030
chr11	5702588	5703045
chr11	5788295	5788560
chr11	5837849	5838335
chr11	5879917	5880157
chr11	5886249	5886481
chr11	5955688	5955783
chr11	5991034	5991151
chr11	5996063	5996336
chr11	6274825	6275119
chr11	6365847	6366224
chr11	6415578	6415870
chr11	6436536	6436725
chr11	6444396	6444745
chr11	6465262	6465453
chr11	6528653	6528965
chr11	6546613	6546943
chr11	6628659	6628807
chr11	6629679	6630003
chr11	6654898	6655145
chr11	6720291	6720507
chr11	7200026	7200254
chr11	8566361	8566578
chr11	8569305	8569875
chr11	8575692	8575983
chr11	8758770	8759127
chr11	8983266	8983467
chr11	9117060	9117325
chr11	9136516	9136883
chr11	9971037	9971409
chr11	11098433	11098714
chr11	11461553	11461827
chr11	11499974	11500194
chr11	11557181	11557368
chr11	11788551	11788766
chr11	11808897	11809133
chr11	11820355	11820460
chr11	11973462	11973684
chr11	11975052	11975173
chr11	12373507	12373664
chr11	12381007	12381237
chr11	12532495	12532660
chr11	12811246	12811494
chr11	12811661	12811851
chr11	13005231	13005577
chr11	13978610	13978971
chr11	14013875	14014056
chr11	14182101	14182478
chr11	16261232	16261456
chr11	16524956	16525224
chr11	16532983	16533234
chr11	16607922	16608184
chr11	16951158	16951458
chr11	17082959	17083186
chr11	17160268	17160482
chr11	17279845	17280116
chr11	18262697	18262920
chr11	19830758	19830896
chr11	19835315	19835483
chr11	19923977	19924229
chr11	20031551	20031787
chr11	20067642	20067930
chr11	20112809	20113221
chr11	20165016	20165390
chr11	20200897	20201395
chr11	20214766	20215084
chr11	20231014	20231587
chr11	20249294	20249655
chr11	20263183	20263364
chr11	20332637	20332961
chr11	20400901	20401308
chr11	20455116	20455346
chr11	20477457	20477771
chr11	20542880	20543100
chr11	20561253	20561624
chr11	20638983	20639226
chr11	20661585	20661953
chr11	20691070	20691267
chr11	20794639	20794833
chr11	21091050	21091393
chr11	21326843	21327029
chr11	21571798	21572039
chr11	21988611	21988955
chr11	22286999	22287284
chr11	22461064	22461379
chr11	22620875	22621198
chr11	22710805	22711098
chr11	22982260	22982448
chr11	22987344	22987682
chr11	22990210	22990475
chr11	23095649	23096214
chr11	23124490	23124756
chr11	23149702	23150010
chr11	23255389	23256030
chr11	23261633	23261831
chr11	23357130	23357373
chr11	23412412	23412654
chr11	23497998	23498407
chr11	24049281	24049595
chr11	26387449	26387734
chr11	27264332	27264572
chr11	29172712	29173012
chr11	29247323	29247539
chr11	29579756	29579890
chr11	29692569	29692986
chr11	29693651	29693977
chr11	30026097	30026267
chr11	30177186	30177449
chr11	30444312	30444665
chr11	30491939	30492417
chr11	30750408	30750921
chr11	31615267	31615442
chr11	32141082	32141282
chr11	32182613	32182811
chr11	32187318	32187527
chr11	32216907	32217169
chr11	32238537	32238742
chr11	32286872	32287099
chr11	32299971	32300108
chr11	32321326	32321576
chr11	32324709	32324968
chr11	32341266	32341359
chr11	32633695	32633772
chr11	32642349	32642674
chr11	32709706	32709849
chr11	32805974	32806221
chr11	33118535	33118793
chr11	33148430	33148612
chr11	33170632	33170747
chr11	33528010	33528242
chr11	33614380	33614614
chr11	33721463	33721569
chr11	33917704	33917820
chr11	33934384	33934517
chr11	34002361	34002520
chr11	34213086	34213330
chr11	34229105	34229238
chr11	34236500	34236691
chr11	35119383	35119696
chr11	35367303	35367595
chr11	35451721	35451862
chr11	35452543	35452671
chr11	35667478	35667653
chr11	35693278	35693429
chr11	35769263	35769677
chr11	35834490	35834667
chr11	35840412	35840646
chr11	35842722	35842880
chr11	35980489	35980673
chr11	36001387	36001555
chr11	36045773	36045906
chr11	36221352	36221576
chr11	37046823	37046918
chr11	40601606	40601927
chr11	40692423	40692779
chr11	40733392	40733632
chr11	40763538	40763744
chr11	40775631	40775789
chr11	43494083	43494293
chr11	43516844	43516983
chr11	43681465	43682119
chr11	43747784	43748065
chr11	44586059	44586288
chr11	44593157	44593282
chr11	44610936	44611147
chr11	44746802	44747034
chr11	45424017	45424454
chr11	45738717	45738996
chr11	45794510	45794645
chr11	45873697	45873942
chr11	45926645	45927185
chr11	45944833	45945167
chr11	46035639	46035953
chr11	46052410	46052517
chr11	46128685	46128893
chr11	46215500	46215703
chr11	46269092	46269202
chr11	46276819	46277123
chr11	46431264	46431826
chr11	46666206	46666356
chr11	48771636	48771894
chr11	48775568	48775860
chr11	48782311	48782723
chr11	48790271	48790468
chr11	48823723	48823872
chr11	48856669	48856940
chr11	48859121	48859282
chr11	48951425	48951703
chr11	49103436	49103578
chr11	49243844	49244154
chr11	49244204	49244489
chr11	49410618	49410816
chr11	49451919	49452357
chr11	49650513	49650766
chr11	49712679	49712938
chr11	49809037	49809210
chr11	49845116	49845228
chr11	49846359	49846893
chr11	49869949	49870102
chr11	49903472	49903599
chr11	49955965	49956234
chr11	49961540	49961649
chr11	49986720	49986898
chr11	50114466	50114581
chr11	50130802	50131079
chr11	50236699	50237018
chr11	50269261	50269450
chr11	50325610	50325880
chr11	50377542	50377845
chr11	50440129	50440263
chr11	50443765	50444149
chr11	50559129	50559303
chr11	50587953	50588156
chr11	50603210	50603437
chr11	50769568	50769733
chr11	50916154	50916325
chr11	51214149	51214356
chr11	51262831	51263049
chr11	51265535	51265676
chr11	51289490	51289779
chr11	51539691	51540122
chr11	51582804	51583096
chr11	51584606	51584781
chr11	51606772	51607066
chr11	51614386	51614511
chr11	51617735	51617905
chr11	51619421	51619789
chr11	51636485	51636667
chr11	51637965	51638200
chr11	51688541	51688877
chr11	51703340	51703584
chr11	51703727	51703884
chr11	51786104	51786401
chr11	51817904	51818087
chr11	51820108	51820237
chr11	51820984	51821092
chr11	51967483	51967719
chr11	52098488	52098845
chr11	52220324	52220655
chr11	52223024	52223184
chr11	52286441	52286764
chr11	52297502	52297635
chr11	52314415	52314637
chr11	52343230	52343395
chr11	52346323	52346602
chr11	52346676	52346915
chr11	52384868	52385066
chr11	52396309	52396438
chr11	52639085	52639270
chr11	53032524	53032715
chr11	53243206	53243427
chr11	53318030	53318338
chr11	53430800	53431307
chr11	53443908	53444270
chr11	53466586	53466902
chr11	53469962	53470347
chr11	53485814	53485965
chr11	53489079	53489267
chr11	53735630	53735903
chr11	53737083	53737376
chr11	53737726	53737862
chr11	53758120	53758331
chr11	53850034	53850358
chr11	53891803	53892133
chr11	53980301	53980525
chr11	54085964	54086103
chr11	54355731	54355855
chr11	54356742	54356929
chr11	54522599	54522926
chr11	54703433	54703549
chr11	54787659	54787864
chr11	54860567	54860945
chr11	54958634	54958887
chr11	54984176	54984335
chr11	54998361	54998621
chr11	55039776	55039966
chr11	55041342	55041621
chr11	55058173	55058383
chr11	55087121	55087248
chr11	55097640	55098038
chr11	55162791	55162952
chr11	55195279	55195398
chr11	55204199	55204387
chr11	55386549	55386800
chr11	55389775	55390025
chr11	55444933	55445162
chr11	55446679	55446883
chr11	55461159	55461460
chr11	55469244	55469779
chr11	55493296	55493514
chr11	55518823	55519032
chr11	55571222	55571399
chr11	56108018	56108258
chr11	57467910	57468039
chr11	57725081	57725355
chr11	57778511	57778717
chr11	57787933	57788127
chr11	57920395	57920533
chr11	57934373	57934580
chr11	57951137	57951349
chr11	57970619	57970913
chr11	58098429	58098622
chr11	58107142	58107365
chr11	58179701	58179857
chr11	58225768	58225883
chr11	58235231	58235507
chr11	58239215	58239440
chr11	58301762	58302006
chr11	58330547	58330772
chr11	58643532	58643686
chr11	58904153	58904321
chr11	58917007	58917278
chr11	58948738	58948893
chr11	58954489	58954845
chr11	58961643	58961873
chr11	59098379	59098656
chr11	59293748	59293874
chr11	59300334	59300432
chr11	59302841	59302967
chr11	59366770	59366974
chr11	59525331	59525557
chr11	59526626	59526738
chr11	59531213	59531426
chr11	59537344	59537482
chr11	59633181	59633358
chr11	59662234	59662403
chr11	59778554	59778907
chr11	59839712	59839944
chr11	59847265	59847558
chr11	59880042	59880256
chr11	59965281	59965464
chr11	60046512	60046645
chr11	60070632	60070897
chr11	60115258	60115464
chr11	60199611	60199904
chr11	60210198	60210610
chr11	60248592	60248757
chr11	60251384	60251492
chr11	60306896	60307050
chr11	60338433	60338562
chr11	60352879	60353425
chr11	60512590	60512765
chr11	60537495	60537689
chr11	60559387	60559579
chr11	60740430	60740663
chr11	60777212	60777523
chr11	60830514	60830696
chr11	60878770	60879196
chr11	60879570	60879848
chr11	60923037	60923206
chr11	60927382	60927603
chr11	60931898	60932003
chr11	60953874	60954047
chr11	61043856	61043963
chr11	61104280	61104537
chr11	61146677	61146854
chr11	61174929	61175647
chr11	61267023	61267283
chr11	61297448	61297615
chr11	61407614	61407871
chr11	61410207	61410501
chr11	61494231	61494565
chr11	61514970	61515284
chr11	61666106	61666216
chr11	61714709	61714886
chr11	61762029	61762295
chr11	61809851	61810109
chr11	61949371	61949567
chr11	61956669	61956820
chr11	62076744	62076935
chr11	62215164	62215547
chr11	62248799	62249038
chr11	62280741	62281004
chr11	62427298	62427498
chr11	62428901	62429273
chr11	62494873	62495068
chr11	62511183	62511400
chr11	62511453	62511780
chr11	62551050	62551325
chr11	62575400	62575586
chr11	62602700	62602942
chr11	62613699	62613966
chr11	62648718	62648837
chr11	62675763	62676135
chr11	62744168	62744377
chr11	62756843	62757153
chr11	62789340	62789510
chr11	62809265	62809458
chr11	62845808	62846053
chr11	62879318	62879582
chr11	62901760	62901944
chr11	62921116	62921294
chr11	63135697	63135931
chr11	63165222	63165517
chr11	63271123	63271436
chr11	63924422	63924685
chr11	63957225	63957568
chr11	64682579	64682652
chr11	64890927	64891130
chr11	64898903	64899048
chr11	64978792	64979078
chr11	65807002	65807293
chr11	65820967	65821102
chr11	66899514	66899643
chr11	66905937	66906181
chr11	66966505	66966857
chr11	67011656	67011935
chr11	67017778	67018242
chr11	67024798	67025170
chr11	67043072	67043287
chr11	67080275	67080454
chr11	67081323	67081482
chr11	67084038	67084227
chr11	67100206	67100521
chr11	67112141	67112329
chr11	67112891	67113002
chr11	67353123	67353255
chr11	67376349	67376519
chr11	67432006	67432135
chr11	67647876	67648043
chr11	67676272	67676420
chr11	67922154	67922381
chr11	67922840	67923085
chr11	68146670	68146801
chr11	68431873	68432324
chr11	68485358	68485470
chr11	68554030	68554152
chr11	68691698	68692041
chr11	68875002	68875137
chr11	68897087	68897361
chr11	68901329	68901563
chr11	68904766	68904967
chr11	68939641	68939885
chr11	68967915	68968182
chr11	68982806	68982914
chr11	69028854	69029202
chr11	69045474	69045742
chr11	69059467	69059732
chr11	69066925	69067228
chr11	69073351	69073593
chr11	69073642	69073875
chr11	69092465	69092581
chr11	69094754	69095246
chr11	69125306	69125542
chr11	69133602	69133877
chr11	69251479	69251773
chr11	69269634	69269883
chr11	69323729	69324148
chr11	69401281	69401611
chr11	69408614	69408959
chr11	69417954	69418263
chr11	69418881	69419143
chr11	69513938	69514224
chr11	69546847	69547040
chr11	69551321	69551565
chr11	69564441	69564694
chr11	69579097	69579589
chr11	69581436	69581723
chr11	69581936	69582120
chr11	69605826	69606005
chr11	69614055	69614216
chr11	69628318	69628531
chr11	69629809	69630086
chr11	69632542	69632968
chr11	69666023	69666510
chr11	69672345	69672744
chr11	69715563	69715938
chr11	69719538	69719701
chr11	69729156	69729338
chr11	69758574	69758802
chr11	69758972	69759297
chr11	69795298	69795593
chr11	69838029	69838564
chr11	69876938	69877216
chr11	69881437	69881629
chr11	69900850	69901233
chr11	69901582	69901839
chr11	69921324	69921842
chr11	69933720	69933882
chr11	69934193	69934448
chr11	69935563	69935798
chr11	69948161	69948369
chr11	69948993	69949199
chr11	69980556	69980799
chr11	69995504	69995752
chr11	69997892	69998172
chr11	70005603	70005799
chr11	70021409	70021790
chr11	70029580	70029782
chr11	70201746	70202085
chr11	70228952	70229167
chr11	70230462	70230756
chr11	70237803	70238176
chr11	70247579	70247692
chr11	70309355	70309618
chr11	70309699	70309985
chr11	70334617	70334819
chr11	70409994	70410333
chr11	70414075	70414240
chr11	70432122	70432337
chr11	70452136	70452507
chr11	70510189	70510353
chr11	70525099	70525442
chr11	70615144	70615406
chr11	70623033	70623321
chr11	70646997	70647199
chr11	70668695	70669116
chr11	70681995	70682261
chr11	70755760	70755886
chr11	70777316	70777461
chr11	70815614	70816108
chr11	70969953	70970252
chr11	71019280	71019583
chr11	71502273	71502475
chr11	71991496	71991780
chr11	72025987	72026094
chr11	72038119	72038246
chr11	72052783	72052917
chr11	72066375	72066592
chr11	72221382	72221529
chr11	72224963	72225156
chr11	72311723	72311997
chr11	72342655	72342849
chr11	72343812	72344093
chr11	72355091	72355330
chr11	72428582	72428866
chr11	72429431	72429743
chr11	72435069	72435326
chr11	72446484	72446627
chr11	72535644	72535844
chr11	72564417	72564585
chr11	72570619	72570896
chr11	72607023	72607208
chr11	73006494	73006614
chr11	73044940	73045076
chr11	73047632	73047900
chr11	73049418	73049613
chr11	73138261	73138507
chr11	73169323	73169492
chr11	73199204	73199448
chr11	73207751	73208001
chr11	73224097	73224275
chr11	73318349	73318872
chr11	74371844	74371957
chr11	74376776	74377150
chr11	74526525	74526776
chr11	74546253	74546449
chr11	74547507	74547649
chr11	74768208	74768408
chr11	74770619	74770808
chr11	74829856	74830093
chr11	74830767	74830962
chr11	74831955	74832490
chr11	74847880	74848107
chr11	74925627	74925785
chr11	74981536	74981680
chr11	75165466	75165601
chr11	75170589	75170726
chr11	75178735	75179156
chr11	75190465	75190728
chr11	75192820	75193129
chr11	75231869	75232074
chr11	75291008	75291211
chr11	75348273	75348588
chr11	75406888	75407113
chr11	75461202	75461594
chr11	75486638	75486862
chr11	75510260	75510541
chr11	75510700	75510963
chr11	75530410	75530587
chr11	75531930	75532231
chr11	75558186	75558459
chr11	75573499	75573776
chr11	75630784	75631059
chr11	75678968	75679310
chr11	75769312	75769456
chr11	75782091	75782210
chr11	75903637	75903769
chr11	75967145	75967403
chr11	75983286	75983480
chr11	75991973	75992173
chr11	75999812	76000023
chr11	76056585	76056731
chr11	76217524	76217890
chr11	76234705	76234988
chr11	76247388	76247650
chr11	76253145	76253498
chr11	76351267	76351656
chr11	76387101	76387347
chr11	76406690	76406991
chr11	76410900	76411149
chr11	76454646	76454758
chr11	76456324	76456541
chr11	76511034	76511279
chr11	76525063	76525205
chr11	76537117	76537267
chr11	76541030	76541214
chr11	76577997	76578201
chr11	76646107	76646316
chr11	76647693	76647920
chr11	76655174	76655327
chr11	76763531	76763791
chr11	76789333	76789553
chr11	76847049	76847209
chr11	76945432	76945823
chr11	77100300	77100565
chr11	77133474	77133862
chr11	77446639	77446784
chr11	77469602	77469824
chr11	77491178	77491415
chr11	77497501	77497877
chr11	77501553	77501673
chr11	77508008	77508294
chr11	77629648	77629785
chr11	77630470	77630745
chr11	77673463	77673878
chr11	77680129	77680441
chr11	77738661	77738929
chr11	77793264	77793496
chr11	77816151	77816327
chr11	77822957	77823073
chr11	77825910	77826145
chr11	77827356	77827456
chr11	77930822	77930929
chr11	77948050	77948328
chr11	77953813	77953913
chr11	77967254	77967391
chr11	77980304	77980655
chr11	78023724	78023862
chr11	78032085	78032378
chr11	78115360	78115705
chr11	78159195	78159372
chr11	78172075	78172444
chr11	78177917	78178141
chr11	78247875	78248088
chr11	78262581	78262833
chr11	78328234	78328538
chr11	78355534	78355742
chr11	78358378	78358626
chr11	78358655	78358920
chr11	78397550	78397683
chr11	78428380	78428650
chr11	78436090	78436423
chr11	78453738	78454115
chr11	78455353	78455583
chr11	78461980	78462102
chr11	78488240	78488416
chr11	78497720	78497900
chr11	78536209	78536522
chr11	78557417	78557691
chr11	78560576	78560712
chr11	78668757	78669046
chr11	78697410	78697758
chr11	78826429	78826726
chr11	78838184	78838292
chr11	78856344	78856523
chr11	78896861	78896985
chr11	78967420	78967636
chr11	79020601	79020865
chr11	79030597	79030806
chr11	79214061	79214281
chr11	79224470	79224767
chr11	79296389	79296693
chr11	79427632	79427952
chr11	79577868	79577970
chr11	79584302	79584614
chr11	79660384	79660583
chr11	79686822	79687013
chr11	79689931	79690283
chr11	79752413	79752810
chr11	79962325	79962623
chr11	80086926	80087114
chr11	80200420	80200639
chr11	80208833	80209170
chr11	80287181	80287431
chr11	80291078	80291335
chr11	80302752	80302879
chr11	80428408	80428661
chr11	80476763	80476941
chr11	80602049	80602171
chr11	80696354	80696620
chr11	80780069	80780308
chr11	80818136	80818365
chr11	80873222	80873360
chr11	81634641	81634976
chr11	81972034	81972389
chr11	82174853	82175040
chr11	82746239	82746358
chr11	82762415	82762720
chr11	82819413	82819651
chr11	82871296	82871408
chr11	82886658	82886832
chr11	82890508	82890762
chr11	82908330	82908583
chr11	82914994	82915219
chr11	83057783	83058096
chr11	83271520	83271920
chr11	83327479	83327685
chr11	83424772	83424941
chr11	83440471	83440651
chr11	83440919	83441026
chr11	83442966	83443218
chr11	83472778	83473143
chr11	83491599	83491760
chr11	83495476	83495776
chr11	83739405	83739547
chr11	83785120	83785591
chr11	83802128	83802364
chr11	83815605	83815871
chr11	83832537	83832680
chr11	83927224	83927360
chr11	84141894	84142023
chr11	84179386	84179716
chr11	84429636	84429831
chr11	84794616	84794814
chr11	84798013	84798190
chr11	84813843	84813987
chr11	84818112	84818387
chr11	84819484	84819758
chr11	84916349	84916523
chr11	84919434	84919612
chr11	84978261	84978466
chr11	85034077	85034364
[truncated: 9,548 more rows]

## Sheet: RFPpos WT1
CTCF peaks identified in RFPpos wild type ESC Cl1
chr1	4855501	4855729
chr1	7397842	7398270
chr1	9545199	9545465
chr1	9696836	9697367
chr1	13784474	13784686
chr1	14743154	14743602
chr1	20513885	20514040
chr1	21161891	21162185
chr1	34867285	34867641
chr1	35385375	35385725
chr1	35765656	35765864
chr1	35839545	35839722
chr1	36279252	36279447
chr1	36547217	36547520
chr1	36784588	36784911
chr1	37419539	37419710
chr1	37634742	37634907
chr1	37864808	37865295
chr1	51478301	51478713
chr1	52119337	52119620
chr1	52630579	52630722
chr1	54381411	54381904
chr1	57970013	57970270
chr1	59142781	59143151
chr1	59613721	59614109
chr1	60104670	60104975
chr1	60180236	60180634
chr1	60853514	60853857
chr1	62701165	62701415
chr1	62722658	62722769
chr1	63111013	63111184
chr1	63181087	63181339
chr1	64121561	64121877
chr1	64690596	64690891
chr1	65179212	65179444
chr1	71102998	71103302
chr1	72307293	72307536
chr1	73826451	73826627
chr1	73862794	73863046
chr1	74077448	74077629
chr1	74284679	74285084
chr1	74332354	74332531
chr1	74386729	74387144
chr1	74397346	74397718
chr1	74505668	74506060
chr1	74587976	74588325
chr1	74787953	74788153
chr1	74808153	74808384
chr1	75254381	75254509
chr1	75317339	75317970
chr1	75398729	75399056
chr1	75559410	75559784
chr1	75642643	75642821
chr1	78454823	78455105
chr1	84286894	84287080
chr1	84995022	84995326
chr1	85086722	85087074
chr1	85090677	85091161
chr1	85112632	85113187
chr1	85114818	85115125
chr1	85234693	85235107
chr1	85243665	85244134
chr1	85248164	85248471
chr1	85261848	85262377
chr1	85262678	85263071
chr1	85263318	85263825
chr1	85263857	85264343
chr1	85270727	85271161
chr1	85273940	85274354
chr1	85287185	85287467
chr1	85491507	85491821
chr1	85562245	85562663
chr1	85574003	85574240
chr1	85581695	85581852
chr1	85597460	85597968
chr1	85613974	85614480
chr1	85621025	85621452
chr1	85621521	85621838
chr1	86007830	86008161
chr1	86059438	86059696
chr1	86064254	86064410
chr1	86178972	86179108
chr1	86310953	86311426
chr1	86359287	86359657
chr1	86381208	86381446
chr1	86389219	86389540
chr1	86430084	86430360
chr1	86487371	86487695
chr1	86509409	86509756
chr1	86526376	86526762
chr1	86528040	86528423
chr1	86650287	86650538
chr1	87187100	87187349
chr1	87541740	87541939
chr1	88120571	88120811
chr1	88277483	88277812
chr1	88284978	88285125
chr1	88705869	88706177
chr1	89069953	89070425
chr1	89191578	89191880
chr1	90051524	90051644
chr1	91099029	91099379
chr1	91459269	91459651
chr1	91540401	91540660
chr1	92647888	92648015
chr1	95451766	95452085
chr1	102628151	102628331
chr1	106395646	106395788
chr1	118321598	118321903
chr1	119075031	119075200
chr1	119082661	119082854
chr1	119083701	119083955
chr1	119345491	119345612
chr1	120093604	120093802
chr1	121567923	121568163
chr1	128103079	128103402
chr1	131246058	131246235
chr1	131527280	131527949
chr1	131566210	131566424
chr1	131882893	131883053
chr1	132155884	132156031
chr1	132233718	132233949
chr1	132237782	132237985
chr1	132367659	132367831
chr1	132417307	132417553
chr1	132524065	132524249
chr1	133306905	133307118
chr1	133353600	133353778
chr1	133397722	133397926
chr1	133610241	133610546
chr1	133911493	133911715
chr1	134053192	134053482
chr1	134120125	134120424
chr1	134339874	134340030
chr1	134415085	134415388
chr1	134955890	134956169
chr1	135136467	135136835
chr1	135368324	135368557
chr1	135719472	135719796
chr1	135752951	135753272
chr1	136007975	136008130
chr1	137225631	137225781
chr1	139156610	139156915
chr1	150393016	150393299
chr1	150993632	150993902
chr1	151755046	151755391
chr1	152511394	152511582
chr1	152520941	152521152
chr1	152768255	152768472
chr1	152790244	152790542
chr1	152815216	152815453
chr1	153401946	153402234
chr1	153480438	153481036
chr1	153482006	153482139
chr1	154786302	154786476
chr1	155293471	155293728
chr1	156241856	156241976
chr1	156263332	156263634
chr1	157553115	157553303
chr1	160194784	160195215
chr1	161034948	161035076
chr1	161070592	161071144
chr1	161195953	161196280
chr1	163779370	163779733
chr1	164138772	164139089
chr1	164248719	164248986
chr1	165120492	165120630
chr1	165634450	165634951
chr1	166002539	166003054
chr1	166154189	166154426
chr1	167370020	167370250
chr1	167915347	167915508
chr1	168214033	168214382
chr1	170174869	170175210
chr1	170613310	170613577
chr1	170632464	170632660
chr1	170900907	170901084
chr1	171222447	171222792
chr1	171247092	171247346
chr1	171360737	171361131
chr1	171501492	171501809
chr1	171502966	171503162
chr1	171503371	171503664
chr1	171564339	171564668
chr1	171566858	171567273
chr1	172368889	172369116
chr1	172632925	172633309
chr1	175692660	175693048
chr1	177983067	177983473
chr1	178146530	178146688
chr1	178187327	178187707
chr1	179303015	179303385
chr1	179451386	179451604
chr1	179476660	179477029
chr1	179477090	179477339
chr1	179546226	179546458
chr1	180195952	180196283
chr1	180215180	180215381
chr1	180387474	180387773
chr1	180763987	180764292
chr1	180850777	180851084
chr1	180863777	180863999
chr1	180874019	180874340
chr1	180888593	180889119
chr1	181616266	181616595
chr1	182124490	182124793
chr1	182143384	182143557
chr1	184034091	184034327
chr1	184852373	184852577
chr1	185955883	185956272
chr1	191288708	191289076
chr1	191308052	191308484
chr1	191575521	191575791
chr1	191575948	191576197
chr1	191817921	191818109
chr1	192745122	192745473
chr1	192745572	192745887
chr1	193035761	193036174
chr1	193449654	193449873
chr1	195371716	195371980
chr10	4333392	4333619
chr10	5824020	5824501
chr10	7333404	7333603
chr10	7780876	7781032
chr10	8795493	8795596
chr10	11801655	11801985
chr10	13016616	13016832
chr10	14391158	14391384
chr10	15263367	15263692
chr10	18197445	18197621
chr10	19015398	19015513
chr10	20459775	20459913
chr10	21382888	21383186
chr10	21991296	21991585
chr10	22163686	22163941
chr10	22212284	22212576
chr10	24312207	24312670
chr10	24622675	24622819
chr10	24869763	24869958
chr10	31445941	31446117
chr10	33375649	33376021
chr10	33986960	33987066
chr10	39106838	39107146
chr10	39171055	39171415
chr10	39369508	39369752
chr10	39960255	39960541
chr10	40142211	40142456
chr10	40212505	40212780
chr10	40258412	40259002
chr10	40349082	40349517
chr10	41288834	41289071
chr10	41682949	41683099
chr10	42697122	42697352
chr10	43540925	43541132
chr10	43560874	43561138
chr10	44148854	44149110
chr10	45051174	45051368
chr10	45132544	45132723
chr10	47631452	47631848
chr10	49417211	49417570
chr10	49481500	49481723
chr10	51463787	51464158
chr10	51553366	51553648
chr10	52144468	52144548
chr10	52417196	52417677
chr10	56374152	56374427
chr10	57448083	57448459
chr10	58223897	58224181
chr10	58232009	58232385
chr10	58239394	58239760
chr10	58323233	58323616
chr10	58559186	58559429
chr10	59702345	59702724
chr10	59865155	59865512
chr10	60124199	60124376
chr10	60191796	60192012
chr10	60346780	60346915
chr10	60418245	60418338
chr10	60760391	60760698
chr10	60779640	60779907
chr10	61052380	61052576
chr10	61080311	61080674
chr10	61175972	61176130
chr10	61452811	61452977
chr10	61492130	61492546
chr10	61602820	61603021
chr10	61820033	61820319
chr10	62183161	62183355
chr10	62261196	62261441
chr10	62275247	62275467
chr10	62486588	62487052
chr10	63308676	63309237
chr10	63382706	63382982
chr10	63422317	63422581
chr10	68013236	68013423
chr10	69306341	69306451
chr10	69910514	69910905
chr10	70599386	70599708
chr10	71130306	71130564
chr10	74935055	74935465
chr10	75021274	75021400
chr10	75151338	75151594
chr10	75635750	75636069
chr10	75837117	75837611
chr10	75893117	75893413
chr10	75975356	75975490
chr10	76346481	76346854
chr10	76442727	76443033
chr10	77082594	77082912
chr10	77130699	77130890
chr10	77252979	77253202
chr10	77972270	77972535
chr10	78169797	78170026
chr10	78396269	78396580
chr10	78412968	78413326
chr10	79649510	79649638
chr10	79712516	79712654
chr10	79766969	79767247
chr10	79768428	79768649
chr10	79780314	79780701
chr10	79837043	79837368
chr10	79854118	79854667
chr10	79892810	79893146
chr10	79959831	79960123
chr10	79984452	79984743
chr10	79984824	79985263
chr10	80053349	80053722
chr10	80114543	80114814
chr10	80115445	80115840
chr10	80167489	80167868
chr10	80226363	80226706
chr10	80329698	80330118
chr10	80399562	80399898
chr10	80539099	80539632
chr10	80590324	80590746
chr10	80676275	80676638
chr10	80701922	80702414
chr10	80742075	80742575
chr10	80826223	80826677
chr10	80881304	80881549
chr10	80998904	80999108
chr10	81014924	81015145
chr10	81018417	81018770
chr10	81022886	81023099
chr10	81037340	81037592
chr10	81060131	81060560
chr10	81069833	81070110
chr10	81082412	81082878
chr10	81167713	81167999
chr10	81173191	81173406
chr10	81182705	81183016
chr10	81292518	81292991
chr10	81320688	81320965
chr10	81378525	81378874
chr10	81384175	81384463
chr10	81432983	81433292
chr10	81450241	81450435
chr10	81465291	81465676
chr10	81551521	81551901
chr10	81600830	81601169
chr10	83198095	83198332
chr10	83533987	83534205
chr10	85183766	85183948
chr10	85386557	85386950
chr10	86021614	86021974
chr10	86705462	86705919
chr10	87024969	87025134
chr10	87927288	87927583
chr10	88426436	88426684
chr10	89461869	89462118
chr10	89630240	89630428
chr10	93425741	93425967
chr10	94872143	94872221
chr10	96077616	96077808
chr10	96616687	96617168
chr10	99190908	99191076
chr10	99460140	99460461
chr10	116943222	116943369
chr10	116950504	116950616
chr10	117209707	117209956
chr10	119885649	119885783
chr10	120125166	120125471
chr10	120216847	120217307
chr10	122047828	122048060
chr10	122054678	122054852
chr10	122097104	122097612
chr10	123256115	123256550
chr10	126833087	126833287
chr10	126919179	126919462
chr10	127121133	127121412
chr10	127125304	127125592
chr10	127290446	127290773
chr10	127312447	127312559
chr10	127338860	127339150
chr10	127342387	127342651
chr10	127350647	127350862
chr10	127512870	127513185
chr10	127538004	127538196
chr10	127674738	127675006
chr10	128008348	128008689
chr10	128082970	128083304
chr10	128090761	128091200
chr10	128149604	128149903
chr10	128211779	128211931
chr10	128409758	128410009
chr10	128612789	128613110
chr10	128696329	128696621
chr10	128821692	128821889
chr10	128913357	128913590
chr10	130420021	130420399
chr10	130594792	130595001
chr11	3123675	3124739
chr11	3125223	3125471
chr11	3125508	3125894
chr11	3127798	3128138
chr11	3129327	3129634
chr11	3135972	3136246
chr11	3290130	3290444
chr11	3409123	3409382
chr11	3452283	3452552
chr11	3456433	3456640
chr11	3472533	3472870
chr11	3714531	3714787
chr11	3832344	3832452
chr11	3914645	3914776
chr11	4001666	4001907
chr11	4094432	4094637
chr11	4123996	4124452
chr11	4133536	4133745
chr11	4258894	4259037
chr11	4843414	4843772
chr11	4849416	4849817
chr11	4984298	4984666
chr11	5059893	5060225
chr11	5065524	5065866
chr11	5114920	5115205
chr11	5474283	5474648
chr11	5702670	5702968
chr11	5837849	5838200
chr11	5880058	5880250
chr11	5886305	5886650
chr11	6187920	6188076
chr11	6365959	6366224
chr11	6415655	6415871
chr11	6444360	6444930
chr11	6528728	6528966
chr11	6625985	6626186
chr11	6628592	6628815
chr11	6629878	6629998
chr11	7214784	7215020
chr11	9249782	9250066
chr11	11461623	11461803
chr11	11788506	11788729
chr11	11811822	11812281
chr11	11973443	11973686
chr11	12532426	12532803
chr11	15089090	15089523
chr11	16951162	16951433
chr11	17160289	17160508
chr11	19830706	19830977
chr11	20031643	20031895
chr11	20138614	20138953
chr11	20200860	20201335
chr11	20231075	20231715
chr11	20249344	20249577
chr11	20455101	20455234
chr11	20542707	20542994
chr11	20631720	20631864
chr11	20794682	20794984
chr11	21090977	21091350
chr11	22287026	22287345
chr11	22965528	22965908
chr11	22969566	22969819
chr11	22987266	22987700
chr11	23255423	23256030
chr11	23565874	23566049
chr11	29247256	29247557
chr11	29579649	29580048
chr11	29692398	29692990
chr11	29693628	29693963
chr11	29724303	29724458
chr11	29885331	29885493
chr11	30025911	30026267
chr11	30444401	30444866
chr11	31373592	31373767
chr11	31870617	31870836
chr11	32132330	32132765
chr11	32141054	32141272
chr11	32152843	32153083
chr11	32161599	32161756
chr11	32182613	32182829
chr11	32216899	32217099
chr11	32321283	32321529
chr11	32341230	32341456
chr11	32342873	32343126
chr11	32961611	32961820
chr11	33148485	33148616
chr11	33163103	33163389
chr11	33170644	33170755
chr11	33614351	33614512
chr11	33917573	33917820
chr11	34002361	34002498
chr11	34112932	34113320
chr11	34236478	34236617
chr11	35367304	35367697
chr11	35523939	35524358
chr11	35693297	35693531
chr11	35834432	35834836
chr11	35840441	35840658
chr11	36001406	36001567
chr11	43681494	43682015
chr11	43755510	43755761
chr11	43783748	43784001
chr11	44586043	44586299
chr11	44610944	44611241
chr11	45752320	45752515
chr11	45926597	45927081
chr11	45944911	45945273
chr11	46035622	46035894
chr11	46215500	46215719
chr11	46252147	46252280
chr11	46276873	46277078
chr11	46431298	46431743
chr11	48775547	48775914
chr11	48776662	48776978
chr11	48856728	48857033
chr11	49636441	49636728
chr11	49846389	49846868
chr11	49961491	49961716
chr11	50114466	50114617
chr11	50236662	50237050
chr11	50325610	50325875
chr11	50377502	50377826
chr11	50443652	50444035
chr11	50559174	50559324
chr11	50769463	50769816
chr11	51289547	51289751
chr11	51539668	51539959
chr11	51584487	51584781
chr11	51619463	51619829
chr11	51688621	51688897
chr11	51817923	51818151
chr11	51967507	51967784
chr11	52000706	52001047
chr11	52346379	52346917
chr11	53032519	53032709
chr11	53430754	53431345
chr11	53443980	53444170
chr11	53466580	53466901
chr11	53485815	53486024
chr11	53627836	53628140
chr11	53737111	53737523
chr11	53737601	53737862
chr11	53800013	53800597
chr11	53891617	53892116
chr11	53980302	53980555
chr11	54355738	54355937
chr11	54522629	54522931
chr11	54787434	54787924
chr11	54860598	54860893
chr11	55087075	55087342
chr11	55097630	55098139
chr11	55164775	55164991
chr11	55204200	55204425
chr11	55446773	55446874
chr11	55461147	55461540
chr11	55469155	55469707
chr11	56108048	56108253
chr11	57467909	57468030
chr11	57747497	57747641
chr11	57778494	57778621
chr11	57819929	57820317
chr11	57934368	57934536
chr11	57970456	57970842
chr11	58098414	58098677
chr11	58103831	58104057
chr11	58179682	58179826
chr11	58239594	58239775
chr11	58301706	58302004
chr11	58636705	58636909
chr11	58916935	58917203
chr11	58960004	58960338
chr11	59219188	59219533
chr11	59525257	59525550
chr11	59778506	59778818
chr11	59879951	59880231
chr11	59965265	59965464
chr11	60042214	60042572
chr11	60046499	60046784
chr11	60199662	60199894
chr11	60352823	60353426
chr11	60559419	60559579
chr11	60766813	60767375
chr11	60777299	60777521
chr11	60927369	60927606
chr11	61104351	61104655
chr11	61175137	61175469
chr11	61305391	61305768
chr11	61417888	61418142
chr11	61515093	61515259
chr11	61620370	61620582
chr11	61666106	61666211
chr11	61674802	61675025
chr11	61740634	61740905
chr11	61762029	61762295
chr11	61949365	61949566
chr11	61956668	61956820
chr11	62280742	62281110
chr11	62550999	62551237
chr11	62602533	62602915
chr11	62613673	62613965
chr11	62648680	62648960
chr11	62675862	62676018
chr11	62744235	62744382
chr11	62756843	62757141
chr11	62789394	62789602
chr11	62901547	62901942
chr11	62921154	62921324
chr11	63135736	63135933
chr11	63264337	63264612
chr11	64682583	64682653
chr11	67011683	67011961
chr11	67024837	67025174
chr11	67080255	67080454
chr11	67084071	67084315
chr11	67100284	67100521
chr11	67110320	67110482
chr11	67112884	67113006
chr11	67432053	67432135
chr11	68431932	68432124
chr11	68485358	68485555
chr11	68691735	68692134
chr11	68901340	68901563
chr11	69015879	69016134
chr11	69028854	69029077
chr11	69059476	69059733
chr11	69066986	69067118
chr11	69073439	69073841
chr11	69092468	69092621
chr11	69094753	69095193
chr11	69133915	69134206
chr11	69192853	69193074
chr11	69401247	69401542
chr11	69530802	69531185
chr11	69579177	69579538
chr11	69629623	69630198
chr11	69632559	69632968
chr11	69655400	69655720
chr11	69672249	69672778
chr11	69682801	69683205
chr11	69795302	69795538
chr11	69837895	69838635
chr11	69876928	69877237
chr11	69921230	69921849
chr11	69934133	69934388
chr11	69948161	69948350
chr11	69995391	69995780
chr11	70020764	70021194
chr11	70021285	70021739
chr11	70055715	70055893
chr11	70201714	70202105
chr11	70230477	70230691
chr11	70247520	70247748
chr11	70309159	70309691
chr11	70334596	70334729
chr11	70409995	70410287
chr11	70432229	70432519
chr11	70452120	70452628
chr11	70516501	70516644
chr11	70623073	70623322
chr11	70625564	70625853
chr11	70668637	70669089
chr11	70815862	70816059
chr11	70969929	70970206
chr11	71019300	71019644
chr11	72025979	72026077
chr11	72038129	72038367
chr11	72343890	72344168
chr11	72427051	72427584
chr11	72429409	72429706
chr11	72446431	72446728
chr11	72564417	72564645
chr11	73047633	73047933
chr11	73071877	73072136
chr11	73176958	73177285
chr11	73318487	73318923
chr11	74376831	74377160
chr11	74547445	74547658
chr11	74649265	74649580
chr11	74768154	74768404
chr11	74830226	74830596
chr11	74847975	74848107
chr11	75165478	75165594
chr11	75169171	75169527
chr11	75178724	75179170
chr11	75192789	75193089
chr11	75231907	75232074
chr11	75291038	75291211
chr11	75348290	75348620
chr11	75406891	75407115
chr11	75461253	75461652
chr11	75486618	75486869
chr11	75530374	75530588
chr11	75983289	75983485
chr11	76217524	76217821
chr11	76406711	76406964
chr11	76410907	76411036
chr11	76454646	76454910
chr11	76456302	76456485
chr11	76525003	76525210
chr11	76537025	76537268
chr11	76577960	76578199
chr11	76646087	76646343
chr11	76647727	76647843
chr11	76763553	76763734
chr11	76846968	76847311
chr11	76997375	76997587
chr11	77491187	77491481
chr11	77497414	77497761
chr11	77508084	77508294
chr11	77629621	77629889
chr11	77630497	77630817
chr11	77673494	77673804
chr11	77793266	77793533
chr11	77816152	77816264
chr11	77825985	77826145
chr11	77827307	77827456
chr11	77893815	77894330
chr11	77967179	77967384
chr11	77980236	77980499
chr11	78019633	78019993
chr11	78032079	78032304
chr11	78042542	78042881
chr11	78151294	78151575
chr11	78159171	78159413
chr11	78177863	78178085
chr11	78262430	78262921
chr11	78358275	78358601
chr11	78428352	78428652
chr11	78436065	78436211
chr11	78453687	78454116
chr11	78536222	78536477
chr11	78697424	78697688
chr11	79214019	79214214
chr11	79296389	79296602
chr11	79373141	79373351
chr11	79427745	79427952
chr11	79577823	79578001
chr11	79962355	79962614
chr11	80200235	80200673
chr11	80287265	80287418
chr11	80818201	80818486
chr11	81634769	81634991
chr11	82762408	82762799
chr11	82819414	82819626
chr11	82871178	82871446
chr11	82890527	82890766
chr11	82915107	82915253
chr11	83057895	83058249
chr11	83271389	83271805
chr11	83327479	83327685
chr11	83440398	83440627
chr11	83440841	83441051
chr11	83442965	83443170
chr11	83472752	83473109
chr11	83787715	83787994
chr11	83815588	83815917
chr11	84268237	84268507
chr11	84813881	84814041
chr11	84817454	84817784
chr11	84916286	84916490
chr11	85140010	85140388
chr11	85184169	85184406
chr11	85270794	85270975
chr11	85714546	85714776
chr11	85843116	85843492
chr11	85849197	85849392
chr11	85850754	85850980
chr11	86358260	86358501
chr11	86454072	86454399
chr11	86484280	86484735
chr11	86544671	86544959
chr11	86836514	86836675
chr11	86993589	86993969
chr11	87108855	87109300
chr11	87261863	87262081
chr11	87404332	87404795
chr11	87422871	87423496
chr11	87426647	87427256
chr11	87443236	87443785
chr11	87448626	87449506
chr11	87471394	87471682
chr11	87591758	87592129
chr11	87662205	87662706
chr11	87883639	87883866
chr11	87966414	87966652
chr11	88187623	88187916
chr11	88307638	88307863
chr11	88307989	88308162
chr11	88973773	88973978
chr11	88993698	88994137
chr11	89060734	89060986
chr11	89100302	89100785
chr11	89105841	89106162
chr11	89243483	89243632
chr11	90170123	90170248
chr11	90697484	90697670
chr11	94129707	94129906
chr11	94133350	94133568
chr11	94133619	94133906
chr11	94211100	94211620
chr11	94277061	94277261
chr11	94549240	94549547
chr11	94629543	94629770
chr11	94729692	94730105
chr11	94730297	94730522
chr11	94785352	94785554
chr11	94786166	94786343
chr11	94786595	94786725
chr11	94819112	94819253
chr11	94819572	94819665
chr11	94838269	94838410
chr11	94870046	94870161
chr11	94870486	94870615
chr11	94937051	94937379
chr11	94970198	94970486
chr11	94990890	94991011
chr11	95022705	95023048
chr11	95042286	95042461
chr11	95106881	95107160
chr11	95112148	95112387
chr11	95116899	95117279
chr11	95258600	95258723
chr11	95259097	95259353
chr11	95310113	95310409
chr11	95336626	95336982
chr11	95384320	95384617
chr11	95414515	95414955
chr11	95432277	95432570
chr11	95514522	95514785
chr11	95520734	95521149
chr11	95521637	95521830
chr11	95586331	95586469
chr11	95648971	95649105
chr11	95666712	95666948
chr11	95676422	95676605
chr11	95770696	95770902
chr11	95876227	95876654
chr11	95926412	95926638
chr11	95980751	95981616
chr11	96075636	96076138
chr11	96111001	96111300
chr11	96111780	96112009
chr11	96126996	96127302
chr11	96133662	96133979
chr11	96294633	96294830
chr11	96311788	96312065
chr11	96622838	96623091
chr11	96760096	96760377
chr11	96777412	96777910
chr11	96830027	96830365
chr11	96861930	96862289
chr11	96867130	96867384
chr11	96916276	96916750
chr11	96963578	96963973
chr11	96977642	96978118
chr11	97021765	97022036
chr11	97022220	97022453
chr11	97026071	97026496
chr11	97029726	97029967
chr11	97082913	97083225
chr11	97146783	97147091
chr11	97176998	97177120
chr11	97198606	97198985
chr11	97273546	97273897
chr11	97315457	97315908
chr11	97489696	97489948
chr11	97511359	97511617
chr11	97570436	97570854
chr11	97575780	97575982
chr11	97622577	97622709
chr11	97644963	97645170
chr11	97738828	97739057
chr11	97745094	97745436
chr11	97796871	97797218
chr11	97884036	97884333
chr11	97987580	97987805
chr11	98031560	98031899
chr11	98238362	98238669
chr11	98265190	98265280
chr11	98355740	98355993
chr11	98372495	98372680
chr11	98438854	98439132
chr11	98606771	98607147
chr11	98673308	98673461
chr11	98682036	98682566
chr11	98754779	98755070
chr11	98786927	98787130
chr11	98788942	98789104
chr11	98859120	98859358
chr11	99024199	99024448
chr11	99039756	99040077
chr11	99364573	99364770
chr11	99369296	99369562
chr11	99463202	99463413
chr11	100200250	100200431
chr11	100282041	100282260
chr11	100295469	100295612
chr11	100298389	100298583
chr11	100300441	100300699
chr11	100319638	100320044
chr11	100397705	100398079
chr11	100527865	100528315
chr11	100619606	100619949
chr11	100622679	100623059
chr11	100626927	100627210
chr11	100646410	100646535
chr11	100702566	100702747
chr11	100837203	100837565
chr11	100939522	100939937
chr11	100957365	100957601
chr11	101248754	101248954
chr11	101302241	101302422
chr11	101442066	101442485
chr11	101467431	101467806
chr11	101562528	101562808
chr11	101626951	101627594
chr11	101641794	101642474
chr11	101645605	101645913
chr11	101658212	101659246
chr11	101732719	101733048
chr11	101813320	101813522
chr11	101905217	101905543
chr11	101928534	101928685
chr11	101968902	101969137
chr11	101971523	101971701
chr11	101985642	101985966
chr11	101986022	101986451
chr11	102040155	102040541
chr11	102102651	102102844
chr11	102138513	102138858
chr11	102248672	102248902
chr11	102267615	102267883
chr11	102284564	102285081
chr11	102296895	102297279
chr11	102299906	102300160
chr11	102309053	102309235
chr11	102377078	102377442
chr11	102408430	102408804
chr11	102430126	102430552
chr11	102572818	102573167
chr11	102600050	102600145
chr11	102651497	102651644
chr11	102728650	102728807
chr11	102900851	102901169
chr11	103028310	103028599
chr11	103102749	103103090
chr11	103115750	103116508
chr11	103158586	103158894
chr11	103159006	103159398
chr11	103161443	103161799
chr11	103162160	103162414
chr11	103267360	103267773
chr11	103327096	103327327
chr11	103332549	103332769
chr11	103359146	103359384
chr11	103639463	103639645
chr11	103758144	103758317
chr11	103758742	103759080
chr11	103911154	103911547
chr11	103966360	103966841
chr11	104131775	104132049
chr11	104195858	104196221
chr11	104231284	104231538
chr11	104289119	104289766
chr11	104289818	104289987
chr11	104311792	104311962
chr11	104768008	104768284
chr11	105125687	105125982
chr11	105270197	105270444
chr11	106036616	106036928
chr11	106084076	106084636
chr11	106272863	106273235
chr11	106487834	106488030
chr11	106613041	106613402
chr11	106974453	106974711
chr11	106980532	106980832
chr11	107012681	107013073
chr11	107014231	107014515
chr11	107044440	107044626
chr11	107151971	107152125
chr11	107189224	107189627
chr11	107251634	107251743
chr11	107385341	107385552
chr11	107473275	107473709
chr11	107808607	107808868
chr11	107859300	107859586
chr11	108378189	108378350
chr11	108424900	108425277
chr11	108449783	108450027
chr11	109298092	109298304
chr11	109425607	109426043
chr11	109445593	109445879
chr11	109611341	109611973
chr11	109863448	109863747
chr11	113648211	113648525
chr11	114531267	114531614
chr11	114657776	114658062
chr11	114668314	114668540
chr11	114812726	114812878
chr11	114858599	114858912
chr11	115083400	115083598
chr11	115160922	115161215
chr11	115162986	115163328
chr11	115182447	115182571
chr11	115202356	115202564
chr11	115270618	115270756
chr11	115276925	115277376
chr11	115473932	115474203
chr11	115475419	115475716
chr11	115483788	115483985
chr11	115628139	115628430
chr11	115722623	115722817
chr11	115765196	115765461
chr11	115814078	115814257
chr11	115841142	115841371
chr11	115859658	115859873
chr11	115920122	115920650
chr11	115933441	115933753
chr11	116024337	116024842
chr11	116086903	116087272
chr11	116138909	116139121
chr11	116215312	116215431
chr11	116226477	116226723
chr11	116433744	116434098
chr11	116592499	116592739
chr11	116628965	116629082
chr11	116643354	116643630
chr11	116671177	116671561
chr11	116885259	116885651
chr11	117072094	117072538
chr11	117081709	117082019
chr11	117358307	117358542
chr11	117385026	117385187
chr11	117654577	117654825
chr11	117686066	117686441
chr11	117780392	117780906
chr11	117810377	117810747
chr11	117969847	117970162
chr11	118103098	118103239
chr11	118104110	118104307
chr11	118248538	118248947
chr11	118317267	118317378
chr11	118445853	118446120
chr11	118508007	118508119
chr11	118740101	118740256
chr11	118742917	118743076
chr11	118971546	118971708
chr11	118998630	118998876
chr11	119041006	119041163
chr11	119235790	119236012
chr11	119363642	119364060
chr11	119404779	119404901
chr11	120013205	120013493
chr11	120098662	120098969
chr11	120151101	120151555
chr11	120208812	120209135
chr11	120232616	120232902
chr11	120307735	120308002
chr11	120308131	120308356
chr11	120378723	120378924
chr11	120423735	120424187
chr11	120467389	120467685
chr11	120573169	120573465
chr11	120713639	120713933
chr11	120776085	120776379
chr11	120799999	120800261
chr11	121041320	121041502
chr11	121126540	121126798
chr11	121176389	121176679
chr11	121204127	121204486
chr11	121237006	121237389
chr11	121388272	121388569
chr11	121451736	121452049
chr11	121672966	121673375
chr12	3791847	3792077
chr12	4358558	4359212
chr12	4856234	4856389
chr12	7978632	7978816
chr12	8547395	8547586
chr12	10571565	10571931
chr12	11437658	11437851
chr12	12401128	12401332
chr12	16747815	16747918
chr12	18135541	18135853
chr12	19387574	19387839
chr12	20311997	20312232
chr12	21373478	21373737
chr12	23758681	23759159
chr12	24697694	24697887
chr12	24952350	24952461
chr12	31225378	31225757
chr12	31947622	31947891
chr12	31950193	31950731
chr12	32292047	32292231
chr12	33429401	33429655
chr12	40445760	40445972
chr12	44210100	44210432
chr12	49169916	49170362
chr12	54546352	54546577
chr12	54696536	54697237
chr12	54714214	54714933
chr12	54734040	54734712
chr12	54738354	54738600
chr12	55315304	55315558
chr12	55499066	55499312
chr12	55518087	55518198
chr12	55836161	55836365
chr12	56241849	56242048
chr12	59040259	59040829
chr12	65593582	65593913
chr12	69159691	69159926
chr12	69366404	69366678
chr12	70825241	70825746
chr12	71015619	71016103
chr12	71348425	71348719
chr12	72085447	72085915
chr12	72515613	72515767
chr12	72536040	72536381
chr12	72976636	72977003
chr12	73554198	73554477
chr12	73564695	73564954
chr12	74013900	74014187
chr12	74803860	74804118
chr12	75669554	75669845
chr12	75927668	75927936
chr12	76016652	76016899
chr12	76130425	76130651
chr12	76403946	76404381
chr12	76837277	76837532
chr12	76962161	76962566
chr12	80407954	80408156
chr12	80769699	80769944
chr12	80945323	80945599
chr12	81619492	81619748
chr12	81788713	81788953
chr12	83771021	83771194
chr12	83921857	83922199
chr12	84361780	84362048
chr12	84451063	84451546
chr12	84539684	84539890
chr12	84546089	84546280
chr12	84589800	84590024
chr12	84617319	84617664
chr12	84773054	84773278
chr12	84876851	84877069
chr12	86188145	86188575
chr12	86433409	86433520
chr12	86795800	86796143
chr12	86870988	86871252
chr12	86998738	86998927
chr12	87317977	87318316
chr12	87388379	87388739
chr12	89302042	89302276
chr12	98644861	98645073
chr12	98674645	98674821
chr12	99084127	99084520
chr12	99972878	99973159
chr12	100201877	100202103
chr12	100725027	100725531
chr12	101102537	101102912
chr12	101109763	101110065
chr12	102439627	102439918
chr12	103262450	103262754
chr12	103325503	103325708
chr12	103425832	103426126
chr12	104426965	104427251
chr12	105032269	105032655
chr12	105504883	105505009
chr12	108179409	108179769
chr12	108275490	108275689
chr12	108307647	108307803
chr12	108320657	108321030
chr12	108334044	108334365
chr12	108511161	108511292
chr12	108547655	108547745
chr12	108757986	108758305
chr12	109542921	109543228
chr12	109594672	109595080
chr12	110702964	110703214
chr12	110882241	110882535
chr12	110992088	110992542
chr12	111413463	111413604
chr12	111732647	111732966
chr12	111813834	111814161
chr12	112627242	112627396
chr12	112644239	112644608
chr12	113000630	113000938
chr12	113155961	113156436
chr12	113220524	113220789
chr12	113222051	113222322
chr12	115605045	115605377
chr12	115624262	115624565
chr12	115837858	115838043
chr12	118301966	118302267
chr12	120028710	120029033
chr13	3406182	3406484
chr13	3406672	3406955
chr13	4608994	4609350
chr13	5584002	5584319
chr13	8762071	8762650
chr13	8780460	8780846
chr13	12394979	12395370
chr13	12925543	12925788
chr13	13889516	13889792
chr13	21158907	21159159
chr13	21753769	21754173
chr13	21787223	21787560
chr13	22042881	22043311
chr13	23401697	23402043
chr13	23562370	23562573
chr13	23571219	23571414
chr13	23698416	23698642
chr13	23746541	23746827
chr13	23772588	23772896
chr13	24800686	24801252
chr13	26113674	26113997
chr13	31082443	31082671
chr13	32801785	32802027
chr13	33744146	33744570
chr13	38025905	38026293
chr13	43172414	43172687
chr13	43565485	43565619
chr13	43577213	43577476
chr13	43864540	43864810
chr13	45030862	45031079
chr13	45977044	45977166
chr13	46810160	46810346
chr13	47043164	47043558
chr13	48497768	48498204
chr13	48528372	48528789
chr13	48546506	48546721
chr13	48639719	48640109
chr13	48732705	48732857
chr13	49341325	49341623
chr13	49381275	49381522
chr13	51844772	51844992
chr13	52982802	52983115
chr13	53109547	53109831
chr13	53393886	53394143
chr13	53764986	53765223
chr13	53775759	53776058
chr13	54216050	54216271
chr13	54447099	54447367
chr13	54621518	54621826
chr13	54693831	54694251
chr13	54789046	54789382
chr13	54803089	54803320
chr13	55178723	55178840
chr13	55190116	55190528
chr13	55444993	55445284
chr13	55536503	55536954
chr13	55644528	55644872
chr13	56152002	56152176
chr13	56197502	56197875
chr13	56266611	56266710
chr13	58158613	58158877
chr13	58637471	58637584
chr13	59840870	59841264
chr13	60178505	60178688
chr13	60442340	60442680
chr13	61241691	61241838
chr13	62115905	62116248
chr13	62182100	62182457
chr13	64153207	64153596
chr13	64432237	64432620
chr13	65176279	65176430
chr13	65379848	65380090
chr13	65491651	65492277
chr13	65590637	65590980
chr13	65972710	65972981
chr13	65991065	65991382
chr13	66179418	66179821
chr13	66710945	66711333
chr13	66715317	66715902
chr13	67844665	67844890
chr13	69611320	69611753
chr13	73345610	73345809
chr13	73692607	73692829
chr13	73718447	73718553
chr13	73847607	73847726
chr13	75707283	75707533
chr13	75797935	75798191
chr13	80883252	80883501
chr13	84347991	84348225
chr13	92354483	92354828
chr13	92751125	92751265
chr13	95215618	95216167
chr13	95563726	95563932
chr13	96388228	96388347
chr13	98299045	98299344
chr13	98589021	98589187
chr13	98815085	98815553
chr13	99353106	99353479
chr13	99837884	99838120
chr13	100833437	100833664
chr13	104139673	104139787
chr13	108151774	108152177
chr13	110019240	110019658
chr13	110743973	110744159
chr13	111489912	111490184
chr13	111550386	111550682
chr13	111725099	111725589
chr13	112909812	112910090
chr13	113036022	113036162
chr13	113794133	113794490
chr13	119801078	119801307
chr13	119998798	119999003
chr13	120063384	120063684
chr13	120070947	120071130
chr13	120093110	120093316
chr13	120221037	120221265
chr13	120321435	120321644
chr14	3128101	3128603
chr14	3130504	3130834
chr14	3333557	3333753
chr14	3413561	3413829
chr14	3652898	3653210
chr14	3810850	3811175
chr14	3949836	3949949
chr14	4019611	4019910
chr14	4077634	4078294
chr14	4079894	4080321
chr14	4111380	4111725
chr14	4153183	4153488
chr14	4500031	4500245
chr14	5002034	5002217
chr14	5071881	5072215
chr14	5387943	5388101
chr14	5459286	5459511
chr14	5740471	5740627
chr14	5904994	5905369
chr14	6037087	6037355
chr14	6107559	6107796
chr14	6426028	6426180
chr14	6755985	6756119
chr14	6888839	6889057
chr14	7026384	7026518
chr14	7027725	7027986
chr14	7265256	7265636
chr14	7313883	7314118
chr14	7567456	7567574
chr14	7657503	7657668
chr14	7997251	7997432
chr14	8172951	8173210
chr14	8213898	8214150
chr14	11039463	11040045
chr14	13354271	13354462
chr14	15978347	15978637
chr14	16434339	16434762
chr14	18239006	18239424
chr14	19584068	19584356
chr14	19585236	19585590
chr14	20393530	20393813
chr14	20658427	20658715
chr14	20660928	20661312
chr14	20737416	20737757
chr14	20929063	20929422
chr14	21474683	21474864
chr14	21500407	21500896
chr14	21501118	21501674
chr14	21848881	21849220
chr14	24132220	24132399
chr14	24486795	24487220
chr14	25832339	25832533
chr14	26867303	26867666
chr14	27029833	27030104
chr14	27804024	27804278
chr14	29968170	29968487
chr14	30137101	30137217
chr14	30951305	30951469
chr14	32032678	32032841
chr14	32056691	32056986
chr14	33303582	33303788
chr14	33447152	33447454
chr14	34188671	34188910
chr14	34235077	34235447
chr14	34273166	34273605
chr14	34401171	34401544
chr14	34570392	34570654
chr14	34823195	34823362
chr14	37135160	37135481
chr14	38185639	38186028
chr14	40967053	40967270
chr14	41094104	41094350
chr14	41775203	41775362
chr14	42098009	42098150
chr14	42120091	42120311
chr14	42133701	42133899
chr14	43350486	43350872
chr14	43419008	43419243
chr14	45219183	45219736
chr14	45329544	45329827
chr14	45548234	45548400
chr14	48446017	48446249
chr14	51884638	51884917
chr14	52008843	52009108
chr14	52023058	52023333
chr14	52104023	52104518
chr14	52257747	52258103
chr14	52279222	52279711
chr14	52338555	52338974
chr14	52821648	52821845
chr14	53538015	53538164
chr14	53541784	53541968
chr14	53804243	53804468
chr14	54449468	54449645
chr14	54482630	54482743
chr14	54517281	54517836
chr14	54651171	54651335
chr14	54714107	54714410
chr14	54893736	54894143
chr14	54939307	54939725
chr14	55015105	55015510
chr14	55092289	55092620
chr14	55121973	55122247
chr14	55161421	55161801
chr14	55497360	55497591
chr14	55528089	55528222
chr14	55559780	55560130
chr14	55560621	55560885
chr14	55672053	55672336
chr14	55681894	55682113
chr14	55781259	55781536
chr14	55822515	55822808
chr14	55863839	55864058
chr14	56885174	56885536
chr14	56887999	56888207
chr14	57533114	57533399
chr14	57726297	57726447
chr14	60264942	60265256
chr14	60784451	60784571
chr14	61172513	61173011
chr14	61498200	61498446
chr14	62837174	62837660
chr14	63076303	63076496
chr14	64125961	64126058
chr14	64624405	64624550
chr14	64949688	64950035
chr14	65149807	65150397
chr14	65343639	65344124
chr14	65666254	65666399
chr14	65968430	65968676
chr14	65982215	65982471
chr14	66147612	66147847
chr14	66175686	66175931
chr14	66182745	66183052
chr14	66791901	66792051
chr14	66953177	66953380
chr14	67715605	67716130
chr14	68067777	68068128
chr14	69707457	69707780
chr14	70276012	70276117
chr14	70647166	70647352
chr14	73509861	73510019
chr14	73524767	73525038
chr14	75761192	75761466
chr14	76740424	76740621
chr14	77141724	77141873
chr14	79301358	79301763
chr14	86198978	86199236
chr14	90911176	90911282
chr14	95614514	95614652
chr14	101653480	101653759
chr14	103051516	103051734
chr14	103718829	103719079
chr14	120831912	120832051
chr14	120910794	120911128
chr14	121451136	121451645
chr15	5116294	5116622
chr15	5895592	5896051
chr15	7263959	7264090
chr15	8589905	8590072
chr15	9120147	9120277
chr15	11971731	11972086
chr15	12037331	12037656
chr15	12739873	12740271
chr15	13006046	13006242
chr15	16130782	16131259
chr15	21656480	21656549
chr15	25622209	25622509
chr15	25796411	25796638
chr15	36152012	36152244
chr15	36179537	36179736
chr15	36608948	36609213
chr15	36708586	36708794
chr15	36979871	36980069
chr15	37100375	37100604
chr15	37203205	37203349
chr15	37960950	37961326
chr15	38247180	38247359
chr15	38300726	38301106
chr15	38518122	38518536
chr15	39217271	39217613
chr15	39334739	39335055
chr15	41163635	41163913
chr15	41193213	41193448
chr15	41325696	41325879
chr15	41477133	41477399
chr15	51911761	51911933
chr15	55097185	55097338
chr15	58592669	58592909
chr15	58870161	58870331
chr15	59828567	59828710
chr15	61157556	61157877
chr15	65926373	65926787
chr15	72517034	72517276
chr15	73581234	73581383
chr15	73687622	73687841
chr15	73716381	73716626
chr15	73791709	73792089
chr15	74589839	74590012
chr15	74720848	74721267
chr15	74749191	74749528
chr15	74992707	74992976
chr15	75020987	75021326
chr15	75060562	75060862
chr15	75118827	75119058
chr15	75616440	75616749
chr15	75679351	75679522
chr15	75704059	75704325
chr15	75748351	75748680
chr15	75882937	75883086
chr15	76196721	76197035
chr15	76351064	76351336
chr15	76417081	76417310
chr15	76468438	76468573
chr15	76533977	76534248
chr15	76576248	76576399
chr15	76607519	76607808
chr15	76639959	76640111
chr15	76659693	76659919
chr15	76660044	76660331
chr15	76701225	76701464
chr15	76960066	76960709
chr15	77336418	77336824
chr15	77358757	77358924
chr15	77368159	77368461
chr15	77761973	77762257
chr15	77842077	77842418
chr15	78174009	78174483
chr15	78239598	78239771
chr15	78405943	78406208
chr15	78532193	78532442
chr15	78826550	78826835
chr15	78962972	78963138
chr15	79243193	79243473
chr15	79467052	79467182
chr15	79473386	79473606
chr15	79657871	79658076
chr15	79690468	79690818
chr15	79748129	79748349
chr15	79883318	79883484
chr15	79906939	79907159
chr15	79946164	79946261
chr15	80076917	80077243
chr15	80088696	80089042
chr15	80225774	80226060
chr15	80233858	80234053
chr15	80260739	80260947
chr15	80289410	80289728
chr15	80491612	80491892
chr15	80704411	80704674
chr15	80710967	80711262
chr15	81190751	81190970
chr15	81742482	81742604
chr15	81831427	81831735
chr15	81960860	81961109
chr15	82146809	82147247
chr15	82271287	82271455
chr15	82354230	82354458
chr15	83464580	83464873
chr15	84073997	84074182
chr15	84616988	84617162
chr15	85151406	85151600
chr15	85257910	85258293
chr15	85716063	85716237
chr15	86038868	86039080
chr15	87967981	87968093
chr15	88828067	88828573
chr15	89196434	89196670
chr15	90225315	90225438
chr15	91864040	91864245
chr15	93216418	93216541
chr15	95767813	95768038
chr15	95787653	95788098
chr15	96722260	96722516
chr15	96936786	96937130
chr15	96951779	96952123
chr15	97545094	97545307
chr15	97665362	97665631
chr15	97964072	97964234
chr15	98181187	98181642
chr15	98580150	98580378
chr15	98631554	98631804
chr15	98881326	98881604
chr15	98971982	98972407
chr15	98993951	98994209
chr15	99024594	99024936
chr15	99370395	99370725
chr15	99411871	99412246
chr15	99416647	99416850
chr15	99469205	99469329
chr15	99596051	99596310
chr15	99596389	99596656
chr15	99705599	99705940
chr15	99725375	99725691
chr15	99728657	99728830
chr15	99872570	99872733
chr15	100038497	100038660
chr15	100377886	100378143
chr15	100615119	100615466
chr15	100757525	100757644
chr15	100761534	100761839
chr15	101042802	101043021
chr15	101145482	101145734
chr15	101239359	101239596
chr15	101240684	101240911
chr15	101242788	101243056
chr15	101283782	101284119
chr15	101772758	101772928
chr15	101970687	101970915
chr15	101973788	101974027
chr15	101984302	101984637
chr15	102065774	102066005
chr15	102350728	102350877
chr15	102381632	102381825
chr15	102405594	102406392
chr15	102458973	102459178
chr15	102470130	102470550
chr15	102517906	102518478
chr15	102671030	102671389
chr15	102740096	102740281
chr15	102742713	102742899
chr15	102753250	102753598
chr15	102757594	102757898
chr15	102966483	102966677
chr15	103183230	103183458
chr15	103240203	103240511
chr15	103250240	103250427
chr15	103272530	103272914
chr15	103315329	103315521
chr16	3114554	3114729
chr16	3121980	3122561
chr16	3122784	3123184
chr16	3235965	3236349
chr16	3244209	3244512
chr16	3264007	3264292
chr16	3287179	3287857
chr16	3344254	3344583
chr16	3351758	3351961
chr16	4316156	4316402
chr16	4541815	4542273
chr16	4629779	4630225
chr16	5013513	5013827
chr16	5254428	5254632
chr16	5255845	5256315
chr16	5306524	5306908
chr16	5352314	5352560
chr16	5473531	5473755
chr16	5537713	5538082
chr16	5709165	5709259
chr16	8869868	8870067
chr16	9133071	9133547
chr16	10073218	10073463
chr16	10846557	10846771
chr16	11034578	11034710
chr16	11423928	11424081
chr16	13638242	13638447
chr16	13748866	13749108
chr16	14159205	14159491
chr16	15637340	15637678
chr16	16201973	16202319
chr16	16896441	16896572
chr16	16911983	16912318
chr16	17132244	17132510
chr16	17276171	17276387
chr16	17553909	17554209
chr16	17722742	17723000
chr16	17921776	17922064
chr16	17928740	17929019
chr16	17938939	17939115
chr16	18036465	18036752
chr16	18343851	18344066
chr16	18533195	18533330
chr16	18696432	18696645
chr16	18858679	18858931
chr16	20425935	20426176
chr16	20480042	20480421
chr16	20765298	20765593
chr16	21204349	21204726
chr16	21245856	21246089
chr16	21412755	21412884
chr16	22548176	22548427
chr16	22580161	22580357
chr16	22857506	22857725
chr16	23135619	23135735
chr16	23908499	23908847
chr16	27468723	27469046
chr16	28840131	28840333
chr16	30252206	30252317
chr16	30521249	30521422
chr16	30829534	30829654
chr16	30977365	30977499
chr16	31070874	31071094
chr16	31878674	31878887
chr16	32115424	32115609
chr16	32499690	32499950
chr16	32951222	32951609
chr16	35540262	35540526
chr16	36817378	36817628
chr16	37384954	37385398
chr16	38088722	38089298
chr16	42875424	42875806
chr16	44172931	44173194
chr16	49698993	49699256
chr16	55858567	55858787
chr16	55863534	55863812
chr16	57092576	57092823
chr16	58408146	58408525
chr16	64851740	64851982
chr16	72356697	72356937
chr16	75617605	75617874
chr16	86820787	86821052
chr16	87746786	87747077
chr16	91597611	91598005
chr16	91729064	91729282
chr16	91935254	91935443
chr16	92286756	92286905
chr16	92319748	92320065
chr16	93711664	93711976
chr16	93785837	93786044
chr16	93883703	93883945
chr16	94064304	94064451
chr16	95341536	95341761
chr16	96144926	96145412
chr16	97443999	97444130
chr16	97778766	97778957
chr17	3080575	3080892
chr17	3083345	3084351
chr17	3273863	3274034
chr17	3498255	3498391
chr17	5397548	5397693
chr17	6317391	6317622
chr17	6392897	6393081
chr17	6429961	6430207
chr17	6553847	6554149
chr17	6559510	6559872
chr17	7169942	7170098
chr17	9168598	9168748
chr17	10840085	10840417
chr17	13591086	13591351
chr17	13683666	13684035
chr17	14818072	14818348
chr17	14977847	14978110
chr17	15009105	15009388
chr17	15040283	15040771
chr17	20945084	20945580
chr17	21272203	21272366
chr17	21707533	21707722
chr17	23603537	23603870
chr17	23630300	23630634
chr17	23851331	23851642
chr17	24251362	24251667
chr17	24478433	24478904
chr17	24527839	24528338
chr17	24667495	24667707
chr17	24724398	24724661
chr17	24736410	24736657
chr17	24886318	24886563
chr17	24960610	24960924
chr17	25474774	25475079
chr17	25507914	25508048
chr17	25727336	25727692
chr17	25773584	25773794
chr17	25919839	25920328
chr17	26009553	26009706
chr17	26012075	26012395
chr17	26138355	26138835
chr17	26916440	26916994
chr17	27028592	27028693
chr17	27078058	27078312
chr17	27324867	27325410
chr17	27393538	27393813
chr17	28080563	28080867
chr17	28224189	28224431
chr17	28232308	28232678
chr17	28553136	28553331
chr17	29044846	29045169
chr17	29490406	29490788
chr17	29848946	29849101
chr17	30454879	30455255
chr17	30559489	30559937
chr17	30590768	30591104
chr17	30714847	30715018
chr17	30746401	30746599
chr17	30819230	30819410
chr17	30874343	30874583
chr17	30990313	30990490
chr17	31254616	31254866
chr17	31295145	31295451
chr17	31519934	31520182
chr17	31564325	31564871
chr17	31685608	31685752
chr17	32025533	32025739
chr17	32073396	32073571
chr17	32143208	32143388
chr17	32483420	32483630
chr17	32634984	32635317
chr17	33760262	33760699
chr17	33890557	33891115
chr17	33969002	33969243
chr17	33981216	33981463
chr17	34003597	34003847
chr17	34075316	34075623
chr17	34101611	34101773
chr17	34135270	34135582
chr17	34603615	34604032
chr17	34644644	34644830
chr17	34931077	34931336
chr17	35046678	35046964
chr17	35058922	35059280
chr17	35164959	35165180
chr17	35166763	35166967
chr17	35302057	35302226
chr17	35401655	35402073
chr17	35434872	35435101
chr17	35516826	35517065
chr17	35578277	35578530
chr17	35841149	35841706
chr17	35916660	35917038
chr17	35997003	35997240
chr17	36060948	36061262
chr17	36114268	36114780
chr17	36231390	36231612
chr17	36825618	36825913
chr17	36826109	36826410
chr17	36896594	36896984
chr17	40778585	40778811
chr17	43606877	43607194
chr17	45552091	45552351
chr17	45578976	45579199
chr17	45582827	45583072
chr17	45655923	45656115
chr17	45663340	45663570
chr17	46383341	46383697
chr17	46552797	46553203
chr17	46556201	46556435
chr17	46725368	46725591
chr17	46752172	46752443
chr17	47010630	47010881
chr17	47267862	47268092
chr17	47408626	47408772
chr17	47511141	47511582
chr17	47611419	47611601
chr17	47646758	47647044
chr17	47694897	47695195
chr17	47736814	47737183
chr17	47744872	47745266
chr17	47864595	47864911
chr17	48119737	48119979
chr17	48336953	48337135
chr17	48409671	48410367
chr17	48416903	48417179
chr17	49530310	49530592
chr17	53152480	53152642
chr17	55957269	55957375
chr17	56036577	56036898
chr17	56078907	56079634
chr17	56255849	56256180
chr17	56256485	56256831
chr17	56264080	56264379
chr17	56291145	56291454
chr17	56325738	56326062
chr17	56462207	56462803
chr17	56553138	56553308
chr17	56558514	56558777
chr17	56613112	56613439
chr17	56673121	56673413
chr17	56997062	56997364
chr17	57031611	57032292
chr17	57060471	57060793
chr17	57247569	57248068
chr17	62737540	62737637
chr17	64331930	64332293
chr17	64873727	64874136
chr17	65541102	65541256
chr17	65750335	65750521
chr17	65884833	65885233
chr17	66101554	66101939
chr17	66153143	66153338
chr17	66208864	66209051
chr17	66489959	66490323
chr17	66799479	66799551
chr17	68004036	68004378
chr17	69277478	69277666
chr17	70633592	70633799
chr17	70738242	70738495
chr17	71002427	71002659
chr17	72836180	72836705
chr17	73804568	73804836
chr17	74328273	74328441
chr17	76500054	76500554
chr17	79896032	79896370
chr17	82857581	82857835
chr17	83850555	83850718
chr17	83968155	83968465
chr17	84790595	84790824
chr17	84957536	84957956
chr17	85189583	85189943
chr17	87314905	87315256
chr17	88252036	88252171
chr17	88255817	88255989
chr17	88268849	88269115
chr18	3006216	3006572
chr18	3007578	3007854
chr18	3009843	3010139
chr18	3507657	3507960
chr18	4197118	4197618
chr18	6135992	6136423
chr18	7626852	7627167
chr18	7756922	7757055
chr18	8136931	8137300
chr18	8194060	8194495
chr18	9450126	9450443
chr18	9865823	9865995
chr18	10527887	10528074
chr18	12236338	12236590
chr18	12949241	12949363
chr18	20640046	20640323
chr18	21300085	21300682
chr18	22985194	22985426
chr18	23803773	23804159
chr18	30121545	30121815
chr18	30365756	30365950
chr18	31634201	31634430
chr18	31914560	31914689
chr18	32441298	32441436
chr18	33794573	33794919
chr18	34007238	34007475
chr18	34093169	34093555
chr18	35022450	35022719
chr18	35724819	35725055
chr18	35752135	35752391
chr18	35822851	35823228
chr18	35939503	35939918
chr18	36122301	36122498
chr18	36274545	36275228
chr18	36328643	36328951
chr18	36525504	36525861
chr18	36560141	36560591
chr18	37218196	37218483
chr18	37447485	37447672
chr18	37484675	37485048
chr18	37680054	37680322
chr18	37741960	37742095
chr18	37751344	37751669
chr18	37755484	37755757
chr18	37765751	37766058
chr18	37852143	37852450
chr18	37883536	37883851
chr18	37935438	37935777
chr18	38144745	38145007
chr18	38296445	38296696
chr18	38580773	38581005
chr18	38992866	38993154
chr18	39091531	39091705
chr18	39110708	39110861
chr18	40233591	40233907
chr18	42511019	42511523
chr18	43393387	43393585
chr18	46525971	46526354
chr18	47370302	47370492
chr18	49500845	49501044
chr18	49755521	49755914
chr18	51932622	51933142
chr18	53744457	53745241
chr18	59078156	59078331
chr18	61039899	61040206
chr18	63653463	63653723
chr18	64466852	64466998
chr18	65430611	65431003
chr18	65504864	65505128
chr18	65921979	65922101
chr18	65934886	65935193
chr18	66222991	66223200
chr18	67270088	67270339
chr18	67324427	67324684
chr18	67612310	67612538
[truncated: 2,286 more rows]

## Sheet: RFPneg WT2
CTCF peaks identified in RFPneg wild type ESC Cl2
chr1	4802497	4802851
chr1	4855386	4855861
chr1	7397895	7398440
chr1	8097031	8097344
chr1	8533796	8534105
chr1	8582006	8582309
chr1	9545169	9545416
chr1	11330113	11330624
chr1	11501626	11501969
chr1	12744609	12745092
chr1	12990201	12990435
chr1	13052047	13052352
chr1	13084905	13085311
chr1	13784420	13784702
chr1	16824602	16824985
chr1	17932041	17932418
chr1	20820264	20820516
chr1	20867372	20867732
chr1	22466667	22467139
chr1	30585024	30585204
chr1	34867312	34867512
chr1	35839512	35839775
chr1	36064960	36065233
chr1	36277392	36277535
chr1	36324156	36324274
chr1	36547100	36547491
chr1	36557137	36557451
chr1	36784685	36784911
chr1	36985750	36986288
chr1	36987724	36988002
chr1	37419496	37419710
chr1	37639303	37639492
chr1	37864713	37865295
chr1	37931821	37932176
chr1	38824002	38824252
chr1	39001193	39001405
chr1	43933771	43934022
chr1	44820913	44821498
chr1	51478244	51478683
chr1	52113679	52114003
chr1	52233232	52233584
chr1	53750886	53751182
chr1	54381411	54381700
chr1	54484842	54485365
chr1	57970014	57970309
chr1	58613868	58614032
chr1	59237020	59237448
chr1	59423091	59423350
chr1	59613810	59614109
chr1	59623378	59623699
chr1	59697666	59698185
chr1	59912672	59912980
chr1	60104535	60104849
chr1	60180026	60180503
chr1	60853515	60853793
chr1	62701165	62701395
chr1	62786242	62786563
chr1	62986397	62986580
chr1	63138661	63139035
chr1	63181061	63181433
chr1	64690677	64690935
chr1	64705378	64705504
chr1	65178173	65178602
chr1	65179122	65179714
chr1	65186370	65186749
chr1	71102960	71103404
chr1	71653199	71653504
chr1	71673556	71673912
chr1	72229098	72229404
chr1	72244212	72244665
chr1	72255117	72255567
chr1	72284248	72284553
chr1	72797427	72797645
chr1	73826407	73826639
chr1	74284622	74285015
chr1	74397345	74397579
chr1	74588015	74588426
chr1	74787953	74788193
chr1	74808218	74808406
chr1	74824831	74825343
chr1	75124555	75124730
chr1	75254332	75254559
chr1	75317601	75318121
chr1	75342963	75343139
chr1	75398775	75399019
chr1	75467745	75467867
chr1	75477220	75477479
chr1	75479278	75479615
chr1	75521316	75521558
chr1	75559574	75559780
chr1	78525272	78525480
chr1	82554298	82554562
chr1	84860660	84861035
chr1	84881234	84881611
chr1	84890141	84890520
chr1	84994647	84994958
chr1	84995042	84995196
chr1	85114824	85115134
chr1	85243843	85243964
chr1	85257972	85258149
chr1	85274014	85274559
chr1	85287216	85287602
chr1	85499002	85499457
chr1	85581648	85581876
chr1	85591873	85592355
chr1	85624882	85625227
chr1	86059465	86059773
chr1	86062437	86063009
chr1	86178972	86179100
chr1	86187915	86188252
chr1	86189155	86189390
chr1	86214258	86214448
chr1	86309261	86309591
chr1	86310588	86311440
chr1	86339564	86339859
chr1	86359365	86359618
chr1	86381159	86381316
chr1	86430092	86430357
chr1	86440587	86440792
chr1	86500977	86501311
chr1	86501627	86501873
chr1	86509355	86509702
chr1	86526451	86526692
chr1	86650371	86650501
chr1	87174415	87174600
chr1	88277547	88277782
chr1	88284984	88285286
chr1	88562377	88562597
chr1	88705205	88705411
chr1	88705702	88706169
chr1	88745327	88745544
chr1	89070009	89070488
chr1	89342968	89343261
chr1	89940432	89940801
chr1	89943299	89943524
chr1	90051374	90051643
chr1	90202317	90202739
chr1	90557367	90557549
chr1	91366182	91366557
chr1	91413158	91413407
chr1	91459306	91459599
chr1	92180266	92180643
chr1	93197398	93197908
chr1	93478839	93479074
chr1	93667740	93668044
chr1	93803770	93803921
chr1	94079188	94079403
chr1	95451924	95452077
chr1	96801790	96802052
chr1	101916836	101917318
chr1	101918848	101919168
chr1	102628205	102628335
chr1	105663647	105663807
chr1	106171344	106171612
chr1	117458205	117458444
chr1	118321583	118321855
chr1	118458909	118459296
chr1	119074937	119075382
chr1	120093506	120093850
chr1	122607372	122607765
chr1	127170588	127171197
chr1	128000756	128001352
chr1	128102953	128103276
chr1	128392431	128392695
chr1	131161176	131161470
chr1	131260426	131260674
chr1	131527255	131527938
chr1	131566153	131566433
chr1	131658111	131658376
chr1	131982904	131983216
chr1	132155834	132156026
chr1	132157486	132157760
chr1	132233709	132233859
chr1	132237660	132237966
chr1	132261117	132261390
chr1	132355954	132356088
chr1	132520826	132521147
chr1	132935000	132935227
chr1	132968706	132968936
chr1	133146098	133146221
chr1	133307468	133307677
chr1	133353601	133353777
chr1	133363242	133363660
chr1	133397619	133397979
chr1	133610243	133610511
chr1	133667672	133667998
chr1	133911467	133911649
chr1	134151726	134151917
chr1	134399825	134400165
chr1	134518707	134518918
chr1	135154498	135154634
chr1	135185905	135186280
chr1	135198983	135199415
chr1	135368324	135368556
chr1	135507713	135508041
chr1	135752983	135753247
chr1	135781345	135781547
chr1	136051599	136051780
chr1	136550986	136551191
chr1	136570406	136570617
chr1	136695950	136696291
chr1	136707423	136707681
chr1	139267975	139268076
chr1	139494666	139494995
chr1	140188359	140188814
chr1	140429306	140429605
chr1	143731617	143732077
chr1	150307762	150307983
chr1	150393039	150393276
chr1	151010946	151011264
chr1	152790233	152790512
chr1	153092331	153092555
chr1	153101671	153101770
chr1	153401930	153402107
chr1	153480425	153480788
chr1	153742581	153742833
chr1	153746763	153746972
chr1	153749235	153749495
chr1	154118752	154119068
chr1	154787896	154788431
chr1	156111151	156111373
chr1	156241856	156241975
chr1	156633255	156633555
chr1	157086253	157086376
chr1	158654314	158654628
chr1	160194849	160195283
chr1	160212775	160213075
chr1	160309101	160309398
chr1	161034933	161035168
chr1	161070669	161070970
chr1	161286830	161287011
chr1	161687692	161687875
chr1	161876742	161877034
chr1	162549946	162550181
chr1	163779374	163779618
chr1	164184686	164184958
chr1	164248784	164249159
chr1	164377237	164377402
chr1	165461035	165461391
chr1	165658672	165658939
chr1	165771659	165771936
chr1	166002635	166003044
chr1	166125273	166125550
chr1	166154290	166154426
chr1	167337537	167337779
chr1	167370015	167370191
chr1	167414821	167415139
chr1	167638121	167638305
chr1	168214037	168214378
chr1	170174819	170175207
chr1	170632426	170632650
chr1	170895394	170895646
chr1	171222407	171222834
chr1	171247074	171247292
chr1	171281049	171281413
chr1	171281742	171281945
chr1	171319795	171320053
chr1	171361154	171361462
chr1	171501645	171501803
chr1	171502478	171502818
chr1	171503007	171503603
chr1	171562961	171563253
chr1	171566816	171567268
chr1	172217259	172217454
chr1	172310158	172310359
chr1	172357541	172357882
chr1	172364663	172364954
chr1	172632988	172633311
chr1	173321918	173322304
chr1	175692629	175693034
chr1	176644233	176644568
chr1	177983067	177983260
chr1	178187279	178187725
chr1	178360703	178361134
chr1	178463839	178463993
chr1	178527055	178527364
chr1	179645787	179645903
chr1	179734507	179734694
chr1	179760557	179760818
chr1	179847822	179848211
chr1	180215197	180215308
chr1	180387493	180387887
chr1	180850748	180851133
chr1	180874023	180874340
chr1	180888535	180889153
chr1	180901184	180901516
chr1	180919763	180919948
chr1	180974524	180974796
chr1	181232840	181233173
chr1	181888903	181889072
chr1	182030241	182030505
chr1	182124606	182124763
chr1	182140487	182140809
chr1	183379537	183379774
chr1	185209703	185210050
chr1	185684702	185684874
chr1	185955892	185956291
chr1	191026123	191026458
chr1	191125984	191126276
chr1	191275650	191275754
chr1	191575521	191575800
chr1	191575845	191576203
chr1	192745572	192745958
chr1	195040417	195040640
chr10	3172842	3173434
chr10	3891786	3892214
chr10	4105891	4106290
chr10	4333392	4333708
chr10	4386639	4386880
chr10	5600193	5600470
chr10	5805404	5805685
chr10	5805851	5806173
chr10	5823846	5824583
chr10	7333352	7333626
chr10	7883619	7884003
chr10	8889434	8889810
chr10	9085583	9085830
chr10	11801659	11802146
chr10	12572760	12573075
chr10	14705480	14705812
chr10	15263266	15263759
chr10	17820514	17820954
chr10	19015354	19015618
chr10	19208227	19208492
chr10	19591653	19591960
chr10	20290384	20290680
chr10	20314817	20315073
chr10	20459757	20459907
chr10	21102048	21102254
chr10	21382888	21383234
chr10	21746132	21746475
chr10	21829066	21829604
chr10	21991282	21991495
chr10	22212251	22212576
chr10	23813043	23813411
chr10	24312352	24312701
chr10	24590497	24591008
chr10	24591195	24591410
chr10	24622563	24622864
chr10	24869722	24870007
chr10	25314069	25314416
chr10	26890542	26890842
chr10	27994418	27994710
chr10	28087716	28088125
chr10	28636045	28636570
chr10	29020084	29020439
chr10	30737126	30737666
chr10	31445886	31446154
chr10	33375437	33376118
chr10	34234081	34234390
chr10	36547657	36547986
chr10	36611559	36611838
chr10	39171159	39171439
chr10	39171766	39172024
chr10	39960255	39960450
chr10	40142220	40142513
chr10	40212495	40212868
chr10	40258422	40258853
chr10	40348648	40348892
chr10	40583838	40584098
chr10	41288854	41289101
chr10	41505593	41505915
chr10	42277614	42277921
chr10	42291481	42291702
chr10	42697108	42697378
chr10	42841916	42842048
chr10	43477614	43477986
chr10	43540867	43541132
chr10	43742786	43743045
chr10	44148898	44149111
chr10	44391597	44391889
chr10	44391933	44392566
chr10	47631334	47631802
chr10	49417330	49417710
chr10	51463778	51464278
chr10	51553477	51553598
chr10	52273975	52274397
chr10	52417204	52417543
chr10	53348341	53348611
chr10	54667778	54668237
chr10	56374125	56374613
chr10	56376052	56376355
chr10	57448083	57448317
chr10	58224294	58224737
chr10	58225286	58225670
chr10	58322992	58323573
chr10	58675706	58675981
chr10	59292617	59292882
chr10	59702362	59702695
chr10	59710211	59710541
chr10	59865163	59865476
chr10	59951836	59952050
chr10	60124233	60124419
chr10	60148170	60148404
chr10	60166146	60166604
chr10	60246670	60246835
chr10	60346656	60346934
chr10	60760414	60760698
chr10	60779742	60779936
chr10	61052396	61052657
chr10	61147752	61148105
chr10	61175972	61176126
chr10	61199516	61199824
chr10	61336268	61336496
chr10	61415902	61416149
chr10	61452786	61453055
chr10	61602414	61602654
chr10	61602896	61603021
chr10	61605876	61606119
chr10	61694913	61695022
chr10	61695250	61695594
chr10	61838855	61839140
chr10	62183161	62183436
chr10	62261103	62261393
chr10	62486708	62487086
chr10	62590308	62590513
chr10	62792337	62792563
chr10	63043308	63043476
chr10	63308506	63309010
chr10	63309058	63309237
chr10	63377637	63377758
chr10	63382755	63382976
chr10	64084519	64084637
chr10	64744187	64744664
chr10	66814479	66814760
chr10	67003241	67003673
chr10	67100330	67100745
chr10	67979408	67979764
chr10	67996365	67996555
chr10	68137407	68137804
chr10	68147011	68147192
chr10	69570927	69571312
chr10	69781611	69781751
chr10	69910528	69910981
chr10	70708906	70709189
chr10	71422683	71422858
chr10	75191783	75192153
chr10	75439665	75440103
chr10	75517355	75517559
chr10	75586337	75586580
chr10	75635745	75636069
chr10	75764282	75764573
chr10	75765261	75765539
chr10	75837217	75837526
chr10	75892871	75893412
chr10	75951627	75952070
chr10	75975163	75975490
chr10	76032307	76032651
chr10	76346570	76346864
chr10	76442726	76443033
chr10	76513225	76513768
chr10	76531414	76531707
chr10	76728421	76728705
chr10	77130676	77130862
chr10	77252816	77253120
chr10	77581615	77581768
chr10	77590884	77591118
chr10	77627530	77627789
chr10	78391122	78391477
chr10	78396292	78396527
chr10	78413036	78413163
chr10	78481866	78482082
chr10	79042487	79042900
chr10	79649510	79649627
chr10	79704211	79704480
chr10	79780069	79781023
chr10	79925234	79925589
chr10	79959825	79960123
chr10	79984850	79985263
chr10	80051127	80051613
chr10	80053290	80053722
chr10	80115420	80115844
chr10	80167504	80167801
chr10	80329753	80330111
chr10	80350388	80350632
chr10	80374243	80374435
chr10	80376197	80376453
chr10	80399446	80399872
chr10	80433859	80434234
chr10	80538817	80539446
chr10	80578334	80578663
chr10	80590318	80590860
chr10	80656570	80656851
chr10	80676369	80676666
chr10	80701922	80702335
chr10	80742257	80742575
chr10	80754937	80755212
chr10	80806000	80806172
chr10	80826204	80826682
chr10	80900784	80901109
chr10	80929840	80930118
chr10	80961185	80961494
chr10	80998810	80999094
chr10	81014831	81015200
chr10	81016780	81016915
chr10	81018366	81018640
chr10	81022892	81023085
chr10	81037105	81037537
chr10	81060207	81060484
chr10	81069917	81070110
chr10	81082412	81082568
chr10	81137380	81137592
chr10	81167669	81168107
chr10	81173188	81173399
chr10	81176345	81176645
chr10	81182587	81183037
chr10	81287728	81287985
chr10	81292522	81292997
chr10	81320409	81320979
chr10	81350341	81350912
chr10	81378407	81378832
chr10	81384009	81384586
chr10	81395283	81395409
chr10	81416627	81417029
chr10	81465368	81465714
chr10	81571541	81571996
chr10	81600694	81601102
chr10	81606001	81606456
chr10	82083164	82083354
chr10	82589760	82590053
chr10	82666510	82666719
chr10	82768914	82769230
chr10	82809443	82809830
chr10	82858953	82859270
chr10	85183766	85184010
chr10	85539583	85540282
chr10	86021612	86021975
chr10	86498738	86499048
chr10	86636935	86637153
chr10	86705570	86705893
chr10	87025003	87025156
chr10	89461923	89462224
chr10	91187810	91188200
chr10	91425582	91425972
chr10	93081603	93081864
chr10	93242176	93242544
chr10	93425713	93426037
chr10	94116376	94116538
chr10	94992120	94992427
chr10	95220574	95220980
chr10	95456300	95456578
chr10	95461134	95461594
chr10	95514849	95515205
chr10	95719592	95719873
chr10	96033803	96033929
chr10	96213948	96214187
chr10	96721192	96721670
chr10	99460023	99460446
chr10	99469101	99469440
chr10	108286581	108287286
chr10	108300738	108301133
chr10	109920771	109920994
chr10	110782710	110783051
chr10	110977350	110977634
chr10	112138593	112138830
chr10	114608501	114608887
chr10	115184859	115185061
chr10	116562162	116562528
chr10	117209716	117210019
chr10	117682616	117682787
chr10	117710680	117710935
chr10	117792631	117793063
chr10	118461113	118461499
chr10	120171365	120171697
chr10	120216828	120217347
chr10	120231945	120232157
chr10	121256377	121256708
chr10	121516380	121516679
chr10	122051884	122052202
chr10	122054623	122054783
chr10	122097160	122097562
chr10	126764818	126765127
chr10	126919070	126919431
chr10	126990384	126990627
chr10	127063266	127063624
chr10	127121133	127121391
chr10	127125192	127125549
chr10	127170830	127171282
chr10	127255731	127256203
chr10	127312476	127312650
chr10	127324573	127324743
chr10	127338888	127339225
chr10	127350656	127350928
chr10	127509067	127509305
chr10	127512870	127513068
chr10	127674700	127675078
chr10	127676754	127677108
chr10	127678015	127678199
chr10	127945273	127945766
chr10	128008316	128008590
chr10	128082956	128083338
chr10	128140338	128140823
chr10	128187179	128187603
chr10	128188323	128188737
chr10	128303143	128303366
chr10	128322304	128322627
chr10	128409717	128410084
chr10	128411401	128411661
chr10	128546437	128546739
chr10	128547630	128548061
chr10	128566062	128566520
chr10	128696259	128696607
chr10	128821589	128821889
chr10	128913264	128913524
chr10	130419935	130420406
chr10	130594765	130595002
chr11	3123673	3124691
chr11	3125298	3125429
chr11	3125508	3125685
chr11	3129261	3129614
chr11	3158879	3159201
chr11	3196909	3197218
chr11	3409138	3409358
chr11	3452283	3452482
chr11	3472621	3472855
chr11	3879952	3880102
chr11	3914676	3914817
chr11	4246131	4246515
chr11	4258787	4259037
chr11	4637547	4637735
chr11	4849417	4849917
chr11	4866026	4866390
chr11	5046492	5046819
chr11	5114924	5115305
chr11	5444852	5445330
chr11	5485211	5485528
chr11	5533103	5533371
chr11	5837879	5838217
chr11	5880055	5880245
chr11	5886318	5886496
chr11	6411768	6412060
chr11	6415655	6415919
chr11	6444414	6444829
chr11	6528754	6529025
chr11	6628591	6628807
chr11	6769005	6769290
chr11	8569253	8569872
chr11	8758874	8759201
chr11	11820259	11820577
chr11	11973451	11973715
chr11	12532411	12532650
chr11	12811288	12811589
chr11	16607945	16608350
chr11	16951045	16951345
chr11	17160331	17160501
chr11	19830673	19830900
chr11	20031566	20031884
chr11	20165022	20165347
chr11	20200957	20201484
chr11	20231075	20231577
chr11	20455030	20455235
chr11	20542709	20543367
chr11	22287000	22287468
chr11	22607628	22608017
chr11	23007700	23007941
chr11	23255478	23256030
chr11	29047897	29048212
chr11	29172698	29172988
chr11	29247263	29247564
chr11	29692586	29692966
chr11	29693592	29693948
chr11	30443952	30444844
chr11	30491996	30492486
chr11	30750516	30750872
chr11	32216844	32217116
chr11	32324731	32324950
chr11	32341270	32341359
chr11	32835117	32835400
chr11	33163057	33163337
chr11	33527277	33527656
chr11	33614380	33614499
chr11	33917704	33917828
chr11	34112966	34113330
chr11	34843518	34843733
chr11	35367213	35367626
chr11	35407703	35407934
chr11	35834461	35834723
chr11	36045773	36046172
chr11	36221341	36221544
chr11	43681601	43682000
chr11	44586039	44586290
chr11	45944911	45945113
chr11	46269028	46269248
chr11	46276872	46277078
chr11	46431204	46431719
chr11	48775544	48775849
chr11	48856657	48857064
chr11	49023036	49023543
chr11	49451897	49452397
chr11	49712679	49712949
chr11	49846393	49846736
chr11	50130693	50131051
chr11	50236699	50237018
chr11	50325462	50325951
chr11	50939964	50940246
chr11	51289549	51289831
chr11	51534399	51534699
chr11	51539658	51539943
chr11	51619198	51619814
chr11	51637967	51638315
chr11	51967474	51967687
chr11	52297356	52297622
chr11	53430756	53431309
chr11	53590298	53590515
chr11	53735713	53735809
chr11	53737111	53737446
chr11	53737653	53737826
chr11	53891601	53892126
chr11	53980323	53980535
chr11	54201885	54202308
chr11	54535031	54535189
chr11	54860568	54860849
chr11	54998291	54998555
chr11	55039706	55039976
chr11	55087122	55087342
chr11	55097844	55098139
chr11	55204128	55204324
chr11	55386589	55386843
chr11	55446704	55446887
chr11	55469202	55469707
chr11	57747541	57747747
chr11	57934416	57934643
chr11	57951146	57951382
chr11	57970525	57970913
chr11	58179719	58179889
chr11	58235237	58235508
chr11	58301776	58302012
chr11	58948660	58948897
chr11	58954435	58954845
chr11	59219223	59219625
chr11	59525184	59525567
chr11	59778533	59778828
chr11	59965261	59965468
chr11	60199673	60199912
chr11	60306864	60307071
chr11	60352955	60353402
chr11	60878754	60879179
chr11	60927369	60927691
chr11	61175028	61175371
chr11	61267072	61267333
chr11	61494258	61494584
chr11	61515093	61515286
chr11	61956689	61956825
chr11	62429106	62429479
chr11	62494600	62495331
chr11	62511374	62511887
chr11	62602542	62602843
chr11	62613792	62614073
chr11	62648678	62648854
chr11	62693305	62693573
chr11	62744209	62744399
chr11	62756871	62757149
chr11	62879211	62879563
chr11	62901718	62901912
chr11	63165254	63165506
chr11	66905941	66906085
chr11	67011589	67012002
chr11	67017799	67018095
chr11	67024827	67025099
chr11	67432027	67432181
chr11	68431886	68432225
chr11	68691752	68692111
chr11	68901378	68901598
chr11	68982687	68982914
chr11	69059468	69059797
chr11	69067020	69067118
chr11	69073406	69073794
chr11	69094719	69095316
chr11	69125148	69125536
chr11	69323764	69324112
chr11	69401234	69401544
chr11	69408566	69408794
chr11	69418790	69419161
chr11	69579142	69579515
chr11	69580199	69580427
chr11	69628188	69628545
chr11	69632568	69632954
chr11	69672247	69672785
chr11	69703965	69704423
chr11	69719572	69719697
chr11	69758664	69758880
chr11	69837988	69838748
chr11	69876985	69877221
chr11	69921300	69921846
chr11	69934135	69934447
chr11	69980532	69980834
chr11	70021275	70021637
chr11	70230462	70230698
chr11	70247582	70247661
chr11	70309338	70309720
chr11	70432019	70432585
chr11	70452136	70452409
chr11	70623200	70623323
chr11	70668522	70669065
chr11	70669977	70670160
chr11	70777316	70777532
chr11	70815889	70816083
chr11	71019204	71019634
chr11	71502119	71502523
chr11	72038142	72038285
chr11	72343813	72344144
chr11	72429422	72429759
chr11	72564428	72564587
chr11	72570585	72570835
chr11	72642847	72643136
chr11	73001187	73001297
chr11	73047597	73047929
chr11	73318439	73319085
chr11	74371798	74371963
chr11	74547356	74547617
chr11	74634600	74634747
chr11	74768164	74768352
chr11	74847936	74848222
chr11	75178797	75179147
chr11	75231909	75232073
chr11	75291010	75291173
chr11	75406943	75407173
chr11	75461158	75461601
chr11	75530401	75530587
chr11	75532031	75532144
chr11	75913927	75914220
chr11	76217563	76217808
chr11	76351348	76351656
chr11	76406710	76406948
chr11	76483221	76483608
chr11	76537104	76537263
chr11	76646091	76646325
chr11	76654879	76655307
chr11	76763553	76763707
chr11	76789254	76789597
chr11	77100198	77100478
chr11	77491157	77491501
chr11	77673446	77673971
chr11	77680125	77680411
chr11	77737322	77737558
chr11	77738647	77738969
chr11	77793153	77793433
chr11	77825852	77826162
chr11	77893925	77894257
chr11	77947939	77948276
chr11	77967098	77967372
chr11	77980351	77980530
chr11	77981669	77981920
chr11	78019635	78020040
chr11	78172112	78172398
chr11	78177930	78178116
chr11	78183431	78183766
chr11	78262593	78262863
chr11	78453787	78453997
chr11	78668574	78669021
chr11	78697411	78697737
chr11	79213979	79214341
chr11	79327198	79327441
chr11	79962344	79962606
chr11	80066253	80066636
chr11	80086836	80087275
chr11	80208900	80209169
chr11	80287166	80287558
chr11	80428389	80428516
chr11	80780086	80780262
chr11	80818113	80818431
chr11	82871296	82871407
chr11	82890507	82890726
chr11	83271520	83271920
chr11	83440848	83441151
chr11	83472790	83473073
chr11	83495588	83495861
chr11	84918446	84918750
chr11	85139880	85140332
chr11	85182977	85183386
chr11	85841308	85841689
chr11	85849128	85849391
chr11	86358282	86358584
chr11	86484379	86484760
chr11	86993599	86993891
chr11	86996347	86996580
chr11	87010638	87010844
chr11	87108678	87109225
chr11	87416035	87416303
chr11	87423188	87423635
chr11	87426891	87427332
chr11	87443265	87443874
chr11	87448637	87449057
chr11	87462325	87462705
chr11	87471396	87471746
chr11	87591763	87592262
chr11	87662422	87662748
chr11	87778520	87778802
chr11	87967745	87967931
chr11	88059037	88059390
chr11	88187623	88187831
chr11	88512657	88512938
chr11	88670950	88671293
chr11	88830492	88830800
chr11	88931871	88932124
chr11	88955205	88955601
chr11	88973802	88974027
chr11	88993625	88994021
chr11	89060670	89061017
chr11	89100283	89100745
chr11	89105922	89106169
chr11	90697452	90697670
chr11	94277074	94277260
chr11	94729692	94729856
chr11	95001190	95001456
chr11	95047094	95047317
chr11	95117086	95117338
chr11	95309539	95309919
chr11	95336540	95337022
chr11	95384318	95384648
chr11	95397870	95398060
chr11	95432335	95432481
chr11	95520810	95521081
chr11	95577849	95578057
chr11	95648971	95649167
chr11	95686169	95686364
chr11	96033291	96033673
chr11	96075611	96076117
chr11	96127002	96127247
chr11	96190319	96190677
chr11	96240352	96240591
chr11	96622868	96623111
chr11	96713623	96713986
chr11	96760160	96760334
chr11	96777507	96777876
chr11	96780330	96780748
chr11	96861986	96862341
chr11	96867151	96867383
chr11	96916433	96916855
chr11	96963658	96963936
chr11	96977627	96978201
chr11	97021857	97022131
chr11	97188044	97188463
chr11	97408203	97408540
chr11	97489689	97489904
chr11	97511466	97511548
chr11	97575780	97575951
chr11	97622576	97622840
chr11	97635645	97636043
chr11	97666321	97666632
chr11	97703109	97703424
chr11	97745078	97745436
chr11	97884048	97884624
chr11	97987516	97987880
chr11	98005127	98005424
chr11	98058019	98058426
chr11	98075534	98075647
chr11	98265191	98265334
chr11	98345323	98345596
chr11	98355794	98355998
chr11	98682193	98682619
chr11	98786970	98787244
chr11	98859226	98859357
chr11	98863510	98863708
chr11	98907624	98907737
chr11	99024137	99024451
chr11	99039820	99040061
chr11	99364574	99364687
chr11	100282032	100282260
chr11	100295448	100295613
chr11	100298411	100298572
chr11	100319675	100319991
chr11	100397655	100398031
chr11	100527938	100528218
chr11	100619539	100619989
chr11	100622678	100622953
chr11	100702525	100702943
chr11	100738230	100738518
chr11	100939343	100939843
chr11	100957365	100957735
chr11	101067104	101067311
chr11	101248727	101248951
chr11	101302241	101302434
chr11	101307799	101308105
chr11	101419746	101419955
chr11	101442082	101442462
chr11	101467492	101467867
chr11	101552628	101552913
chr11	101589449	101589794
chr11	101604160	101604399
chr11	101641723	101642391
chr11	101645602	101645954
chr11	101658274	101659092
chr11	101682118	101682452
chr11	101732691	101733041
chr11	101905124	101905489
chr11	101919753	101919898
chr11	101968802	101969202
chr11	101971475	101971615
chr11	102040081	102040594
chr11	102089581	102089709
chr11	102102573	102102771
chr11	102140666	102140756
chr11	102248672	102248915
chr11	102267689	102267817
chr11	102284583	102284901
chr11	102297058	102297307
chr11	102408493	102408799
chr11	102430178	102430555
chr11	102437116	102437433
chr11	102572751	102573108
chr11	102900879	102901156
chr11	103009390	103009651
chr11	103102729	103103141
chr11	103115695	103116190
chr11	103159038	103159294
chr11	103161406	103161869
chr11	103267438	103267854
chr11	103359114	103359403
chr11	103407058	103407456
chr11	103412669	103412872
chr11	103758877	103759005
chr11	103966294	103966843
chr11	104131795	104132026
chr11	104195889	104196090
chr11	104289128	104289632
chr11	104315840	104315982
chr11	104451385	104451616
chr11	104461555	104461863
chr11	105125730	105126021
chr11	105270296	105270428
chr11	105927067	105927257
chr11	106036653	106036905
chr11	106084149	106084604
chr11	106193471	106193797
chr11	106272757	106273275
chr11	106974500	106974712
chr11	106980542	106980806
chr11	107189330	107189461
chr11	107385329	107385547
chr11	107449119	107449460
chr11	107473283	107473503
chr11	108378229	108378350
chr11	108424045	108424515
chr11	109425606	109426043
chr11	109445688	109445938
chr11	109611458	109611753
chr11	109863515	109863696
chr11	113710047	113710712
chr11	114668433	114668578
chr11	115277151	115277369
chr11	115427946	115428231
chr11	115474070	115474212
chr11	115483866	115484132
chr11	115628074	115628445
chr11	115708571	115708830
chr11	115722698	115722817
chr11	115765231	115765506
chr11	115814022	115814256
chr11	115859627	115859872
chr11	115939717	115940015
chr11	116024436	116024808
chr11	116030100	116030361
chr11	116086811	116087247
chr11	116138927	116139127
chr11	116226474	116226700
chr11	116368246	116368380
chr11	116464044	116464246
chr11	116534309	116534627
chr11	116592497	116592750
chr11	116624242	116624526
chr11	116643243	116643494
chr11	116671450	116671702
chr11	116853138	116853495
chr11	116885346	116885485
chr11	117072221	117072449
chr11	117081686	117082059
chr11	117112605	117112929
chr11	117238227	117238565
chr11	117358335	117358560
chr11	117384948	117385143
chr11	117425963	117426257
chr11	117934236	117934572
chr11	117963251	117963737
chr11	117969065	117969489
chr11	117969994	117970135
chr11	118102996	118103187
chr11	118445968	118446166
chr11	118460271	118460542
chr11	118490995	118491239
chr11	118971547	118971717
chr11	119040995	119041267
chr11	119267866	119268083
chr11	119363609	119363972
chr11	119395417	119395663
chr11	119491234	119491405
chr11	119909583	119909702
chr11	119963136	119963323
chr11	120013205	120013463
chr11	120065436	120065612
chr11	120086803	120087037
chr11	120098642	120098908
chr11	120151274	120151607
chr11	120252730	120253139
chr11	120307735	120307858
chr11	120310750	120311013
chr11	120378755	120378986
chr11	120467484	120467829
chr11	120573091	120573522
chr11	120651915	120652173
chr11	120663811	120664258
chr11	120713611	120713908
chr11	120720582	120720695
chr11	120776189	120776425
chr11	120800013	120800329
chr11	121041327	121041499
chr11	121053671	121053807
chr11	121145953	121146224
chr11	121204058	121204571
chr11	121236859	121237285
chr11	121673075	121673364
chr12	3550428	3550632
chr12	3889937	3890337
chr12	4358451	4359260
chr12	4917229	4917461
chr12	5142848	5143041
chr12	7978647	7978883
chr12	8547372	8547681
chr12	10390681	10390961
chr12	11196329	11196483
chr12	11437640	11437840
chr12	12177364	12177746
chr12	12318279	12318577
chr12	12401110	12401237
chr12	12943426	12943789
chr12	13214985	13215166
chr12	16568499	16568748
chr12	17992584	17992904
chr12	19019770	19020107
chr12	20311952	20312233
chr12	20843872	20844148
chr12	24710201	24710496
chr12	24952350	24952461
chr12	25095958	25096209
chr12	28589473	28589680
chr12	28699747	28700039
chr12	28817367	28817730
chr12	29096029	29096284
chr12	31503263	31503566
chr12	31950211	31950611
chr12	31967668	31967880
chr12	32819959	32820383
chr12	32953775	32954125
chr12	33379973	33380136
chr12	33429442	33429669
chr12	35642268	35643043
chr12	39740918	39741418
chr12	43211956	43212288
chr12	44292332	44292513
chr12	44572755	44572984
chr12	54696816	54697331
chr12	54710312	54710905
chr12	54714224	54714925
chr12	54718970	54719319
chr12	54729607	54729859
chr12	54734044	54734735
chr12	54738257	54738616
chr12	55315304	55315501
chr12	55499179	55499311
chr12	55518022	55518198
chr12	55836095	55836350
chr12	56241772	56242079
chr12	56296495	56296807
chr12	59011961	59012298
chr12	59040336	59040586
chr12	62707141	62707642
chr12	64965507	64965755
chr12	65593595	65594145
chr12	66591897	66592128
chr12	68562951	68563378
chr12	69159039	69159424
chr12	69159613	69159817
chr12	69733537	69733805
chr12	71015600	71016004
chr12	71830835	71831163
chr12	72085466	72085733
chr12	72520811	72521062
chr12	72536040	72536277
chr12	72649805	72650162
chr12	73085855	73086151
chr12	73554203	73554486
chr12	74013899	74014208
chr12	75669481	75669843
chr12	76130338	76130659
chr12	76177869	76178153
chr12	76196628	76196878
chr12	76255056	76255426
chr12	76404042	76404447
chr12	76832855	76833105
chr12	76837156	76837482
chr12	76901526	76901906
chr12	78919450	78919654
chr12	79191846	79191974
chr12	79296235	79296445
chr12	80010265	80010471
chr12	80108973	80109229
chr12	80116632	80116923
chr12	80642697	80642900
chr12	80760649	80760847
chr12	80769646	80769936
chr12	80790256	80790566
chr12	80895294	80895592
chr12	80921423	80921725
chr12	81619495	81619701
chr12	81788785	81789012
chr12	83487674	83487941
chr12	83520272	83520717
chr12	83578314	83578714
chr12	83921900	83922201
chr12	84147946	84148245
chr12	84249306	84249524
chr12	84277993	84278205
chr12	84450965	84451545
chr12	84546090	84546480
chr12	84589849	84590000
chr12	84617410	84617684
chr12	84772892	84773326
chr12	84876819	84877062
chr12	85169502	85169722
chr12	85663014	85663193
chr12	86132712	86133187
chr12	86433391	86433605
chr12	86498750	86499284
chr12	86501575	86502070
chr12	86767972	86768100
chr12	86772077	86772380
chr12	86795493	86795732
chr12	86795960	86796112
chr12	86798834	86799157
chr12	86905346	86905452
chr12	86998701	86999051
chr12	87266225	87266511
chr12	87318119	87318382
chr12	87388327	87388631
chr12	87416818	87417045
chr12	87760191	87760513
chr12	88045292	88045568
chr12	91607782	91607978
chr12	98139923	98140275
chr12	98674645	98675105
chr12	99084217	99084451
chr12	99097009	99097157
chr12	100187485	100187773
chr12	100201892	100202169
chr12	100725063	100725528
chr12	100952183	100952409
chr12	100996297	100996636
chr12	101029610	101029734
chr12	101102722	101102964
chr12	101109747	101110307
chr12	102892954	102893028
chr12	103325482	103325769
chr12	103425841	103426150
chr12	104426991	104427252
chr12	105027829	105027980
chr12	105032250	105032657
chr12	105705897	105706185
chr12	108179375	108179887
chr12	108275386	108275841
chr12	108333990	108334365
chr12	108757976	108758290
chr12	109542913	109543242
chr12	110418071	110418291
chr12	110702946	110703275
chr12	110837206	110837465
chr12	110843705	110843921
chr12	110991985	110992314
chr12	111272539	111272673
chr12	111413400	111413608
chr12	111426175	111426326
chr12	111537873	111538232
chr12	111813846	111814230
chr12	111966963	111967158
chr12	112091185	112091452
chr12	112623902	112624017
chr12	112644273	112644851
chr12	112985493	112985883
chr12	113000668	113001182
chr12	113119529	113119731
chr12	113155959	113156517
chr12	113716558	113716793
chr12	115658942	115659408
chr12	116280879	116281343
chr12	117764925	117765223
chr12	117769245	117769444
chr12	118301920	118302297
chr13	3406727	3406966
chr13	3897101	3897286
chr13	4771476	4771727
chr13	4825712	4826067
chr13	5583878	5584521
chr13	5697381	5697741
chr13	5861132	5861458
chr13	6689152	6689315
chr13	8762073	8762448
chr13	8780456	8780928
chr13	11934215	11934750
chr13	12395009	12395371
chr13	12935131	12935351
chr13	13889516	13889792
chr13	15759169	15759381
chr13	17694843	17695328
chr13	17837644	17837832
chr13	18485905	18486155
chr13	18575653	18576000
chr13	19395701	19395944
chr13	20936088	20936389
chr13	21716259	21716390
chr13	21753934	21754138
chr13	21787178	21787582
chr13	21810028	21810454
chr13	21812000	21812316
chr13	21833356	21833897
chr13	21865359	21865853
chr13	21901211	21901429
chr13	21974128	21974493
chr13	22035578	22035841
chr13	22042808	22043272
chr13	23401698	23401979
chr13	23432609	23432812
chr13	23562413	23562746
chr13	23571146	23571493
chr13	23574057	23574516
chr13	23683937	23684361
chr13	23701306	23701463
chr13	23746505	23746748
chr13	24713706	24713935
chr13	24800728	24800990
chr13	26004755	26005105
chr13	26113747	26114114
chr13	29986007	29986378
chr13	30085119	30085369
chr13	30993887	30994133
chr13	32801711	32802017
chr13	34046426	34046728
chr13	34130162	34130606
chr13	34864562	34864686
chr13	35853068	35853417
chr13	37453180	37453446
chr13	37773447	37773804
chr13	38668626	38668774
chr13	41145479	41145742
chr13	42609011	42609309
chr13	42822716	42822832
chr13	43182859	43183167
chr13	43261370	43261596
chr13	43565346	43565680
chr13	43577249	43577563
chr13	43864546	43864826
chr13	44085718	44086285
chr13	44939270	44939878
chr13	45006635	45006849
chr13	45030821	45031120
chr13	45977043	45977176
chr13	46810120	46810346
chr13	47043123	47043557
chr13	48528479	48528777
chr13	48546466	48546838
chr13	48572303	48572542
chr13	48650659	48650851
chr13	49381280	49381516
chr13	49391360	49391673
chr13	50372785	50373329
chr13	50510988	50511444
chr13	51645017	51645296
chr13	51651594	51652054
chr13	51845967	51846244
chr13	51846387	51846648
chr13	52982935	52983121
chr13	53109520	53109807
chr13	53393858	53394230
chr13	53461376	53461695
chr13	53764927	53765189
chr13	53783598	53783829
chr13	54055609	54055784
chr13	54113919	54114138
chr13	54215985	54216293
chr13	54688097	54688417
chr13	54693848	54694267
chr13	54758453	54758727
chr13	54788955	54789484
chr13	55190093	55190536
chr13	55330423	55330646
chr13	55444969	55445280
chr13	55513328	55513735
chr13	55536557	55536856
chr13	56143174	56143750
chr13	56197481	56197751
chr13	58158673	58158877
chr13	58253255	58253481
chr13	58637363	58637601
chr13	59840832	59841139
chr13	59842883	59843135
chr13	61241589	61241838
chr13	62182039	62182551
chr13	62510772	62511104
chr13	62623993	62624345
chr13	63094831	63095263
chr13	63353315	63353582
chr13	63431027	63431459
chr13	64153207	64153692
chr13	64432136	64432666
chr13	65351924	65352203
chr13	65379855	65380065
chr13	65484838	65485297
chr13	65491648	65492267
chr13	65590691	65590943
chr13	65627528	65627886
chr13	65661904	65662499
chr13	65781496	65781870
chr13	65972743	65972911
chr13	65990986	65991446
chr13	66095485	66095785
chr13	66144740	66144969
chr13	66547136	66547460
chr13	66627055	66627479
chr13	66629734	66630325
chr13	66640822	66641047
chr13	66698262	66698598
chr13	66710931	66711254
chr13	66715289	66716060
chr13	67108568	67108888
chr13	67844650	67844891
chr13	67868040	67868328
chr13	69611365	69611751
chr13	70638031	70638332
chr13	72947318	72947790
chr13	73405782	73406069
chr13	73692620	73692822
chr13	74341164	74341362
chr13	74399333	74399717
chr13	74522461	74522651
chr13	74770553	74770828
chr13	75707196	75707528
chr13	80886145	80886365
chr13	81633123	81633420
chr13	81761924	81762069
chr13	83655092	83655288
chr13	84347974	84348310
chr13	90246025	90246454
chr13	92172526	92172857
chr13	92354540	92354799
chr13	92354927	92355220
chr13	95215737	95216247
chr13	96388228	96388347
chr13	97146022	97146233
chr13	97939018	97939199
chr13	98031409	98031672
chr13	98299026	98299322
chr13	98976057	98976375
chr13	99353039	99353489
chr13	100833407	100833677
chr13	107873387	107873692
chr13	108126994	108127381
chr13	108151732	108152128
chr13	108219830	108220072
chr13	108316236	108316464
chr13	109609802	109610129
chr13	109776124	109776344
chr13	109777083	109777302
chr13	110018418	110018996
chr13	110019247	110019945
chr13	111489832	111490158
chr13	111725293	111725728
chr13	111771340	111771491
chr13	113035929	113036298
chr13	113723291	113723894
chr13	119597810	119598064
chr13	119690092	119690432
chr13	120026318	120026782
chr13	120034760	120035102
chr13	120170101	120170228
chr14	3333476	3333935
chr14	4019585	4019897
chr14	4111393	4111678
chr14	5002038	5002217
chr14	5071830	5072213
chr14	5459316	5459504
chr14	5502542	5502748
chr14	6036982	6037331
chr14	6426003	6426242
chr14	6888792	6889057
chr14	7026396	7026569
chr14	7657546	7657665
chr14	7817835	7818037
chr14	7960889	7961161
chr14	8054699	8054987
chr14	8172947	8173324
chr14	8218839	8219215
chr14	8355870	8356214
chr14	10422162	10422404
chr14	11039352	11039975
chr14	11556454	11556678
chr14	14098626	14098900
chr14	14702681	14702925
chr14	16364912	16365229
chr14	18239148	18239464
chr14	19585345	19585577
chr14	19705810	19706114
chr14	19706311	19706688
chr14	20067357	20067709
chr14	20112232	20112466
chr14	20127364	20127724
chr14	20217399	20217601
chr14	20348006	20348208
chr14	20393545	20393846
chr14	20660981	20661268
chr14	20673131	20673358
chr14	20674148	20674476
chr14	20737307	20737695
chr14	20929063	20929437
chr14	21052876	21053162
chr14	21069616	21069833
chr14	21136984	21137168
chr14	21500385	21500906
chr14	21540434	21540706
chr14	21848939	21849412
chr14	21853484	21853747
chr14	24059923	24060192
chr14	24486992	24487309
chr14	25646468	25646769
chr14	25974753	25975103
chr14	26114481	26114889
chr14	26867310	26867732
chr14	27022871	27023133
chr14	27031243	27031462
chr14	27067984	27068292
chr14	27192582	27192736
chr14	27335814	27336050
chr14	27347367	27347631
chr14	27596294	27596555
chr14	30137065	30137221
chr14	30951244	30951529
chr14	31128878	31129196
chr14	31336411	31336659
chr14	31954932	31955163
chr14	34273277	34273461
chr14	34360154	34360324
chr14	34401187	34401437
chr14	34616937	34617117
chr14	37135330	37135530
chr14	42384373	42384644
chr14	43519814	43520102
chr14	45219317	45219545
chr14	45329520	45329768
chr14	45540346	45540488
chr14	45764424	45764571
chr14	46760292	46760653
chr14	47572523	47573233
chr14	48370359	48370615
chr14	48700973	48701441
chr14	49819772	49820106
chr14	49829554	49830079
chr14	50573098	50573342
chr14	50799743	50800176
chr14	50803219	50803552
chr14	50930823	50931283
chr14	50944273	50944622
chr14	51063405	51063585
chr14	51883554	51883901
chr14	51884689	51884939
chr14	52008933	52009150
chr14	52045342	52045555
chr14	52066296	52066689
chr14	52104035	52104564
chr14	52257700	52258074
chr14	52279193	52279648
chr14	52821666	52821973
chr14	52962155	52962331
chr14	52972150	52972444
chr14	53273171	53273466
chr14	53283287	53283592
chr14	53516673	53516837
chr14	53541764	53541966
chr14	53577006	53577342
chr14	54253885	54254262
chr14	54417858	54418153
chr14	54449065	54449372
chr14	54449444	54449603
chr14	54482610	54482878
chr14	54494344	54494585
chr14	54517396	54517630
chr14	54594149	54594456
chr14	54637025	54637244
chr14	54651157	54651368
chr14	54669569	54669796
chr14	54714176	54714410
chr14	54893671	54894194
chr14	55015048	55015619
chr14	55079272	55079507
chr14	55092340	55092589
chr14	55122022	55122226
chr14	55161447	55161712
chr14	55497335	55497599
chr14	55528080	55528222
chr14	55560220	55561044
chr14	55604033	55604309
chr14	55681820	55682079
chr14	55760187	55760408
chr14	55879720	55879991
chr14	55918728	55918973
chr14	56099023	56099199
chr14	56352091	56352309
chr14	56368804	56369219
chr14	56375863	56376021
chr14	56571888	56572077
chr14	56667962	56668375
chr14	56885342	56885537
chr14	56964408	56964647
chr14	57060148	57060341
chr14	57109300	57109496
chr14	57680059	57680349
chr14	57910601	57910935
chr14	59370620	59370855
chr14	60251312	60251679
chr14	60264942	60265307
chr14	60784469	60784755
chr14	61172532	61173077
chr14	61316938	61317147
chr14	61556834	61557135
chr14	62457519	62457915
chr14	62761081	62761456
chr14	62837196	62837713
chr14	63177839	63178204
chr14	63500358	63500842
chr14	63535027	63535247
chr14	63713167	63713366
chr14	63872958	63873256
chr14	64070863	64071022
chr14	64453816	64454098
chr14	64624405	64624588
chr14	64865468	64865762
chr14	64949739	64950162
chr14	65150001	65150280
chr14	65170039	65170295
chr14	65343858	65344122
chr14	65968420	65968748
chr14	66147685	66147939
chr14	66790838	66791141
chr14	66791873	66792114
chr14	67715682	67716214
chr14	69707536	69707669
chr14	69835346	69835543
chr14	69852952	69853142
chr14	69861516	69861657
chr14	70135494	70135751
chr14	70549353	70549596
chr14	70647190	70647386
chr14	70780867	70781037
chr14	73509816	73510069
chr14	73524831	73525013
chr14	74732004	74732381
chr14	75197085	75197426
chr14	75761190	75761391
chr14	75768101	75768330
chr14	75829530	75829688
chr14	75863721	75863973
chr14	76077324	76077585
chr14	76267097	76267439
chr14	76479796	76480044
chr14	78288953	78289427
chr14	79018743	79018942
chr14	79394684	79394815
chr14	79564894	79565044
chr14	89325069	89325631
chr14	90911182	90911281
chr14	94796722	94797245
chr14	96908895	96909130
chr14	100284413	100284714
chr14	101653559	101653731
chr14	102510580	102510860
chr14	103718778	103719030
chr14	104715789	104715949
chr14	112366355	112366827
chr14	118230177	118230575
chr14	118768136	118768314
chr14	118986668	118986937
chr14	121279139	121279322
chr14	121451211	121451456
chr14	121506237	121506633
chr14	122060752	122061004
chr14	122104827	122105024
chr14	122416284	122416938
chr15	3960788	3961029
chr15	3995777	3996126
chr15	5023631	5023841
chr15	5116167	5116605
chr15	5992042	5992389
chr15	7132802	7133057
chr15	7226384	7226517
chr15	7263874	7264089
chr15	9212977	9213389
chr15	10105478	10106110
chr15	10583550	10583685
chr15	10723594	10723946
chr15	10981427	10981672
chr15	11399654	11399957
chr15	12204744	12205079
chr15	12739879	12740251
chr15	16130795	16131330
chr15	21240787	21241141
chr15	21366428	21366773
chr15	22761225	22761631
chr15	25622245	25622682
chr15	25740354	25740588
chr15	25762359	25762648
chr15	25769962	25770194
chr15	25773653	25774105
chr15	25796198	25796739
chr15	28187997	28188288
chr15	31315635	31315892
chr15	34016789	34017050
chr15	34567957	34568298
chr15	34743159	34743305
chr15	35450050	35450587
chr15	36148381	36148660
chr15	36179615	36179891
chr15	36496768	36497222
chr15	36708489	36708774
chr15	37203203	37203333
chr15	37960950	37961312
chr15	38247198	38247362
chr15	38300643	38301140
chr15	39078597	39078956
chr15	39112682	39112943
chr15	39217356	39217614
chr15	39248598	39248750
chr15	39728810	39729239
chr15	39780648	39780962
chr15	39781235	39781376
chr15	44618952	44619233
chr15	44753423	44753738
chr15	44909967	44910415
chr15	55267730	55268274
chr15	55876303	55876787
chr15	56046952	56047221
chr15	58135068	58135374
chr15	59294650	59295016
chr15	59389340	59389514
chr15	59828492	59828873
chr15	61157541	61157829
chr15	62092818	62093201
chr15	65926283	65926837
chr15	73068840	73069117
chr15	73246663	73246907
chr15	73475683	73475843
chr15	73553672	73553939
chr15	73581237	73581486
chr15	73687650	73687854
chr15	73716422	73716678
chr15	74186829	74187229
chr15	74535906	74536218
chr15	74589795	74590135
chr15	74720867	74721332
chr15	74749278	74749539
chr15	74968236	74968559
chr15	75089540	75089770
chr15	75616439	75616713
chr15	75679336	75679652
chr15	75748351	75748585
chr15	75841823	75842105
chr15	75844421	75844710
chr15	75880604	75880864
chr15	75882912	75883106
chr15	75894534	75894754
chr15	76196625	76196947
chr15	76232998	76233173
chr15	76327073	76327525
chr15	76350992	76351283
chr15	76380169	76380517
chr15	76511921	76512147
chr15	76534100	76534314
chr15	76550131	76550462
chr15	76607519	76607907
chr15	76701241	76701608
chr15	76908163	76908434
chr15	76927908	76928186
chr15	76960200	76960774
chr15	77029416	77029623
chr15	77336465	77336879
chr15	77358757	77359112
chr15	77368213	77368468
chr15	77399164	77399411
chr15	77842187	77842434
chr15	77928773	77929207
chr15	78174010	78174543
chr15	78239608	78239814
chr15	78447769	78448041
chr15	78532166	78532527
chr15	78587406	78587608
chr15	78778572	78778788
chr15	78851866	78852153
chr15	78903323	78903451
chr15	79062913	79063244
chr15	79243251	79243469
chr15	79328203	79328516
chr15	79467010	79467173
chr15	79546531	79546707
chr15	79657741	79658115
chr15	79690375	79690866
chr15	79748175	79748374
chr15	79825186	79825526
chr15	79891430	79891674
chr15	79946132	79946343
chr15	80076830	80077125
chr15	80083336	80083564
chr15	80088719	80088999
chr15	80225774	80226078
chr15	80233740	80234099
chr15	80340404	80340658
chr15	80634735	80634880
chr15	80704438	80704595
chr15	80711011	80711325
chr15	81190706	81191109
chr15	81448593	81448749
chr15	81740004	81740211
chr15	81742442	81742676
chr15	81831384	81831727
chr15	81969469	81969738
chr15	82065644	82065906
chr15	82146772	82147247
chr15	82259630	82259867
chr15	82271331	82271435
chr15	82354230	82354475
chr15	82901365	82901637
chr15	82922842	82923068
chr15	83149706	83149879
chr15	83157360	83157481
chr15	83205194	83205495
chr15	83464590	83464834
chr15	84074006	84074181
chr15	84135594	84135853
chr15	84167657	84167907
chr15	84282272	84282586
chr15	84663002	84663219
chr15	84714660	84715081
chr15	84829403	84829846
chr15	85249345	85249543
chr15	85583677	85583936
chr15	85612936	85613267
chr15	85634416	85634871
chr15	86038860	86039161
chr15	87624005	87624259
chr15	88708833	88709359
chr15	88751369	88751647
chr15	88819339	88819620
chr15	88828007	88828477
chr15	88837192	88837498
chr15	89196449	89196718
chr15	89494992	89495199
chr15	89656548	89657012
chr15	91863974	91864448
chr15	93489706	93490071
chr15	94543441	94543648
chr15	95773486	95773750
chr15	96244781	96245257
chr15	96634788	96635094
chr15	96709823	96709993
chr15	96722248	96722552
chr15	96936816	96937034
chr15	96953527	96953670
chr15	97327499	97327795
chr15	97368982	97369420
chr15	97663754	97663951
chr15	97784177	97784416
chr15	97963962	97964176
chr15	98089822	98089998
chr15	98181217	98181641
chr15	98504585	98504823
chr15	98517341	98517774
chr15	98567528	98568001
chr15	98631561	98631792
chr15	98708041	98708265
chr15	98710544	98710776
chr15	98831231	98831587
chr15	98881228	98881618
chr15	98918130	98918401
chr15	98953511	98953724
chr15	98993065	98993305
chr15	99024753	99024936
chr15	99029859	99030320
chr15	99049433	99050064
chr15	99113852	99114061
chr15	99370522	99370725
chr15	99378869	99379193
chr15	99392750	99393057
chr15	99416632	99416811
chr15	99469208	99469465
chr15	99497131	99497432
chr15	99596369	99596672
chr15	99678474	99678826
chr15	99701870	99702184
chr15	99705662	99706029
chr15	99725375	99725635
chr15	99772382	99772776
chr15	99904468	99904614
chr15	100038433	100038705
chr15	100258518	100258743
chr15	100332200	100332376
chr15	100378033	100378144
chr15	100457404	100457674
chr15	100615119	100615459
chr15	100757535	100757733
chr15	100761485	100761869
chr15	100830797	100830959
chr15	101145507	101145757
chr15	101239312	101239596
chr15	101240718	101240912
chr15	101283832	101284128
chr15	101315841	101316120
chr15	101973792	101974012
chr15	101984302	101984597
chr15	101988165	101988386
chr15	102065674	102066015
chr15	102108049	102108222
chr15	102381577	102381827
chr15	102393585	102393907
chr15	102405434	102406313
chr15	102459040	102459187
chr15	102470130	102470477
chr15	102517871	102518465
chr15	102671015	102671389
chr15	102673534	102674069
chr15	102692986	102693204
chr15	102693623	102693911
chr15	102742596	102742934
chr15	102753311	102753603
chr15	102785070	102785372
chr15	102920560	102921021
chr15	103178225	103178459
chr15	103239292	103239660
chr15	103240128	103240491
chr15	103272363	103272852
chr15	103283993	103284285
chr15	103305213	103305454
chr15	103313497	103313810
chr15	103315330	103315508
chr15	103352988	103353123
chr16	3115439	3115651
chr16	3121661	3122256
chr16	3122725	3123182
chr16	3242105	3242447
chr16	3247639	3247976
chr16	3344314	3344914
chr16	3351375	3351759
chr16	3908556	3909050
chr16	4003757	4003990
chr16	4316139	4316403
chr16	4541721	4542273
chr16	4559749	4560109
chr16	4629976	4630296
chr16	4880351	4880720
chr16	5013512	5013922
chr16	5145621	5145857
chr16	5254419	5254656
chr16	5255816	5256225
chr16	5352196	5352616
chr16	5473458	5473644
chr16	5709150	5709264
chr16	6964860	6965296
chr16	8513287	8513575
chr16	8686217	8686431
chr16	8778596	8778939
chr16	8788157	8788552
chr16	8795089	8795230
chr16	8829660	8830065
chr16	8883772	8883974
chr16	9009503	9009789
chr16	9083549	9084042
chr16	10073245	10073471
chr16	10399083	10399479
chr16	10846557	10846758
chr16	11034600	11034772
chr16	11176301	11176532
chr16	11360593	11361038
chr16	11418438	11418578
chr16	11423934	11424079
chr16	12960915	12961199
chr16	13160250	13160432
chr16	13748684	13749177
chr16	13786058	13786372
chr16	13976462	13976792
chr16	13977133	13977464
chr16	13981723	13982124
chr16	14159306	14159632
chr16	14291296	14291706
chr16	15462870	15463219
chr16	15637265	15637646
chr16	16896384	16896562
chr16	16911884	16912327
chr16	16983189	16983427
chr16	17132285	17132592
chr16	17205122	17205292
chr16	17276023	17276315
chr16	17891718	17891976
chr16	17911308	17911525
chr16	17928564	17929245
chr16	17938939	17939127
chr16	18036401	18036795
[truncated: 4,013 more rows]

## Sheet: RFPpos WT2
CTCF peaks identified in RFPpos wild type ESC Cl2
chr1	4855501	4855764
chr1	9541372	9541566
chr1	9545154	9545492
chr1	15791902	15792367
chr1	17931977	17932312
chr1	33966494	33966715
chr1	34511204	34511378
chr1	34867218	34867639
chr1	35839454	35839777
chr1	36547217	36547522
chr1	36985750	36986093
chr1	37864918	37865405
chr1	54381411	54381695
chr1	55383216	55383586
chr1	59584783	59585122
chr1	59613834	59614211
chr1	59697701	59698096
chr1	59912768	59913069
chr1	63181066	63181339
chr1	64121570	64121919
chr1	64690573	64690903
chr1	65179212	65179417
chr1	65186407	65186695
chr1	72226222	72227003
chr1	72855043	72855440
chr1	74587985	74588325
chr1	74787953	74788178
chr1	74808126	74808473
chr1	74824900	74825281
chr1	75317276	75317939
chr1	75559589	75559784
chr1	78454830	78455113
chr1	84995047	84995183
chr1	85087251	85087802
chr1	85089601	85090149
chr1	85090680	85091148
chr1	85101502	85102050
chr1	85114668	85115155
chr1	85243665	85244150
chr1	85250183	85250622
chr1	85253078	85253422
chr1	85273779	85274078
chr1	85280813	85281342
chr1	85287145	85287476
chr1	85323321	85323581
chr1	85325325	85325751
chr1	85581692	85581903
chr1	85591132	85592206
chr1	85595160	85595612
chr1	85596283	85596733
chr1	85607779	85608293
chr1	85621520	85622155
chr1	86007879	86008225
chr1	86059482	86059697
chr1	86311023	86311296
chr1	86430065	86430365
chr1	87246301	87246584
chr1	88277547	88278048
chr1	89070006	89070453
chr1	89940432	89940746
chr1	92180223	92180619
chr1	93197382	93197828
chr1	93667778	93668076
chr1	94079211	94079449
chr1	101918752	101919236
chr1	102628171	102628336
chr1	112225591	112226007
chr1	118458918	118459269
chr1	128000877	128001232
chr1	131527307	131527876
chr1	131566193	131566425
chr1	132157471	132157641
chr1	132233590	132233842
chr1	132237682	132238026
chr1	133353632	133354042
chr1	133363390	133363770
chr1	133492597	133493058
chr1	133610230	133610498
chr1	133911466	133911650
chr1	134399840	134400189
chr1	135368321	135368624
chr1	135753042	135753253
chr1	136613161	136613654
chr1	151011150	151011316
chr1	152790308	152790533
chr1	156263463	156263660
chr1	157076379	157076627
chr1	160194760	160195229
chr1	162549850	162550181
chr1	163779383	163779650
chr1	164138757	164139074
chr1	165460936	165461237
chr1	166154245	166154427
chr1	167369925	167370206
chr1	170900890	170901197
chr1	170901562	170901916
chr1	170992662	170992939
chr1	171222365	171222820
chr1	171247087	171247287
chr1	171281774	171282072
chr1	171319794	171320054
chr1	171358522	171358667
chr1	171564310	171564586
chr1	171566850	171567422
chr1	172310187	172310520
chr1	172528788	172528958
chr1	172632959	172633311
chr1	175692694	175693167
chr1	178360786	178361160
chr1	179645788	179645904
chr1	179734508	179734659
chr1	180387492	180387818
chr1	180874056	180874340
chr1	180888614	180889010
chr1	182124444	182124817
chr1	182489743	182490018
chr1	191575935	191576197
chr1	191821183	191821514
chr10	3172989	3173376
chr10	5824001	5824550
chr10	7333383	7333612
chr10	11801659	11802148
chr10	17820518	17820892
chr10	19015273	19015513
chr10	21829027	21829343
chr10	21991311	21991509
chr10	22212350	22212585
chr10	24622573	24622813
chr10	24869720	24869991
chr10	28087683	28088155
chr10	33375533	33376086
chr10	33986934	33987179
chr10	34234006	34234409
chr10	36547615	36548027
chr10	40212418	40212769
chr10	40258474	40258924
chr10	40583744	40584091
chr10	41288857	41289189
chr10	42697157	42697347
chr10	44148852	44149117
chr10	46057388	46057583
chr10	49417308	49417776
chr10	52144466	52144544
chr10	52417234	52417545
chr10	56374071	56374524
chr10	57448036	57448607
chr10	57848462	57848585
chr10	58223935	58224222
chr10	58225184	58225580
chr10	59292667	59292868
chr10	59702343	59702668
chr10	59710330	59710593
chr10	60246628	60246812
chr10	60760383	60760725
chr10	61175971	61176073
chr10	61602405	61602645
chr10	61820103	61820356
chr10	62183066	62183467
chr10	62186819	62187148
chr10	62261232	62261397
chr10	62486680	62487041
chr10	63382726	63383030
chr10	64744157	64744602
chr10	67100306	67100653
chr10	69910607	69910891
chr10	70296875	70297097
chr10	75635780	75636274
chr10	75837187	75837545
chr10	75975356	75975548
chr10	76032307	76032687
chr10	76513200	76513488
chr10	76531411	76531651
chr10	77252979	77253105
chr10	79042471	79042931
chr10	79780069	79780840
chr10	79959866	79960195
chr10	79984776	79985264
chr10	80115420	80115854
chr10	80165092	80165470
chr10	80329698	80330011
chr10	80350312	80350640
chr10	80376247	80376443
chr10	80539172	80539374
chr10	80590324	80590757
chr10	80701889	80702308
chr10	80742219	80742650
chr10	80826204	80826612
chr10	80880475	80880596
chr10	80881289	80881643
chr10	81014869	81015190
chr10	81018369	81018622
chr10	81173097	81173399
chr10	81292575	81292988
chr10	81378410	81378830
chr10	81384177	81384463
chr10	81606011	81606367
chr10	84515526	84515701
chr10	85539473	85540153
chr10	87024967	87025203
chr10	89461875	89462154
chr10	91187878	91188162
chr10	91425625	91425977
chr10	96616665	96617024
chr10	117209664	117210047
chr10	117682539	117682914
chr10	120216828	120217364
chr10	122051949	122052255
chr10	122097217	122097498
chr10	126919160	126919431
chr10	127312439	127312666
chr10	127350718	127350924
chr10	127674743	127675127
chr10	127678008	127678244
chr10	128008373	128008799
chr10	128083002	128083330
chr10	128409741	128410094
chr10	128566062	128566544
chr10	128696310	128696632
chr10	128821539	128821972
chr10	128913357	128913515
chr10	130419862	130420332
chr10	130594790	130595001
chr11	3123745	3124791
chr11	3124961	3125488
chr11	3125539	3125693
chr11	3128992	3129614
chr11	4258702	4259018
chr11	4849499	4849896
chr11	5837841	5838236
chr11	6444326	6444806
chr11	6528789	6528957
chr11	8569414	8569679
chr11	8575750	8576117
chr11	11461625	11461828
chr11	12532483	12532660
chr11	16607831	16608520
chr11	17160060	17160501
chr11	20200986	20201272
chr11	20332661	20333043
chr11	20455122	20455234
chr11	21091050	21091378
chr11	23255520	23255970
chr11	29692602	29692949
chr11	29693628	29693958
chr11	32182613	32182760
chr11	32216969	32217169
chr11	32341257	32341359
chr11	33614358	33614500
chr11	35367244	35367519
chr11	35834496	35834790
chr11	36001387	36001555
chr11	43681633	43682110
chr11	45926666	45927048
chr11	45944918	45945090
chr11	49846380	49846737
chr11	51539707	51539949
chr11	51817910	51818042
chr11	52346259	52346593
chr11	53430793	53431322
chr11	53737111	53737377
chr11	53891678	53892117
chr11	55087121	55087275
chr11	55164869	55164996
chr11	55204128	55204406
chr11	55461233	55461507
chr11	55469143	55469707
chr11	56108036	56108285
chr11	57970697	57971102
chr11	58954530	58954846
chr11	59525270	59525644
chr11	59778556	59778817
chr11	60306790	60307053
chr11	60352879	60353363
chr11	60927343	60927752
chr11	61175136	61175661
chr11	61407679	61407988
chr11	61956695	61956825
chr11	62613657	62613965
chr11	62744145	62744471
chr11	62756843	62757147
chr11	67024721	67025099
chr11	69015876	69016106
chr11	69073425	69073819
chr11	69579205	69579627
chr11	69632625	69632897
chr11	69672276	69672588
chr11	69838066	69838714
chr11	69876988	69877209
chr11	69921472	69921854
chr11	70021398	70021744
chr11	70230558	70230666
chr11	70452023	70452409
chr11	70623051	70623321
chr11	70668604	70669113
chr11	72429422	72429749
chr11	72446498	72446635
chr11	73047633	73047900
chr11	74371839	74372006
chr11	75178795	75179161
chr11	75406901	75407182
chr11	75461068	75461676
chr11	76217524	76217785
chr11	76406480	76406979
chr11	76456356	76456680
chr11	76646023	76646338
chr11	77100106	77100491
chr11	77673566	77673804
chr11	77793249	77793544
chr11	77980304	77980514
chr11	78453622	78454218
chr11	78697829	78698141
chr11	79296315	79296551
chr11	79962344	79962605
chr11	80818124	80818499
chr11	82871296	82871438
chr11	83440803	83441026
chr11	83472761	83473153
chr11	84141837	84142001
chr11	85849134	85849392
chr11	86358282	86358499
chr11	87108754	87109272
chr11	87443187	87443610
chr11	87591713	87592129
chr11	87662408	87662708
chr11	88187601	88187832
chr11	88993664	88993964
chr11	90697451	90697670
chr11	94870449	94870584
chr11	95117059	95117272
chr11	95118567	95118767
chr11	95384318	95384629
chr11	95521615	95521839
chr11	95666671	95666945
chr11	95980834	95981381
chr11	96075663	96076033
chr11	96223790	96224377
chr11	96759986	96760333
chr11	96777506	96777909
chr11	96861986	96862290
chr11	96916398	96916785
chr11	96977628	96978108
chr11	97021857	97022112
chr11	97026133	97026428
chr11	97029740	97029967
chr11	97328266	97328437
chr11	97489711	97489969
chr11	97644942	97645132
chr11	97745126	97745389
chr11	97884055	97884623
chr11	97987494	97987959
chr11	98355835	98356083
chr11	98682134	98682592
chr11	98786959	98787235
chr11	100058831	100059125
chr11	100298375	100298621
chr11	100323690	100323926
chr11	100363211	100363422
chr11	100397745	100398139
chr11	100939444	100939740
chr11	101442098	101442392
chr11	101641739	101642451
chr11	101658254	101659129
chr11	101732700	101733015
chr11	101813224	101813499
chr11	101971399	101971614
chr11	102040088	102040659
chr11	102089576	102089821
chr11	102248663	102248902
chr11	102430193	102430487
chr11	103102738	103102948
chr11	103115749	103116191
chr11	103359135	103359329
chr11	103966366	103966763
chr11	104195861	104196105
chr11	104289130	104289582
chr11	104461555	104461898
chr11	105125687	105126065
chr11	107113088	107113523
chr11	107189259	107189623
chr11	108378257	108378513
chr11	109331426	109331560
chr11	109425595	109426133
chr11	109611355	109611952
chr11	115483865	115484059
chr11	115628139	115628507
chr11	115708571	115708884
chr11	115765194	115765455
chr11	115813979	115814256
chr11	115859658	115859872
chr11	116024505	116024823
chr11	116086776	116087214
chr11	116368252	116368510
chr11	116592531	116592835
chr11	116885267	116885507
chr11	117081735	117081947
chr11	117358345	117358695
chr11	117385005	117385162
chr11	120065405	120065674
chr11	120098682	120098969
chr11	120307735	120307853
chr11	120776089	120776425
chr11	120799999	120800261
chr11	121236985	121237340
chr12	3791863	3792159
chr12	4358547	4359153
chr12	8547406	8547771
chr12	11437658	11437855
chr12	12401123	12401262
chr12	18135380	18135829
chr12	20311999	20312233
chr12	24710197	24710411
chr12	30597024	30597234
chr12	31950221	31950731
chr12	33379972	33380434
chr12	33429440	33429591
chr12	35642409	35642783
chr12	44210100	44210514
chr12	54696783	54697360
chr12	54710445	54710947
chr12	54714223	54714834
chr12	54734067	54734652
chr12	56296542	56296864
chr12	62707236	62707605
chr12	65115142	65115461
chr12	65593477	65593953
chr12	68562831	68563327
chr12	72085474	72085917
chr12	73554227	73554491
chr12	74013898	74014167
chr12	76404074	76404440
chr12	80406808	80407025
chr12	83921879	83922201
chr12	84450994	84451545
chr12	84546174	84546360
chr12	84617403	84617526
chr12	84772977	84773297
chr12	84876772	84877069
chr12	86795961	86796105
chr12	87317975	87318349
chr12	87388308	87388705
chr12	88045325	88045582
chr12	91849101	91849386
chr12	99084129	99084439
chr12	100201884	100202109
chr12	101102724	101102986
chr12	101109681	101110176
chr12	103325503	103325737
chr12	103425886	103426118
chr12	105032228	105032700
chr12	106055897	106056119
chr12	108179303	108179886
chr12	108275473	108275840
chr12	108320647	108321122
chr12	108333990	108334365
chr12	108541025	108541416
chr12	108757962	108758375
chr12	109542913	109543207
chr12	110702975	110703255
chr12	110843784	110843921
chr12	111426187	111426326
chr12	111813890	111814118
chr12	112618013	112618189
chr12	112644234	112644629
chr12	113000667	113000914
chr12	113156022	113156316
chr12	113222154	113222284
chr12	113981610	113981879
chr12	115604840	115605270
chr12	115664228	115664561
chr12	118301849	118302365
chr13	3406673	3406970
chr13	5861124	5861459
chr13	8780461	8780754
chr13	12395009	12395366
chr13	12934978	12935351
chr13	13889515	13889816
chr13	16830249	16830728
chr13	18810016	18810408
chr13	21158876	21159051
chr13	21753837	21754158
chr13	21787172	21787498
chr13	21833478	21833771
chr13	21944924	21945349
chr13	22035554	22035932
chr13	22042947	22043263
chr13	23401715	23402043
chr13	23574153	23574552
chr13	23683923	23684301
chr13	26113538	26113978
chr13	29986029	29986456
chr13	40977744	40978056
chr13	43565456	43565618
chr13	43864596	43864901
chr13	45030907	45031079
chr13	45976923	45977213
chr13	47043148	47043672
chr13	48528541	48528778
chr13	48546499	48546838
chr13	49173354	49173473
chr13	50372736	50373123
chr13	51618048	51618332
chr13	53109578	53109833
chr13	53765043	53765237
chr13	53775769	53775960
chr13	54621628	54621825
chr13	54693907	54694107
chr13	54789024	54789507
chr13	55189994	55190511
chr13	55444904	55445235
chr13	55536557	55536863
chr13	56197501	56197772
chr13	59840800	59841266
chr13	59856368	59856651
chr13	61241656	61241925
chr13	62182163	62182539
chr13	63094924	63095289
chr13	64432184	64432666
chr13	65379851	65380097
chr13	65590698	65590992
chr13	66698119	66698965
chr13	66710912	66711444
chr13	66715355	66715901
chr13	81633105	81633413
chr13	84347991	84348309
chr13	92355000	92355184
chr13	95215770	95216160
chr13	97052786	97052996
chr13	98299056	98299374
chr13	99353124	99353488
chr13	99837917	99838046
chr13	108127035	108127389
chr13	109229273	109229467
chr13	113638824	113639148
chr13	120026341	120026925
chr13	120030717	120030991
chr13	120034741	120035161
chr13	120170052	120170240
chr13	120321434	120321649
chr14	3207070	3207427
chr14	4111379	4111878
chr14	5071887	5072085
chr14	5149929	5150113
chr14	5502491	5502754
chr14	6037096	6037350
chr14	6426044	6426194
chr14	6888839	6889166
chr14	7026400	7026553
chr14	7567338	7567639
chr14	7657540	7657761
chr14	7817818	7818035
chr14	8172983	8173334
chr14	11039408	11039977
chr14	19585386	19585604
chr14	19705739	19706114
chr14	20114113	20114355
chr14	20393545	20393896
chr14	20737415	20737703
chr14	20798808	20799163
chr14	20929029	20929425
chr14	24487083	24487250
chr14	34401285	34401466
chr14	44067895	44068203
chr14	50573102	50573536
chr14	50930851	50931289
chr14	51063321	51063643
chr14	52066297	52066587
chr14	52104020	52104505
chr14	52257789	52258051
chr14	52279235	52279561
chr14	53541636	53541925
chr14	54376038	54376182
chr14	54449024	54449378
chr14	54449444	54449629
chr14	54651161	54651348
chr14	54714203	54714449
chr14	55015097	55015539
chr14	55161488	55161689
chr14	55497368	55497647
chr14	55681733	55682138
chr14	55760226	55760446
chr14	55822504	55822983
chr14	55863922	55864115
chr14	56375871	56376059
chr14	60264996	60265136
chr14	60784467	60784697
chr14	61172625	61173011
chr14	62837155	62837710
chr14	63076242	63076591
chr14	64070865	64071004
chr14	65343757	65344225
chr14	66182739	66183014
chr14	66953237	66953440
chr14	67715600	67716214
chr14	73524775	73525037
chr14	75761070	75761383
chr14	75876346	75876597
chr14	76503207	76503435
chr14	86198986	86199146
chr14	120137840	120138156
chr14	122064658	122064788
chr15	3202375	3202550
chr15	5116248	5116659
chr15	5992162	5992479
chr15	8097831	8098132
chr15	10105572	10106053
chr15	16130957	16131315
chr15	25622245	25622505
chr15	25796343	25796781
chr15	37203217	37203362
chr15	41193159	41193507
chr15	44618947	44619228
chr15	58823554	58823796
chr15	65926216	65926788
chr15	73067495	73067839
chr15	73687630	73687884
chr15	74692237	74692539
chr15	74720804	74721270
chr15	75616373	75616738
chr15	75679181	75679544
chr15	75882836	75883223
chr15	76196617	76196937
chr15	76350983	76351330
chr15	76534100	76534221
chr15	76550182	76550464
chr15	76576237	76576431
chr15	76701242	76701545
chr15	77368108	77368405
chr15	78174010	78174507
chr15	78587362	78587586
chr15	78744389	78744501
chr15	79062913	79063282
chr15	79657864	79658162
chr15	79690284	79690858
chr15	79825258	79825467
chr15	79941075	79941334
chr15	80065485	80065693
chr15	80088701	80089005
chr15	80289410	80289730
chr15	81507313	81507571
chr15	81831359	81831727
chr15	82354226	82354486
chr15	83500498	83500735
chr15	84282170	84282480
chr15	85583504	85583853
chr15	85634395	85634854
chr15	86038954	86039120
chr15	89656455	89656942
chr15	91864002	91864441
chr15	95767814	95768038
chr15	96244789	96245152
chr15	96666029	96666184
chr15	96936696	96937036
chr15	97327501	97327879
chr15	97665434	97665753
chr15	97964071	97964292
chr15	98181195	98181644
chr15	98631560	98631792
chr15	98710438	98710702
chr15	98892248	98892571
chr15	98993066	98993346
chr15	99024613	99024935
chr15	99056494	99056795
chr15	99370521	99370773
chr15	99596432	99596730
chr15	99725380	99725677
chr15	100613513	100613896
chr15	100615118	100615459
chr15	100761559	100761820
chr15	101145487	101145721
chr15	101240802	101240927
chr15	101242779	101243119
chr15	101283864	101284230
chr15	101315916	101316160
chr15	101973786	101974007
chr15	101984304	101984588
chr15	101988138	101988532
chr15	102065780	102066005
chr15	102381620	102381826
chr15	102405594	102406275
chr15	102470197	102470509
chr15	102742714	102742923
chr15	102753299	102753633
chr15	103272554	103272852
chr15	103315293	103315495
chr16	3114556	3114743
chr16	3121965	3122234
chr16	3122847	3123248
chr16	3235972	3236282
chr16	3247550	3248265
chr16	3343413	3343672
chr16	3344271	3344546
chr16	3351786	3351963
chr16	4541800	4542198
chr16	5013512	5013878
chr16	5255814	5256190
chr16	9083636	9084140
chr16	13160258	13160417
chr16	14159205	14159638
chr16	15637358	15637583
chr16	16104257	16104627
chr16	16911983	16912225
chr16	17276164	17276314
chr16	17583118	17583358
chr16	17722631	17723037
chr16	17727383	17727659
chr16	17911309	17911570
chr16	17928720	17929186
chr16	17938934	17939104
chr16	18036462	18036679
chr16	18533114	18533329
chr16	18858650	18858983
chr16	20765324	20765593
chr16	21204349	21204743
chr16	22009144	22009536
chr16	23020611	23021029
chr16	32115407	32115611
chr16	32499688	32499998
chr16	32689662	32689804
chr16	33560331	33560553
chr16	36817379	36817613
chr16	36874793	36875113
chr16	42305860	42306282
chr16	42781646	42782382
chr16	42875399	42875948
chr16	44172738	44173187
chr16	55863483	55863695
chr16	57231375	57231738
chr16	62832617	62832808
chr16	64851749	64852012
chr16	93543883	93544221
chr16	93576889	93577001
chr16	93711650	93711849
chr16	95341542	95341798
chr16	96145033	96145439
chr16	97523103	97523494
chr17	3080574	3080920
chr17	3083579	3084577
chr17	4626155	4626623
chr17	5397548	5397701
chr17	6392769	6393200
chr17	6429957	6430236
chr17	6559506	6559872
chr17	13305947	13306424
chr17	13590529	13590685
chr17	13590909	13591296
chr17	13683666	13684035
chr17	14977657	14978110
chr17	15006270	15006567
chr17	20945149	20945366
chr17	21272203	21272319
chr17	21449789	21449933
chr17	21707533	21707722
chr17	23603552	23603857
chr17	24152129	24152517
chr17	24251459	24251633
chr17	24463800	24464156
chr17	24527813	24528220
chr17	24886381	24886762
chr17	25273751	25274056
chr17	25474743	25475188
chr17	25727364	25727781
chr17	25732193	25732375
chr17	25773475	25773820
chr17	25919944	25920313
chr17	26012177	26012487
chr17	26916550	26917115
chr17	27032959	27033181
chr17	28224157	28224441
chr17	28313249	28313527
chr17	28553052	28553456
chr17	28592980	28593269
chr17	28986842	28987153
chr17	29044748	29045173
chr17	29381554	29381881
chr17	29603430	29603560
chr17	29975899	29975994
chr17	30874353	30874533
chr17	31564384	31564622
chr17	31685508	31685759
chr17	32635064	32635391
chr17	33760308	33760729
chr17	33890779	33891114
chr17	33968631	33968737
chr17	33981246	33981461
chr17	34135275	34135590
chr17	34603601	34604287
chr17	34930976	34931272
chr17	35164957	35165259
chr17	35274853	35275018
chr17	35301947	35302244
chr17	35578172	35578501
chr17	35673722	35674027
chr17	35841291	35841741
chr17	35937728	35937976
chr17	35996996	35997240
chr17	40899820	40900095
chr17	43606877	43607073
chr17	45552148	45552442
chr17	45581435	45581693
chr17	45582859	45583103
chr17	45629886	45630215
chr17	45663209	45663495
chr17	45724327	45724496
chr17	46725356	46725578
chr17	47511028	47511529
chr17	47694804	47695195
chr17	47736888	47737097
chr17	47744872	47745238
chr17	48409749	48410156
chr17	49206796	49206987
chr17	53561728	53562043
chr17	54707772	54708281
chr17	56036638	56036889
chr17	56078734	56079710
chr17	56255849	56256166
chr17	56462203	56462652
chr17	56553135	56553258
chr17	56613136	56613451
chr17	56673008	56673377
chr17	56997025	56997313
chr17	57031526	57032199
chr17	57047507	57047801
chr17	57070739	57071053
chr17	57247682	57248066
chr17	64331986	64332209
chr17	65558294	65558467
chr17	65864778	65864989
chr17	67696950	67697279
chr17	69364999	69365349
chr17	70707054	70707233
chr17	72836099	72836705
chr17	76499913	76500277
chr17	84790593	84790824
chr17	84957627	84957956
chr17	85189691	85189861
chr17	87321549	87322023
chr17	87571722	87571955
chr17	90584973	90585358
chr18	3006223	3006541
chr18	3337442	3337861
chr18	3507677	3507980
chr18	4196693	4197937
chr18	6135992	6136387
chr18	6627080	6627372
chr18	7626742	7627080
chr18	8194060	8194694
chr18	9450221	9450492
chr18	12236375	12236709
chr18	16179788	16180395
chr18	21300063	21300592
chr18	24530163	24530445
chr18	30365756	30365950
chr18	30698056	30698446
chr18	31914568	31914695
chr18	33790073	33790369
chr18	34538249	34538451
chr18	34589675	34589906
chr18	34931836	34932269
chr18	35822687	35823411
chr18	35863215	35863461
chr18	35939601	35939921
chr18	36274978	36275296
chr18	36525653	36525860
chr18	36560201	36560598
chr18	36739936	36740186
chr18	37218206	37218481
chr18	37679970	37680260
chr18	37751290	37751656
chr18	37765763	37765995
chr18	37852148	37852510
chr18	37880236	37880684
chr18	37883431	37883783
chr18	37935412	37935812
chr18	38144706	38144968
chr18	38930472	38930732
chr18	39091549	39091705
chr18	40233416	40233851
chr18	42511046	42511525
chr18	44898373	44898658
chr18	46525815	46526265
chr18	47370313	47370480
chr18	49755499	49755812
chr18	56925446	56925753
chr18	59077979	59078294
chr18	60680923	60681188
chr18	60774165	60774457
chr18	61931736	61931949
chr18	66520299	66520576
chr18	67324389	67324612
chr18	67930719	67931025
chr18	68692068	68692288
chr18	70380805	70381135
chr18	79979855	79980092
chr18	90602180	90602643
chr19	3699424	3699799
chr19	3912594	3912953
chr19	4012612	4012992
chr19	4121416	4121703
chr19	4228265	4228752
chr19	4283116	4283422
chr19	4442511	4442708
chr19	4510088	4510465
chr19	4961808	4962122
chr19	5088288	5088591
chr19	5117480	5117734
chr19	5295366	5295709
chr19	5488193	5488554
chr19	5489101	5489297
chr19	5529376	5529680
chr19	5688679	5689104
chr19	5787179	5787421
chr19	6276506	6276876
chr19	6304893	6305078
chr19	6452263	6452510
chr19	6921761	6922279
chr19	6979788	6980207
chr19	7039888	7040390
chr19	7057869	7058126
chr19	8723159	8723529
chr19	8741288	8741459
chr19	10436068	10436247
chr19	10665466	10665804
chr19	11965219	11965824
chr19	12199150	12199419
chr19	13805519	13805809
chr19	18712866	18713236
chr19	24961459	24961885
chr19	36897799	36898070
chr19	37886814	37887126
chr19	40391616	40391779
chr19	40612188	40612511
chr19	41071605	41071864
chr19	42129028	42129365
chr19	42135994	42136418
chr19	43487500	43487708
chr19	43630997	43631188
chr19	43674863	43675202
chr19	44284252	44284498
chr19	44363556	44363763
chr19	44474269	44474473
chr19	44562632	44562874
chr19	44582731	44582953
chr19	45058158	45058627
chr19	45244280	45244590
chr19	46152152	46152540
chr19	46338629	46338901
chr19	46395157	46395374
chr19	46396689	46397030
chr19	46761159	46761589
chr19	47356514	47356863
chr19	53142389	53142847
chr19	53599733	53600131
chr19	53944413	53944749
chr19	55332703	55332879
chr19	60310732	60311031
chr19	60437872	60438200
chr2	3283881	3284212
chr2	3414253	3414536
chr2	16811321	16811959
chr2	25224692	25225046
chr2	25262230	25262635
chr2	25279110	25279478
chr2	25428320	25428649
chr2	25983250	25983542
chr2	26153995	26154268
chr2	26445457	26445666
chr2	27428167	27428388
chr2	27505574	27505989
chr2	28514457	28514729
chr2	28517300	28517511
chr2	28585213	28585438
chr2	29053837	29054232
chr2	29124879	29125350
chr2	29643461	29643727
chr2	29820356	29820619
chr2	30981991	30982387
chr2	32404653	32405104
chr2	32451870	32452199
chr2	32583458	32583759
chr2	32689533	32689818
chr2	32693993	32694438
chr2	32757056	32757282
chr2	32908432	32908683
chr2	32912494	32912707
chr2	33131123	33131447
chr2	36008218	36008464
chr2	36415256	36415786
chr2	38926394	38926886
chr2	39190720	39191245
chr2	39373195	39373439
chr2	43673649	43673964
chr2	57629483	57629704
chr2	70661271	70661714
chr2	73386447	73386904
chr2	75704429	75704743
chr2	75985126	75985467
chr2	76115557	76116012
chr2	77342024	77342446
chr2	81848961	81849178
chr2	84678080	84678444
chr2	92486536	92486758
chr2	93475089	93475287
chr2	93823674	93823792
chr2	94158040	94158381
chr2	101472691	101473042
chr2	103073501	103073832
chr2	107515470	107515871
chr2	109904058	109904504
chr2	112261744	112262023
chr2	114175271	114175550
chr2	118388323	118388605
chr2	118972661	118972921
chr2	119288531	119288817
chr2	119547000	119547204
chr2	119972192	119972449
chr2	120850421	120850751
chr2	121895159	121895776
chr2	122302986	122303280
chr2	125247450	125247711
chr2	127008578	127008741
chr2	127667953	127668134
chr2	128396063	128396376
chr2	128817659	128818094
chr2	129873670	129873785
chr2	131820201	131820318
chr2	132846536	132846745
chr2	144011301	144011653
chr2	146415047	146415443
chr2	146959384	146959772
chr2	148680882	148681211
chr2	150181563	150181761
chr2	150657435	150657788
chr2	151494100	151494264
chr2	152112032	152112203
chr2	152197368	152197493
chr2	152363891	152364113
chr2	152669225	152669495
chr2	152671711	152671949
chr2	152693227	152693478
chr2	152696873	152697068
chr2	152831261	152831528
chr2	153081210	153081497
chr2	154593051	154593479
chr2	155385168	155385398
chr2	155436588	155436909
chr2	155517823	155518032
chr2	155584090	155584468
chr2	155692226	155692533
chr2	156007785	156008125
chr2	157457462	157457702
chr2	158379818	158380156
chr2	158546902	158547107
chr2	158767691	158768061
chr2	163535031	163535230
chr2	164073789	164074153
chr2	164381888	164382103
chr2	164794382	164794664
chr2	164804810	164805098
chr2	165809687	165810343
chr2	166564510	166564746
chr2	167072150	167072653
chr2	167419297	167419494
chr2	168154480	168154845
chr2	168250383	168250497
chr2	168882051	168882206
chr2	168904187	168904433
chr2	170450972	170451288
chr2	170520461	170520883
chr2	171879105	171879532
chr2	171994936	171995234
chr2	172831214	172831411
chr2	173229597	173230148
chr2	175067686	175068203
chr2	175175846	175176202
chr2	177129222	177129521
chr2	177806304	177806563
chr2	180273517	180273779
chr2	180275852	180276154
chr2	180432416	180432656
chr2	180678661	180678943
chr2	180745196	180745544
chr2	181678885	181679164
chr2	181932368	181932533
chr2	182012767	182013233
chr3	5989092	5989467
chr3	6767956	6768504
chr3	6922623	6922975
chr3	7682803	7683095
chr3	7804966	7805479
chr3	8123841	8124203
chr3	14611250	14611504
chr3	14874313	14874627
chr3	19062292	19062593
chr3	19894598	19894950
chr3	30592389	30592588
chr3	32708267	32708682
chr3	35693061	35693393
chr3	36572019	36572372
chr3	38484844	38485173
chr3	40846478	40846978
chr3	40893914	40894289
chr3	41168309	41168560
chr3	52254031	52254479
chr3	59209070	59209161
chr3	68935619	68935877
chr3	75556802	75557180
chr3	79628631	79629094
chr3	79813917	79814099
chr3	83980341	83980729
chr3	84155574	84156044
chr3	85573873	85574144
chr3	86002416	86002788
chr3	87033451	87033641
chr3	87089929	87090187
chr3	87408229	87408573
chr3	87885617	87886004
chr3	87960997	87961232
chr3	87987008	87987410
chr3	88010754	88011137
chr3	88071835	88072094
chr3	88281554	88282092
chr3	88522165	88522315
chr3	88526291	88526489
chr3	89316855	89317226
chr3	90077464	90077678
chr3	90292822	90293253
chr3	90446332	90446734
chr3	93547169	93547418
chr3	94167265	94167812
chr3	94456576	94456784
chr3	94658696	94659063
chr3	95015462	95015738
chr3	95624680	95625072
chr3	95861789	95862164
chr3	96069584	96070031
chr3	96278016	96278286
chr3	96328375	96328799
chr3	96486154	96486717
chr3	96488734	96489183
chr3	96503076	96503346
chr3	96557575	96558073
chr3	96663547	96663880
chr3	103207712	103208091
chr3	104511922	104512151
chr3	104700997	104701270
chr3	105687465	105687731
chr3	107333038	107333443
chr3	107696493	107696797
chr3	107867216	107867381
chr3	108017849	108018155
chr3	108061626	108061905
chr3	108389308	108389534
chr3	115661166	115661347
chr3	116508050	116508371
chr3	121884964	121885162
chr3	122122166	122122525
chr3	122245312	122245569
chr3	123371984	123372274
chr3	127639903	127640129
chr3	133314538	133314761
chr3	135281044	135281304
chr3	135546410	135546844
chr3	135731382	135731587
chr3	137991251	137991568
chr3	144720482	144720685
chr3	153250718	153250914
chr3	153944424	153944838
chr3	154817845	154818046
chr4	3967650	3967927
chr4	5515330	5515917
chr4	6115864	6116302
chr4	10912686	10912959
chr4	11166684	11166909
chr4	15243345	15243839
chr4	16163637	16163977
chr4	16954523	16955006
chr4	21767075	21767372
chr4	22144963	22145301
chr4	40853844	40854296
chr4	40948152	40948545
chr4	41569428	41569818
chr4	41741292	41741565
chr4	43000396	43000780
chr4	43005817	43006186
chr4	43025722	43025944
chr4	43431612	43432041
chr4	43442075	43442507
chr4	43492726	43493034
chr4	43982456	43982693
chr4	44973497	44973724
chr4	45012373	45012761
chr4	45108052	45108278
chr4	46375053	46375287
chr4	55364391	55364684
chr4	55475582	55475960
chr4	57275211	57275673
chr4	57370002	57370307
chr4	58985147	58985456
chr4	59000632	59001003
chr4	59292869	59292982
chr4	59932749	59932976
chr4	62250846	62251191
chr4	70451671	70452011
chr4	85162812	85162992
chr4	86823192	86823482
chr4	88351095	88351364
chr4	88641099	88641178
chr4	88760686	88760895
chr4	88763622	88763803
chr4	88773846	88774115
chr4	88776759	88777098
chr4	88779633	88779971
chr4	88785547	88785738
chr4	88794326	88794497
chr4	88800122	88800441
chr4	88803016	88803450
chr4	88805961	88806202
chr4	95052133	95052461
chr4	101860889	101861120
chr4	106839003	106839128
chr4	107164086	107164309
chr4	108870093	108870235
chr4	116123650	116123959
chr4	116720587	116720994
chr4	116789016	116789253
chr4	117189642	117189913
chr4	118612660	118612964
chr4	119108508	119108753
chr4	119232662	119232938
chr4	119338991	119339102
chr4	120287819	120288155
chr4	123082997	123083209
chr4	125099575	125099913
chr4	125160442	125160666
chr4	125220404	125220624
chr4	126262176	126262395
chr4	126321642	126321939
chr4	126468613	126468977
chr4	127021039	127021307
chr4	127345030	127345387
chr4	128957170	128957499
chr4	130264822	130264940
chr4	130520125	130520707
chr4	131694377	131694606
chr4	132515419	132515730
chr4	132768001	132768574
chr4	132945500	132945822
chr4	133005297	133005608
chr4	133310001	133310189
chr4	133479798	133480104
chr4	133513072	133513342
chr4	133650258	133650599
chr4	133839643	133839981
chr4	134187039	134187708
chr4	134396062	134396319
chr4	134480905	134481309
chr4	134704246	134704642
chr4	135272812	135273074
chr4	135507871	135508335
chr4	135801479	135801737
chr4	135920322	135920828
chr4	136053371	136053589
chr4	136160264	136160472
chr4	136431355	136431684
chr4	137470230	137470668
chr4	137801250	137801563
chr4	137835896	137836280
chr4	138282868	138283131
chr4	138913944	138914174
chr4	138922177	138922358
chr4	139232534	139232864
chr4	139574262	139574679
chr4	140100297	140100429
chr4	141060466	141060972
chr4	141078300	141078578
chr4	141142256	141142468
chr4	141565298	141565756
chr4	145286753	145287001
chr4	145408981	145409425
chr4	145439744	145440528
chr4	145450025	145450505
chr4	145559097	145560251
chr4	145579176	145579623
chr4	145851342	145851748
chr4	146055671	146056504
chr4	146067066	146067457
chr4	146102555	146103154
chr4	146483609	146483791
chr4	146740636	146741167
chr4	146954658	146955004
chr4	147079788	147080151
chr4	147125635	147126170
chr4	147128300	147128550
chr4	147201876	147202165
chr4	147235184	147235648
chr4	147410240	147410647
chr4	147420942	147421333
chr4	147426037	147426238
chr4	147431813	147432371
chr4	147450783	147451260
chr4	147497306	147497846
chr4	147738789	147739121
chr4	148288090	148288341
chr4	148448309	148448594
chr4	148626906	148627158
chr4	149426551	149426791
chr4	149710665	149710883
chr4	149737972	149738289
chr4	150219547	150219821
chr4	150236849	150237239
chr4	150240119	150240480
chr4	150260526	150261019
chr4	150264923	150265164
chr4	150965239	150965577
chr4	151283181	151283304
chr4	151302115	151302421
chr4	151861761	151862220
chr4	151880237	151880561
chr4	151981504	151981600
chr4	152134719	152135029
chr4	152325527	152325893
chr4	152332961	152333208
chr4	152625099	152625262
chr4	153175679	153176014
chr4	153633403	153633656
chr4	154944327	154944568
chr4	155249385	155249490
chr4	156109696	156110073
chr5	14986874	14987205
chr5	15006734	15007190
chr5	15463696	15464076
chr5	15507142	15507284
chr5	15600328	15600632
chr5	15630305	15630488
chr5	15680646	15680988
chr5	15702905	15703180
chr5	16968683	16969243
chr5	20973955	20974272
chr5	21586955	21587157
chr5	23826442	23826874
chr5	24360847	24361124
chr5	24394107	24394415
chr5	24481787	24481921
chr5	24685458	24685953
chr5	26703573	26704021
chr5	30915971	30916245
chr5	31452060	31452528
chr5	32711677	32712108
chr5	33018665	33018853
chr5	33033296	33033500
chr5	34187711	34188013
chr5	34210191	34210546
chr5	34660207	34660519
chr5	35563519	35563845
chr5	35717940	35718272
chr5	35975690	35976134
chr5	36484280	36484605
chr5	36581889	36582188
chr5	45450266	45450536
chr5	53355077	53355479
chr5	53671431	53671816
chr5	60882469	60882868
chr5	65951586	65951936
chr5	65958618	65958966
chr5	66663045	66663450
chr5	67016602	67016896
chr5	72914135	72914332
chr5	73071474	73071744
chr5	86066594	86066914
chr5	92309965	92310205
chr5	97111696	97111922
chr5	103132749	103133074
chr5	103654365	103654599
chr5	103655374	103655624
chr5	107921448	107921597
chr5	108060493	108060728
chr5	108076953	108077326
chr5	108082531	108082914
chr5	109557302	109557581
chr5	109558320	109558724
chr5	109842479	109842869
chr5	110448654	110448923
chr5	110770569	110771161
chr5	110810052	110810366
chr5	110839666	110840042
chr5	112276327	112276723
chr5	113221208	113221636
chr5	113226542	113226985
chr5	114052051	114052333
chr5	114356629	114356901
chr5	114639435	114639677
chr5	114667580	114667858
chr5	115358855	115359157
chr5	115559203	115559484
chr5	115652914	115653295
chr5	118436584	118436961
chr5	119670645	119670918
chr5	120505310	120505594
chr5	120588575	120588890
chr5	120605782	120605962
chr5	120612867	120613120
chr5	120677565	120677892
chr5	120938515	120938997
chr5	121836883	121837179
chr5	122264435	122264541
chr5	123171684	123171903
chr5	124095767	124096272
chr5	124439535	124439898
chr5	124777449	124777642
chr5	125270726	125270843
chr5	128732701	128732920
chr5	128971332	128971618
chr5	128981732	128981827
chr5	130036318	130036786
chr5	130144745	130145047
chr5	134006797	134007126
chr5	134486055	134486185
chr5	134489690	134489916
chr5	134688693	134689024
chr5	134907252	134907436
chr5	134966385	134966710
chr5	135008720	135009287
chr5	135013100	135013354
chr5	135363573	135363855
chr5	135545148	135545657
chr5	135688783	135689189
chr5	135901357	135901598
chr5	135962439	135962957
chr5	136061733	136061945
chr5	136102160	136102448
chr5	136104594	136104803
chr5	136116469	136116750
chr5	136706965	136707082
chr5	137533438	137533723
chr5	137628563	137629176
chr5	137684638	137685109
chr5	137933907	137934443
chr5	139149727	139150289
chr5	140418767	140419348
chr5	140830436	140830765
chr5	142551032	142551453
chr5	142905717	142905997
chr5	143112977	143113215
chr5	143547467	143547662
chr5	144040772	144040897
chr5	144358032	144358695
chr5	144964787	144965321
chr5	144998491	144998806
chr5	145204156	145204589
chr5	146666614	146666711
chr5	148293316	148293639
chr5	150665600	150665951
chr5	151368494	151368938
chr6	3050421	3050817
chr6	3182855	3183267
chr6	28421699	28422006
chr6	29024198	29024421
chr6	29517190	29517496
chr6	34344989	34345208
chr6	34995382	34995648
chr6	35379975	35380190
chr6	37442149	37442519
chr6	38534734	38534913
chr6	38695538	38695658
chr6	39445868	39446603
chr6	39810861	39811120
chr6	42264650	42265020
chr6	47191212	47191518
chr6	47663626	47664159
chr6	47672364	47672780
chr6	47739919	47740289
chr6	47744071	47744679
chr6	47752552	47753299
chr6	47979015	47979277
chr6	48860550	48860906
chr6	49218054	49218294
chr6	49318955	49319538
chr6	50596741	50597188
chr6	51170653	51171286
chr6	52045632	52045806
chr6	55519865	55520118
chr6	58546676	58547055
chr6	65024579	65025135
chr6	66535136	66535609
chr6	67037365	67037722
chr6	67111644	67112004
chr6	70844123	70844529
chr6	71440631	71441134
chr6	72407196	72407429
chr6	82714337	82714516
chr6	83165576	83165763
chr6	83582989	83583269
chr6	83776002	83776387
chr6	85154035	85154400
chr6	86365309	86365598
chr6	86669146	86669569
chr6	86816667	86816895
chr6	88075056	88075373
chr6	88841791	88842694
chr6	88906723	88907072
chr6	90514988	90515286
chr6	90607146	90607401
chr6	90737487	90737824
chr6	91116771	91117135
chr6	108098507	108098754
chr6	112133654	112133827
chr6	113306300	113306914
chr6	120039663	120039976
chr6	121338247	121338409
chr6	122308471	122308989
chr6	122392042	122392357
chr6	122633326	122633680
chr6	124542327	124542577
chr6	124637040	124637285
chr6	124662795	124663099
chr6	124759493	124759592
chr6	124828743	124829239
chr6	124847234	124847646
chr6	124930773	124931068
chr6	125081914	125082169
chr6	125145057	125145291
chr6	125274905	125275096
chr6	125433565	125434139
chr6	125603176	125603620
chr6	128479860	128480138
chr6	128764255	128764498
chr6	128803175	128803415
chr6	128839561	128839840
chr6	131609917	131610376
chr6	133313926	133314239
chr6	134615406	134615692
chr6	134829925	134830320
chr6	134863260	134863525
chr6	135011359	135011682
chr6	140603181	140603712
chr6	145210831	145211106
chr6	148993826	148994113
chr6	149131043	149131436
chr7	3212111	3212403
chr7	3411332	3411587
chr7	3570568	3570884
chr7	4313109	4313405
chr7	4427316	4427552
chr7	4478408	4478723
chr7	4556884	4557050
chr7	4684962	4685307
chr7	4739628	4739951
chr7	4812695	4812995
chr7	4938492	4938688
chr7	4943272	4943572
chr7	6171833	6172436
chr7	6362436	6363098
chr7	6727197	6727911
chr7	7277892	7278361
chr7	7299490	7299783
chr7	12010437	12010819
chr7	12922007	12922333
chr7	13009621	13010074
chr7	15976040	15976159
chr7	16098032	16098602
chr7	16222006	16222259
chr7	16286090	16286536
chr7	16780969	16781319
chr7	16874850	16875306
chr7	16895079	16895283
chr7	18910349	18910816
chr7	19131391	19131828
chr7	19149215	19149558
chr7	19227987	19228255
chr7	19228502	19228954
chr7	19628511	19628928
chr7	19665623	19665886
chr7	19669001	19669220
chr7	19715413	19716096
chr7	19749447	19749963
chr7	24441841	24442042
chr7	24601014	24601265
chr7	24904036	24904591
chr7	25076804	25077250
chr7	25267860	25268235
chr7	25316565	25316944
chr7	25755067	25755507
chr7	27159948	27160288
chr7	27178918	27179248
chr7	27196051	27196497
chr7	27232888	27233290
chr7	27330568	27331086
chr7	27397671	27397871
chr7	27447686	27448030
chr7	27474513	27475003
chr7	27491066	27491296
chr7	27508081	27508383
chr7	27650953	27651257
chr7	27979253	27979458
chr7	28049985	28050416
chr7	28148156	28148602
chr7	28372625	28372943
chr7	28392630	28392979
chr7	28436273	28436814
chr7	28490437	28490760
chr7	28601105	28601307
chr7	28693572	28693978
chr7	28741706	28742013
chr7	28810312	28810876
chr7	29063582	29064008
chr7	29237978	29238391
chr7	29301045	29301370
chr7	30198829	30198949
chr7	30331953	30332204
chr7	30373579	30373796
chr7	30588833	30589180
chr7	30607931	30608105
chr7	30973778	30974115
chr7	31097728	31097947
chr7	34672044	34672232
chr7	34826501	34826765
chr7	35171922	35172155
chr7	35333764	35334217
chr7	35396608	35397075
chr7	35530483	35530922
chr7	43466433	43466675
chr7	44262783	44263059
chr7	44304880	44305573
chr7	44405595	44405952
chr7	44433366	44433767
chr7	44519391	44519767
chr7	44548752	44549087
chr7	44748306	44748610
chr7	44815637	44816100
chr7	44848767	44849214
chr7	44869668	44870084
chr7	44896007	44896205
chr7	44929459	44930051
chr7	44986398	44986931
chr7	45017682	45018016
chr7	45054015	45054486
chr7	45067872	45068282
chr7	45161948	45162303
chr7	45341274	45341700
chr7	45361272	45361570
chr7	45367050	45367342
chr7	45405095	45405335
chr7	45434535	45434897
chr7	45589140	45589537
chr7	45731021	45731323
chr7	45814307	45814607
chr7	45923342	45923818
chr7	46393147	46393392
chr7	47015765	47016039
chr7	48749311	48749423
chr7	49753106	49753307
chr7	49778059	49778363
chr7	52732138	52732539
chr7	57538694	57538923
chr7	59769846	59770037
chr7	66158581	66159028
chr7	66689684	66689886
chr7	66839495	66839802
chr7	73422495	73422830
chr7	78782988	78783227
chr7	79272941	79273262
chr7	79654705	79655091
chr7	80130356	80130893
chr7	80340224	80340384
chr7	80883140	80883395
chr7	84779562	84779776
chr7	98341499	98341627
chr7	99141103	99141554
chr7	99151333	99151690
chr7	100279726	100280130
chr7	100371976	100372265
chr7	100863388	100863619
chr7	100932494	100933026
chr7	101108155	101108512
chr7	101310546	101311000
chr7	101501215	101501653
chr7	101663454	101663832
chr7	105400163	105400524
chr7	105811117	105811401
chr7	106745730	106746107
chr7	108934063	108934404
chr7	110061495	110061781
chr7	110116698	110117097
chr7	110265918	110266206
chr7	112180257	112180494
chr7	112377391	112377521
chr7	116531368	116531489
chr7	118533231	118533581
chr7	120823433	120823650
chr7	120917537	120917750
chr7	125393706	125394084
chr7	126377284	126377799
chr7	126396747	126397013
chr7	126482333	126482683
chr7	126503421	126503775
chr7	126528425	126528740
chr7	126643365	126643604
chr7	126695689	126696016
chr7	126799165	126799407
chr7	126832060	126832263
chr7	126832342	126832660
chr7	126975906	126976159
chr7	127027151	127027610
chr7	127104563	127104841
chr7	127208917	127209249
chr7	127260697	127261008
chr7	127768956	127769187
chr7	127800399	127800707
chr7	128461607	128461894
chr7	138593496	138593576
chr7	139388692	139389142
chr7	139684653	139684914
chr7	140188496	140188606
chr7	141009048	141009336
chr7	141221540	141221988
chr7	143068936	143069414
chr7	143505905	143506238
chr7	143506793	143506974
chr7	143706769	143707017
chr7	144907896	144908223
chr7	145283979	145284174
chr7	145340921	145341466
chr8	3559083	3559355
chr8	3567794	3567998
chr8	3672012	3672541
chr8	3676148	3676540
chr8	4165930	4166542
chr8	11555798	11556109
chr8	11635698	11636054
chr8	11943138	11943328
chr8	13550820	13551219
chr8	13753676	13753991
chr8	13785369	13785612
chr8	14879221	14879480
chr8	15042894	15043272
chr8	15138591	15138858
chr8	18564655	18565004
chr8	18899196	18899573
chr8	18954027	18954329
chr8	19703104	19703501
chr8	19705038	19705564
chr8	19706991	19707606
chr8	19712472	19712761
chr8	19724714	19724976
chr8	19726318	19726815
chr8	19727854	19728210
chr8	19728782	19729204
chr8	19735187	19735951
chr8	19773038	19773563
chr8	19783973	19784807
chr8	19910550	19911121
chr8	19934244	19934611
chr8	19979697	19980048
chr8	20017685	20018641
chr8	20051589	20052445
chr8	20056521	20057187
chr8	20087578	20088275
chr8	20120055	20120472
chr8	20121837	20122381
chr8	20126907	20127576
chr8	20131949	20132321
chr8	20132436	20132901
chr8	20138331	20138659
chr8	20148795	20149261
chr8	20152854	20153276
chr8	20154133	20154483
chr8	20257907	20258443
chr8	20259238	20260071
chr8	20260199	20260487
chr8	20261988	20262671
chr8	20266812	20267090
chr8	20282012	20282595
chr8	20285110	20285938
chr8	20286366	20286900
chr8	20293956	20294263
chr8	20297431	20298074
chr8	20326018	20326637
chr8	20328617	20329301
chr8	20329754	20330341
chr8	20332050	20332455
chr8	20336055	20336689
chr8	20339130	20339426
chr8	20341475	20342171
chr8	20344433	20344977
chr8	20351616	20352139
chr8	20352806	20353250
chr8	20357577	20357991
chr8	20360263	20361027
chr8	20364167	20364990
chr8	20365243	20365669
chr8	20370150	20370802
chr8	20376013	20376390
chr8	20378231	20378938
chr8	20381886	20382651
chr8	20383652	20384089
chr8	20387131	20387461
chr8	20388129	20388689
chr8	20389207	20389666
chr8	20394403	20394952
chr8	20395219	20396014
chr8	20407724	20408359
chr8	20409475	20410477
chr8	20410811	20411378
chr8	20413618	20414124
chr8	20415895	20416786
chr8	20421923	20422405
chr8	20424709	20425288
chr8	20437382	20438000
chr8	20502028	20502779
chr8	20517491	20518237
chr8	20520320	20520695
chr8	20524392	20525015
chr8	20527583	20528117
chr8	20540068	20540562
chr8	20548064	20548570
chr8	20549773	20550357
chr8	20554171	20554757
chr8	20571374	20571765
chr8	20583237	20583800
chr8	20588673	20588964
chr8	20589617	20590352
chr8	20590585	20590952
chr8	20593914	20594120
chr8	20595912	20596434
chr8	20607086	20607819
chr8	20630772	20631307
chr8	20633408	20633859
chr8	20635554	20636034
chr8	20636113	20636677
chr8	20812467	20812662
chr8	20818388	20819793
chr8	20819957	20820681
chr8	20820950	20821404
chr8	20821459	20821901
chr8	20830302	20830803
chr8	20831482	20832026
chr8	20832889	20833565
chr8	20834664	20835223
chr8	22048186	22048382
chr8	23028325	23028573
chr8	23158704	23159008
chr8	23237609	23238218
chr8	23596380	23596492
chr8	24153001	24153459
chr8	24394855	24395139
chr8	24547352	24547461
chr8	24554622	24554867
chr8	25016964	25017278
chr8	25275015	25275283
chr8	25627345	25627570
chr8	26063689	26064195
chr8	27120631	27121127
chr8	27192294	27192514
chr8	27362097	27362658
chr8	31033304	31033638
chr8	32667620	32668076
chr8	33637591	33637981
chr8	33722182	33722461
chr8	36202097	36202191
chr8	36580991	36581417
chr8	40418140	40418480
chr8	40961793	40962055
chr8	41043543	41043897
chr8	41374618	41374931
chr8	41381800	41382194
chr8	41398541	41398703
chr8	41417088	41417317
chr8	43306893	43307328
chr8	43320873	43321264
chr8	45796314	45796534
chr8	45934642	45935019
chr8	46213983	46214515
chr8	46470646	46471122
chr8	46551734	46552072
chr8	46617027	46617350
chr8	48016624	48016976
chr8	54014194	54014567
chr8	56218557	56219144
chr8	57490019	57490383
chr8	57503682	57503953
chr8	57511411	57512007
chr8	57574432	57574721
chr8	57800319	57800694
chr8	61539918	61540160
chr8	63929641	63930160
chr8	64548430	64548880
chr8	64941376	64941847
chr8	64944880	64945101
chr8	66323379	66323760
chr8	67431320	67431772
chr8	67917136	67917470
chr8	67930865	67931233
chr8	69206545	69206731
chr8	69549547	69549863
chr8	69625505	69625932
chr8	69996176	69996689
chr8	70212213	70212686
chr8	70234377	70234592
chr8	70393175	70393338
chr8	70522922	70523301
chr8	70539187	70539704
chr8	70610835	70611114
chr8	70672930	70673369
chr8	70718425	70718622
chr8	70754371	70754743
chr8	70760898	70761180
chr8	70769438	70769635
chr8	70797005	70797368
chr8	70839466	70840125
chr8	70841099	70841324
chr8	70865566	70865969
chr8	70873463	70873892
chr8	70897375	70897859
chr8	71272243	71272721
chr8	71371539	71371948
chr8	71405910	71406079
chr8	71441425	71441682
chr8	71464663	71464965
chr8	71484024	71484303
chr8	71488513	71488770
chr8	71519201	71519368
chr8	71521707	71521940
chr8	71530822	71531038
chr8	71559028	71559194
chr8	71569912	71570677
chr8	71580695	71580967
chr8	72160972	72161356
chr8	72239567	72240086
chr8	72316120	72316409
chr8	72318760	72319095
chr8	72334264	72334612
chr8	72548272	72548608
chr8	72654673	72655300
chr8	72676797	72677205
chr8	74930842	74931017
chr8	75415610	75416059
chr8	79794782	79795388
chr8	80739308	80739712
chr8	80753337	80753597
chr8	83598266	83598475
chr8	83652506	83652675
chr8	83706525	83706848
chr8	83921643	83921968
chr8	83955145	83955853
chr8	84009870	84010228
chr8	84039149	84039305
chr8	84066345	84066908
chr8	84104762	84105108
chr8	84186475	84187067
chr8	84237036	84237397
chr8	84270335	84270655
chr8	84363749	84364138
chr8	84592074	84592302
chr8	84614709	84614992
chr8	84663967	84664201
chr8	84737624	84737990
chr8	84810964	84811264
chr8	84815691	84815829
chr8	84846865	84847364
chr8	84893736	84894094
chr8	84974353	84974463
chr8	84979772	84980349
chr8	84989493	84990127
chr8	84990251	84990708
chr8	85025312	85025904
chr8	85077091	85077255
chr8	85473070	85473501
chr8	85699140	85699612
chr8	86585750	86585896
chr8	86888115	86888457
chr8	86908616	86908869
chr8	87663435	87663780
chr8	87747628	87747909
chr8	88118515	88118770
chr8	88383307	88383433
chr8	88755116	88755451
chr8	90795353	90795608
chr8	90827997	90828350
chr8	90828620	90828912
chr8	91134021	91134422
chr8	91154557	91154911
chr8	91313237	91313642
chr8	92356013	92356336
chr8	93441858	93442378
chr8	93591952	93592161
chr8	93661734	93661986
chr8	94098365	94098616
chr8	94491998	94492372
chr8	94601716	94602019
chr8	94703979	94704332
chr8	94917480	94917679
chr8	95080703	95081268
chr8	95254842	95255161
chr8	95332107	95332527
chr8	95427718	95427900
chr8	95434809	95435207
chr8	95599978	95600151
chr8	97182602	97182951
chr8	103948441	103948852
[truncated: 212 more rows]
