# Supplementary material for: CTCF is a barrier for 2C-like reprogramming
Source: Nat Commun. 2021 Aug 11;12:4856. doi: 10.1038/s41467-021-25072-x (PMC8358036; doi:10.1038/s41467-021-25072-x)
Supplement: Supplementary file 16 — Supplementary Software 1 [file 41467_2021_25072_MOESM16_ESM.zip]

Archive with 26 entries (21 files):
- CutAndRun/
- CutAndRun/setup_run.sh
- CutAndRun/README.md
- CutAndRun/run_analysis.sh
- CutAndRun/Snakefile
- CutAndRun/cluster.json
- CutAndRun/Scripts/
- CutAndRun/Scripts/perl_lib/
- CutAndRun/Scripts/perl_lib/transpose.pl
- CutAndRun/Scripts/perl_lib/libfile.pl
- CutAndRun/Scripts/compile_cut_and_run_stats.v2.pl
- CutAndRun/Scripts/make_config.py
- CutAndRun/Scripts/CutAndRunTools/
- CutAndRun/Scripts/CutAndRunTools/filter_below.awk
- CutAndRun/Scripts/CutAndRunTools/HISTORY.fitzgepe
- CutAndRun/Scripts/CutAndRunTools/change.bdg.py
- CutAndRun/Scripts/CutAndRunTools/get_summits_seacr.py
- CutAndRun/Scripts/CutAndRunTools/kseq_test
- CutAndRun/Scripts/filterMetrics
- CutAndRun/Scripts/atac_nrf.py
- CutAndRun/Scripts/compute-frip.py
- CutAndRun/Scripts/clean_up.sh
- CutAndRun/Templates/
- CutAndRun/Templates/template_CutAndRunConfig.json
- CutAndRun/pairs.tab
- CutAndRun/run.json
