# Supplementary material for: CTCF is a barrier for 2C-like reprogramming
Source: Nat Commun. 2021 Aug 11;12:4856. doi: 10.1038/s41467-021-25072-x (PMC8358036; doi:10.1038/s41467-021-25072-x)
Supplement: Supplementary file 16 — Supplementary Software 1 [file 41467_2021_25072_MOESM16_ESM.zip › CutAndRun/setup_run.sh]

#!/bin/bash


dir=/data/Seq37H/SYNC/200626_NB552201_0089_AH23TYBGXG/OUTPUT/FASTQ

mkdir -p FASTQ;

wd=`pwd`
cd FASTQ;

FILES=($(ls $dir/*gz | grep -v Undetermined))
for i in ${!FILES[@]}
do
    f=${FILES[$i]}
    echo "1: $f";
    f2=${f/_001.fastq.gz/.fastq.gz}
    outname=$(basename $f2)
    echo $outname;
    ln -s $f $outname
done

cd $wd

#python Scripts/make_config.py --prefix TEST --template Templates/template_CutAndRunConfig.json --meta pairs.tab  --exp_type CutAndRun
