# Supplementary material for: CTCF is a barrier for 2C-like reprogramming
Source: Nat Commun. 2021 Aug 11;12:4856. doi: 10.1038/s41467-021-25072-x (PMC8358036; doi:10.1038/s41467-021-25072-x)
Supplement: Supplementary file 16 — Supplementary Software 1 [file 41467_2021_25072_MOESM16_ESM.zip › CutAndRun/run_analysis.sh]

#!/bin/bash
#SBATCH --partition=ccr
#SBATCH --time=12:00:00
#SBATCH --mail-type=ALL

set -e
module load python/3.5
module load snakemake/5.1.3

mkdir -p Reports


if [ -f Reports/snakemake.log ]; then
    modtime1=`stat -c %y Reports/snakemake.log|awk -F "." '{print $1}'|sed 's/ /_/g' -|sed 's/:/_/g'|sed 's/-/_/g' -`
    mv Reports/snakemake.log Reports/snakemake.log.$modtime1
fi
touch Reports/snakemake.log

snakemake --latency-wait 10 --printshellcmds --cluster-config cluster.json --keep-going --cluster "sbatch --gres {cluster.gres} --cpus-per-task {cluster.threads} -p {cluster.partition} -t {cluster.time} --mem {cluster.mem} --job-name={params.rname}" -j 100 --rerun-incomplete --stats test.stats -T 2>&1|tee -a Reports/snakemake.log

mkdir -p logs/
mv slurm-*out logs/
