# Supplementary material for: CTCF is a barrier for 2C-like reprogramming
Source: Nat Commun. 2021 Aug 11;12:4856. doi: 10.1038/s41467-021-25072-x (PMC8358036; doi:10.1038/s41467-021-25072-x)
Supplement: Supplementary file 16 — Supplementary Software 1 [file 41467_2021_25072_MOESM16_ESM.zip › CutAndRun/cluster.json]

{
    "__default__": {
        "mem": "48g",
        "time": "96:00:00",
        "partition": "norm",
        "threads": "4",
        "gres": "lscratch:256"
    },
    "trim_CutAndRun": {
        "mem": "64g",
        "time": "24:00:00",
        "threads": "32",
        "partition": "ccr",
        "gres": "lscratch:100"
    },
    "fastqc": {
        "mem": "12g",
        "time": "24:00:00",
        "threads": "32",
        "partition": "ccr"
    },
    "multiqc": {
        "mem": "12g",
        "time": "2:00:00",
        "partition": "ccr"
    },
    "align_CutAndRun": {
        "mem": "64g",
        "time": "24:00:00",
        "threads": "32",
        "partition": "ccr"
    },
    "splitSpikein_CutAndRun": {
        "mem": "64g",
        "time": "24:00:00",
        "threads": "32",
        "partition": "ccr"
    },
    "filterBam_CutAndRun": {
        "mem": "24g",
        "partition": "ccr",
        "time": "2:00:00"
    },
    "bam2bigwig_CutAndRun": {
        "threads": "32",
        "mem": "24g",
        "time": "2:00:00"
    },
    "QC_plots": {
        "mem": "64g",
        "time": "24:00:00",
        "threads": "32",
        "partition": "ccr"
    },
    "readstats": {
        "mem": "64g",
        "time": "4:00:00",
        "threads": "16",
        "partition": "ccr"
    },
    "readstats_table": {
        "mem": "2g",
        "time": "2:00:00",
        "partition": "quick"
    },
    "FRiP": {
        "mem": "64g",
        "time": "4:00:00",
        "partition": "ccr"
    },
    "compile_FRiP": {
        "mem": "2g",
        "time": "2:00:00",
        "threads": "16",
        "partition": "quick"
    },
    "NRF":{
        "mem":"24g",
        "gres":"lscratch:256",
        "partition":"ccr"
    },
    "ppqt": {
        "mem": "24g",
        "gres": "lscratch:256",
        "partition":"ccr"
    },
    "macs_peakcall": {
        "mem": "64g",
        "time": "4:00:00",
        "partition": "ccr"
    },
    "seacr_peakcall": {
        "mem": "64g",
        "time": "4:00:00",
        "threads": "16",
        "partition": "ccr",
        "gres": "lscratch:100"
    },
    "macs_peakcall_120": {
        "mem": "64g",
        "time": "4:00:00",
        "partition": "ccr"
    },
    "seacr_peakcall_120": {
        "mem": "64g",
        "time": "4:00:00",
        "threads": "16",
        "partition": "ccr",
        "gres": "lscratch:100"
    }
}
