# Supplementary material for: CTCF is a barrier for 2C-like reprogramming
Source: Nat Commun. 2021 Aug 11;12:4856. doi: 10.1038/s41467-021-25072-x (PMC8358036; doi:10.1038/s41467-021-25072-x)
Supplement: Supplementary file 16 — Supplementary Software 1 [file 41467_2021_25072_MOESM16_ESM.zip › CutAndRun/Scripts/compile_cut_and_run_stats.v2.pl]

#!/bin/perl
use strict;
use File::Basename;

my $ins = $ARGV[0];
my @files = split("\,", $ins);
my @header=qw(Sample NReads NReadsTrim MappedReads(All) mm10_MappedReads(All) mm10_Reads(>120) spikein_Reads NRF PBC1 PBC2);

print join("\t", @header), "\n";

foreach my $file(@files){
    chomp $file;
    my $sampName=basename($file);
    $sampName=~ s/\.qcmetrics//;
    my $out =`cat $file | ./Scripts/perl_lib/transpose.pl -q | tail -n 1`;
    chomp $out;
    print "$sampName\t$out\n";
}
