# Supplementary material for: CTCF is a barrier for 2C-like reprogramming
Source: Nat Commun. 2021 Aug 11;12:4856. doi: 10.1038/s41467-021-25072-x (PMC8358036; doi:10.1038/s41467-021-25072-x)
Supplement: Supplementary file 16 — Supplementary Software 1 [file 41467_2021_25072_MOESM16_ESM.zip › CutAndRun/Scripts/CutAndRunTools/HISTORY.fitzgepe]

1594836420:Wed Jul 15 02:07:00 PM EDT 2020:# more kseq_test 

1594836431:Wed Jul 15 02:07:11 PM EDT 2020:# kseq_test 

1594836587:Wed Jul 15 02:09:47 PM EDT 2020:# more filter_below.awk 

1594836618:Wed Jul 15 02:10:18 PM EDT 2020:# mysamtools help

1594836637:Wed Jul 15 02:10:37 PM EDT 2020:# mysamtools view

1594836962:Wed Jul 15 02:16:02 PM EDT 2020:# more filter_below.awk 

1594840192:Wed Jul 15 03:09:52 PM EDT 2020:# more filter_below.awk 
