# Supplementary material for: CTCF is a barrier for 2C-like reprogramming
Source: Nat Commun. 2021 Aug 11;12:4856. doi: 10.1038/s41467-021-25072-x (PMC8358036; doi:10.1038/s41467-021-25072-x)
Supplement: Supplementary file 16 — Supplementary Software 1 [file 41467_2021_25072_MOESM16_ESM.zip › CutAndRun/Scripts/CutAndRunTools/change.bdg.py]

#!/usr/bin/python
# Copyright (C) 2019 Qian Zhu
#
# CUT&RUNTools is free software; you can redistribute it and/or modify it under the terms of the GNU General Public License as published by the Free Software Foundation; version 2 of the License.
#
# CUT&RUNTools is distributed in the hope that it will be useful, but WITHOUT ANY WARRANTY; without even the implied warranty of MERCHANTABILITY or FITNESS FOR A PARTICULAR PURPOSE. See the GNU General Public License for more details.
#
# A copy of the GNU General Public License has been distributed along with CUT&RUNTools and is found in LICENSE.md.

import sys

f = open(sys.argv[1])
for l in f:
	l = l.rstrip("\n")
	ll = l.split("\t")
	ct = int(float(ll[-1]))
	if ct==0: continue
	sys.stdout.write("%s\t%s\t%s\t%d\n" % (ll[0], ll[1], ll[2], ct))
f.close()
