# Supplementary material for: CTCF is a barrier for 2C-like reprogramming
Source: Nat Commun. 2021 Aug 11;12:4856. doi: 10.1038/s41467-021-25072-x (PMC8358036; doi:10.1038/s41467-021-25072-x)
Supplement: Supplementary file 16 — Supplementary Software 1 [file 41467_2021_25072_MOESM16_ESM.zip › CutAndRun/Templates/template_CutAndRunConfig.json]

{
   "bin":{
      "TRIMMOMATICVER":"trimmomatic/0.36",
      "KSEQBIN":"Scripts/CutAndRunTools",
      "BOWTIE2VER":"bowtie/2-2.2.6",
      "SAMTOOLSVER":"samtools/1.6",
      "BEDTOOLSVER":"bedtools/2.27.1",
      "MACS2VER":"macs/2.1.1.20160309",
      "DEEPTOOLSVER":"deeptools/3.0.1",
      "SEACRVER":"SEACR/1.3",
      "BEDOPSVER":"bedops/2.4.30",
      "FASTQCVER":"fastqc/0.11.5",
      "MULTIQCVER":"multiqc/1.4",
      "RVER":"R/3.5",
      "SAMTOOLS":"samtools/1.6",
      "PRESEQVER":"preseq/2.0.3",
      "UCSCVER":"ucsc/365"
   },
   "references":{
      "BOWTIE2":"db/bowtie2_index/mm10_MG1655",
      "CHRLIST":"db/bowtie2_index/mm10_MG1655.len2",
      "CHROMS":[
            "chr1",
            "chr2",
            "chr3",
            "chr4",
            "chr5",
            "chr6",
            "chr7",
            "chr8",
            "chr9",
            "chr10",
            "chr11",
            "chr12",
            "chr13",
            "chr14",
            "chr15",
            "chr16",
            "chr17",
            "chr18",
            "chr19",
            "chrX",
            "chrY",
            "chrM"
         ],
      "SPIKEINCHROMS":"NC_000913.3",
      "FASTAWITHADAPTERSETD":"db/TruSeq_and_nextera_adapters.consolidated.fa",
      "REFLEN":"db/mm10.len"
   }
}
