# Supplementary material for: CTCF is a barrier for 2C-like reprogramming
Source: Nat Commun. 2021 Aug 11;12:4856. doi: 10.1038/s41467-021-25072-x (PMC8358036; doi:10.1038/s41467-021-25072-x)
Supplement: Supplementary file 16 — Supplementary Software 1 [file 41467_2021_25072_MOESM16_ESM.zip › CutAndRun/pairs.tab]

#treat	ctrl
A	1
B	2
