# Supplementary material for: CTCF is a barrier for 2C-like reprogramming
Source: Nat Commun. 2021 Aug 11;12:4856. doi: 10.1038/s41467-021-25072-x (PMC8358036; doi:10.1038/s41467-021-25072-x)
Supplement: Supplementary file 16 — Supplementary Software 1 [file 41467_2021_25072_MOESM16_ESM.zip › CutAndRun/run.json]

{
    "bin": {
        "CutAndRun": {
            "BEDOPSVER": "bedops/2.4.30", 
            "BEDTOOLSVER": "bedtools/2.27.1", 
            "BOWTIE2VER": "bowtie/2-2.2.6", 
            "DEEPTOOLSVER": "deeptools/3.0.1", 
            "FASTQCVER": "fastqc/0.11.5", 
            "KSEQBIN": "Scripts/CutAndRunTools", 
            "MACS2VER": "macs/2.1.1.20160309", 
            "MULTIQCVER": "multiqc/1.4", 
            "PRESEQVER": "preseq/2.0.3", 
            "RVER": "R/3.5", 
            "SAMTOOLS": "/usr/local/apps/samtools/1.6/bin/samtools", 
            "SAMTOOLSVER": "samtools/1.6", 
            "SEACRVER": "SEACR/1.3", 
            "TRIMMOMATICVER": "trimmomatic/0.36", 
            "UCSCVER": "ucsc/365"
        }
    }, 
    "project": {
        "annotation": "mm10", 
        "chips": [
            "A", 
            "B"
        ], 
        "cluster": "cluster.json", 
        "controls": [
            "1", 
            "2"
        ], 
        "data_type": "CutAndRun", 
        "experiment_name": "TEST", 
        "gsize": "mm", 
        "username": "tillodc@nih.gov", 
        "workpath": "/Users/tillodc/Documents/GAU/Pipelines/CutAndRun"
    }, 
    "references": {
        "CutAndRun": {
            "BOWTIE2": "db/bowtie2_index/mm10_MG1655", 
            "CHRLIST": "db/bowtie2_index/mm10_MG1655.len2", 
            "CHROMS": [
                "chr1", 
                "chr2", 
                "chr3", 
                "chr4", 
                "chr5", 
                "chr6", 
                "chr7", 
                "chr8", 
                "chr9", 
                "chr10", 
                "chr11", 
                "chr12", 
                "chr13", 
                "chr14", 
                "chr15", 
                "chr16", 
                "chr17", 
                "chr18", 
                "chr19", 
                "chrX", 
                "chrY", 
                "chrM"
            ], 
            "FASTAWITHADAPTERSETD": "db/TruSeq_and_nextera_adapters.consolidated.fa", 
            "REFLEN": "db/PipeDB/lib/mm10.len", 
            "SPIKEINCHROMS": "NC_000913.3"
        }
    }
}
