# Supplementary material for: CTCF is a barrier for 2C-like reprogramming
Source: Nat Commun. 2021 Aug 11;12:4856. doi: 10.1038/s41467-021-25072-x (PMC8358036; doi:10.1038/s41467-021-25072-x)
Supplement: Supplementary file 17 — Source Data [file 41467_2021_25072_MOESM17_ESM.xlsx]

## Sheet: Figure 1d
ESCDUX Clone 1 untreated	ESCDUX Clone 1 150 ng/ml Dox RFP negative	ESCDUX Clone 1 150 ng/ml Dox RFP positive	ESCDUX Clone 1 300 ng/ml Dox RFP negative	ESCDUX Clone 1 300 ng/ml Dox RFP positive	ESCDUX Clone 1 600 ng/ml Dox RFP negative	ESCDUX Clone 1 600 ng/ml Dox RFP positive
120.826	114.173	84.9564	131.957	677.212	141.099	704.514
266.498	76.1226	143.807	153.677	100.253	171.794	644.961
32.9025	239.509	468.823	94.6071	175.351	323.019	664.973
70.7771	175.648	392.547	243.793	57.028	274.754	452.661
141.091	107.655	922.119	73.7901	462.189	108.042	455.17
147.293	161.787	273.381	261.91	151.331	513.956	499.903
138.146	33.1827	266.384	253.153	1031.43	208.537	367.254
230.839	65.308	384.213	78.7923	612.17	114.042	1353.62
45.1419	113.255	151.532	130.69	187.13	108.909	279.897
78.1368	109.998	374.337	287.618	290.715	412.606	2669.84
82.7901	133.495	160.815	209.438	81.0843	220.59	401.756
148.241	184.615	319.512	129.074	279.292	514.777	525.707
218.26	250.109	704.643	71.6832	195.336	505.796	484.34
117.567	39.2537	66.7049	296.131	810.992	672.916	3412.66
169.825	107.235	237.162	203.915	161.009	308.884	710.242
113.604	93.3201	514.105	174.691	301.568	322.01	50.3412
924.004	57.1055	547.235	320.069	335.065	196.469	236.311
104.703	312.758	380.459	297.93	155.275	433.584	175.81
79.538	72.3025	402.531	78.5907	200.31	402.573	1735.58
166.049	138.477	220.442	197.065	155.257	427.342	600.042
123.483	116.892	85.4761	132.501	157.756	185.646	1122.92
170.435	138.928	322.035	386.448	569.344	209.023	313.455
113.224	75.4613	125.501	376.973	200.024	53.6522	35.2568
71.8614	98.6732	370.408	160.148	276.738	173.656	23.8143
53.6309	168.344	192.32	99.5925	295.847	222.854	5512.89
171.59	74.145	329.585	18.413	161.605	260.452	258.987
121.9	91.315	37.0087	159.688	291.257	167.613	228.778
117.186	126.694	194.053	125.645	196.283	419.412	893.298
115.65	132.358	81.613	172.518	262.426	129.806	206.273
105.128	134.902	160.771	98.8292	455.468	393.153	5328.28
194.706	98.7608	68.1841	421.507	416.708	72.8318	1594.3
88.8811	257.939	484.779	265.307	169.798	113.731	160.576
77.7074	96.7612	205.131	260.333	43.1518	45.6087	598.168
203.137	170.226	227.623	332.534	47.7588	131.157	241.231
151.615	74.188	270.854	62.4911	338.223	158.239	534.252
102.826	79.8856	279.26	126.071	564.87	50.9992	629.179
185.591	144.022	344.256	123.794	912.749	180.568	594.01
66.2933	177.138	80.4017	183.313	676.982	112.071	731.655
269.2	89.2725	948.029	81.6849	132.813	521.567	1126.38
165.036	98.0067	104.944	152.343	172.297	367.404	185.501
217.151	146.669	156.383	494.448	267.464	104.072	102.74
86.5385	93.0482	123.584	372.141	876.784	227.174	784.191
37.6797	233.641	287.563	246.283	154.397	302.164	281.706
106.134	36.9192	93.1324	273.167	307.228	120.463	67.9476
177.722	108.015	62.5005	147.567	1321.51	71.0813	234.602
200.206	648.894	605.063	144.438	648.691	777.241	250.404
125.245	371.101	99.8526	158.062	849.958	251.42	156.929
65.4717	218.001	69.6933	315.583	89.8202	25.8107	1753.61
114.02	361.775	131.953	246.552	162.437	285.205	589.303
453.885	147.609	106.196	170.136	327.048	921.641	499.361
188.41	123.623	324.797	79.401	306.873	248.331	845.567
109.81	242.688	165.11	75.7565	161.912	154.374	337.672
68.6652	145.484	525.468	138.346	219.86	250.819	300.864
117.664	270.871	255.498	175.836	127.669	166.642	109.448
210.387	195.001	565.519	107.854	129.378	262.066	139.223
112.575	131.814	720.703	815.192	72.8392	38.6481	445.061
148.663	68.018	234.856	162.321	324.035	242.151	829.445
153.517	109.111	425.276	51.9986	509.425	137.372	400.097
140.439	152.781	240.607	188.76	339.467	1247.48	259.758
240.814	77.6265	195.727	183.795	94.2602	49.8673	266.088
145.02	126.598	167.681	144.126	360.846	182.496	234.886
150.66	342.928	626.906	279.509	116.591	671.787	209.984
193.17	59.4894	114.876	1499.92	575.792	315.565	552.037
46.7206	162.748	104.449	179.875	1043.32	46.2508	113.814
95.0429	103.646	109.915	135.51	565.738	161.219	485.095
195.911	125.441	73.6216	153.612	71.93	383.487	204.066
104.589	83.9154	890.81	159.811	344.017	406.965	71.7314
92.0737	72.3373	249.343	145.617	243.309	261.997	705.398
71.5407	104.444	168.121	88.5351	83.1006	180.717	205.695
217.371	145.702	188.196	166.118	766.404	109.693	187.864
83.7869	231.226	84.5096	42.0574	65.2079	174.317	582.742
137.901	112.867	54.5622	258.297	333.715	272.132	160.478
123.922	277.679	169.7	87.7367	172.785	307.587	823.51
78.8965	94.8188	124.139	98.4288	470.831	559.087	587.128
196.723	100.633	498.131	531.389	132.575	406.166	76.2907
56.2569	62.2857	395.865	122.691	548.09	277.014	80.747
88.4021	162.546	312.941	206.95	345.275	168.426	452.374
100.58	159.17	195.91	364.828	319.411	143.96	1146.4
228.372	225.548	113.729	111.876	74.7418	131.446	350.498
58.7619	158.1	2627.9	40.4536	153.635	306.689	92.287
199.009	224.898	107.439	163.073	489.94	443.2	331.757
22.5246	418.635	365.263	143.889	316.374	416.144	130.107
67.3144	45.036	212.989	466.414	415.807	100.97	678.817
109.225	165.443	236.882	322.561	249.545	241.93	210.138
56.3496	121.429	550.416	145.426	113.555	76.2732	677.529
177.88	145.872	120.542	100.332	101.537	116.154	292.999
217.172	75.0613	85.585	80.7511	847.703	240.157	313.554
141.429	69.177	205.683	83.5823	104.748	163.586	609.74
163.647	69.962	120.508	226.061	178.212	265.67	89.6474
75.088	27.061	171.294	345.008	33.478	59.4408	197.917
65.4776	48.8668	219.235	165.787	370.557	278.242	1203.36
106.134	107.862	81.4235	261.872	204.269	296.84	763.31
409.769	222.622	407.251	89.3066	66.388	436.847	789.361
122.892	98.9374	13.0595	99.6844	300.16	203.698	283.805
181.216	54.6724	161.161	555.912	182.199	93.4044	465.243
50.5025	142.696	125.619	149.409	232.765	132.555	201.832
162.535	344.906	120.974	156.32	284.204	232.95	612.482
43.9047	66.3252	252.617	252.869	84.6609	136.824	50.9847
109.816	210.922	725.94	70.7058	342.981	52.5818	1037.05
87.6331	147.498	150.875	70.1373	1445.29	336.085	19.8498
122.766	291.986	1611.56	133.194	274.129	469.994	52.3723
113.974	146.858	67.2096	290.576	369.465	255.624	91.0562
305.899	186.946	137.006	52.1035	103.882	257.161	900.703
224.791	62.7367	205.028	263.269	359.258	265.782	543.87
105.104	115.017	142.417	150.788	80.9705	150.555	355.918
107.944	55.703	91.2678	293.581	115.314	571.513	1381.79
120.199	148.666	117.997	301.92	263.945	116.001	554.839
23.5885	84.5599	405.486	76.2482	197.89	398.153	215.852
219.058	116.676	190.564	183.694	132.339	44.888	1219.76
118.286	127.931	605.718	264.675	121.551	74.1882	80.7178
70.9786	162.715	174.78	332.333	159.587	88.3305	315.035
299.35	45.1797	296.252	666.936	160.113	222.159	775.277
100.951	208.539	502.603	231.409	150.259	189.156	202.538
66.7053	106.888	215.957	238.232	244.321	317.997	445.052
75.305	193.072	122.017	189.468	171.199	411.415	417.951
91.1709	126.523	261.313	357.698	382.848	78.1349	702.875
307.926	116.579	130.298	190.179	152.042	95.3021	303.273
86.6221	52.3933	106.954	289.832	164.257	262.917	426.617
102.605	85.8355	297.223	229.219	197.134	47.8363	421.083
125.073	93.6286	208.137	188.824	362.612	201.051	1076.22
146.249	312.018	199.985	101.086	225.874	62.5195	695.298
230.035	896.422	156.034	106.708	409.079	48.7259	429.918
151.826	184.302	192.393	207.526	101.153	205.111	43.0921
110.088	146.915	163.257	1439.95	279.517	86.4169	82.3599
136.437	95.5399	394.481	261.715	73.8577	211.633	400.396
76.6386	200.297	156.771	50.8733	116.476	217.453	478.685
7160.24	183.494	351.029	212.969	360.304	177	126.553
232.775	42.529	611.748	36.9735	371.13	131.783	596.982
303.948	72.2719	193.477	80.3037	606.345	323.224	709.282
71.7625	108.459	187.049	549.57	662.515	310.969	119.398
139.855	176.317	198.424	325.292	4689.36	175.818	146.157
59.824	182.85	369.195	203.651	221.052	163.077	1173.87
110.825	240.441	96.0181	176.192	175.198	67.0958	177.634
67.9051	151.402	186.904	608.539	319.971	510.455	347.962
119.561	229.346	333.695	86.9872	114.228	110.346	908.231
109.467	78.1757	95.1056	218.023	196.97	778.401	90.3958
263.592	457.112	84.8386	293.801	328.591	539.52	441.064
178.945	109.365	140.314	194.519	935.829	72.6809	1427.49
120.549	126.146	335.764	223.492	246.961	107.239	408.527
133.746	176.378	102.708	258.855	144.239	1076.65	244.272
143.661	228.412	218.462	82.7328	190.837	57.7327	439.394
109.212	75.7287	86.7934	216.966	113.863	787.617	191.567
119.829	146.917	111.829	103.386	693.723	132.377	156.732
312.012	222.832	44.4015	112.698	650.886	287.4	699.754
88.8093	119.566	1028.37	342.319	109.937	282.997	781.18
135.088	106.261	242.577	147.824	1181.97	73.4497	307.928
242.079	262.015	195.835	181.46	253.432	96.7437	341.09
176.036	104.065	49.9764	418.739	949.101	82.4499	198.615
171.666	63.744	403.566	214.268	160.182	280.255	46.8138
82.9686	49.8864	342.186	175.338	222.057	425.858	379.31
188.816	113.986	208.326	859.454	90.1657	297.002	131.989
194.414	57.1568	133.246	149.924	74.016	307.742	791.687
119.97	97.0269	159.337	187.291	553.494	192.502	1051.02
158.162	270.17	474.265	172.91	234.718	138.752	223.94
65.6813	229.545	59.6933	182.272	69.2752	70.847	905.683
104.983	146.374	311.495	155.099	322.671	155.888	185.459
76.5823	201.871	286.292	458.205	236.727	1520.21	270.609
38.9079	221.423	155.494	89.1078	1092.2	352.668	593.743
115.938	119.353	200.656	179.296	1375.45	118.831	746.677
117.886	115.842	229.904	506.691	107.028	86.4035	1186.24
83.3254	98.077	282.018	100.73	313.816	277.502	594.063
208.31	31.7405	71.5532	230.139	121.254	584.167	216.881
169.422	269.904	433.973	108.753	448.633	1334.91	587.432
90.3127	210.013	381.254	101.963	118.448	288.052	239.445
111.124	149.584	137.237	254.802	48.5411	89.8747	1363.26
236.276	66.6886	165.025	115.843	155.716	125.402	140.671
115.919	266.265	512.565	64.092	417.337	364.9	260.822
173.937	162.799	3683.8	203.62	294.621	178.105	483.02
216.512	219.413	372.618	152.747	476.199	183.392	1279.81
118.824	40.1936	393.395	450.24	179.606	113.688	115.574
84.736	175.41	100.357	38.3166	153.23	77.9158	231.815
157.749	129.984	67.0196	185.676	81.4516	299.192	162.808
161.985	73.2564	125.57	604.107	746.892	102.042	808.233
166.202	77.86	245.955	57.8689	539.921	184.618	395.758
110.732	139.595	76.7478	223.797	89.5742	233.653	865.33
336.611	76.9624	266.868	142.082	943.305	92.0772	200.185
206.017	159.939	269.444	43.5045	596.458	136.878	104.202
133.824	70.6458	216.028	85.1783	225.69	159.668	153.287
60.6644	197.653	326.397	126.244	146.742	22.8532	787.338
154.471	380.961	490.907	172.53	592.39	275.344	1794.51
170.568	119.701	160.811	219.72	82.7167	77.4414	107.4
89.4476	51.9708	189.14	126.859	265.201	88.5144	141.144
94.8246	92.6654	128.235	182.554	182.115	192.083	242.235
115.521	190.295	60.3619	96.6095	118.233	201.676	352.607
87.1416	208.878	336.085	69.5051	115.406	204.593	3755.84
134.729	58.7395	56.9251	197.527	107.666	508.831	789.837
63.443	119.902	436.967	162.793	372.236	150.315	102.039
199.854	93.6967	432.195	74.4231	136.078	408.115	309.854
241.134	118.308	903.714	177.429	132.244	327.302	68.099
117.138	199.766	197.784	492.383	119.994	44.9905	405.601
115.169	212.728	192.313	61.9957	393.565	85.9614	299.786
150.922	93.8579	180.271	123.744	278.147	28.3387	219.312
139.009	183.805	147.453	112.033	137.168	705.141	351.243
146.967	89.7755	426.036	110.641	594.501	66.7894	534.358
47.516	292.402	145.969	407.391	232.009	210.136	182.736
199.443	104.502	45.4359	67.3878	747.203	165.475	740.999
173.745	178.371	367.948	114.014	530.577	257.353	133.001
110.003	65.419	61.9595	59.1625	211.658	356.469	375.225
99.4468	164.755	349.775	159.426	442.844	234.504	233.127
120.378	183.601	118.475	142.662	678.022	254.922	1327.35
211.662	117.19	199.936	274.759	223.592	98.8621	117.075
197.609	91.2066	629.959	164.155	235.656	82.8021	296.002
145.206	90.2551	801.175	209.3	228.467	776.586	128.128
104.242	115.426	174.114	330.031	298.733	138.88	271.894
87.609	94.1722	146.216	99.9878	215.665	169.275	635.599
42.5303	151.631	582.504	226.98	217.804	102.161	485.829
174.794	125.461	341.034	194.172	151.454	126.676	206.117
127.029	101.106	171.479	207.846	1396.78	504.271	1055.81
268.031	175.718	83.184	88.7126	659.769	110.322	122.064
206.967	91.9345	245.055	532.827	211.523	98.6412	1220.82
129.454	188.643	186.11	248.828	286.517	42.9027	215.92
179.524	329.099	3206.44	325.495	171.564	114.792	94.5229
78.6718	150.57	148.85	202.243	87.154	88.3109	156.73
137.742	171.88	114.022	268.96	540.456	66.27	1162.09
131.6	105.095	98.1566	237.965	236.354	672.087	85.7665
100.467	163.384	120.711	179.911	379.408	77.1078	1015.16
89.2514	139.164	138.841	282.935	243.741	193.413	110.495
208.632	147.738	331.564	2209.87	200.903	116.812	160.33
157.77	162.95	171.25	126.688	53.5493	628.608	269.017
52.9146	108.084	286.415	284.709	434.464	145.926	781.243
59.7584	184.763	254.801	333.889	2241.87	588.978	601.132
191.356	52.1721	295.964	33.439	262.526	378.461	412.358
254.434	243.439	309.191	92.5261	32.7304	163.519	96.3382
188.204	215.214	247.917	265.031	470.457	499.117	220.789
117.544	248.728	396.51	89.6652	109.697	533.37	508.882
139.702	123.207	175.877	525.161	109.908	356.005	1165.8
139.289	150.883	926.99	320.303	179.662	54.3888	385.721
108.807	96.6489	329.012	166.602	1525.99	252.812	175.548
86.3184	122.09	54.7939	102.542	164.886	171.078	557.089
215.416	127.851	263.169	104.061	538.853	115.524	1079.93
51.8512	156.514	1549.34	447.106	76.4135	319.409	863.771
83.1218	250.677	135.214	121.316	70.9415	139.167	134.015
159.993	180.47	101.635	146.727	269.476	163.61	652.714
66.1777	155.209	450.345	114.509	108.442	90.1426	402.322
143.213	43.9036	205.71	150.125	294.414	963.18	215.734
191.9	190.831	66.0741	152.089	101.138	92.4548	910.976
152.731	66.5581	222.269	98.927	348.22	201.204	898.13
201.85	113.736	138.544	539.533	49.245	129.005	188.425
129.882	171.822	163.468	91.4985	157.368	106.408	104.334
146.787	103.82	308.739	34.4408	264.562	414.973	948.526
108.2	186.346	153.951	164.42	107.657	99.347	329.583
185.414	188.837	496.635	285.952	494.927	190.871	733.512
147.608	43.3306	614.18	204.986	1012.38	42.5622	159.114
252.945	170.912	252.774	284.233	240.818	158.342	407.796
108.814	162.713	340.132	104.796	253.573	110.669	804.677
80.0949	95.971	196.406	235.325	114.623	211.432	167.082
228.167	195.989	113.416	149.357	198.151	326.065	332.943
115.023	180.473	254.646	183.115	87.7877	55.2809	615.683
98.9954	31.7426	70.149	194.785	59.7519	220.715	387.099
201.193	215.521	287.578	209.761	360.212	595.545	1045.28
102.649	148.707	302.224	189.5	131.454	18.9368	281.467
52.3504	176.841	109.935	223.999	241.673	58.2283	326.717
240.253	139.646	316.717	77.7706	281.882	2154.24	631.657
157.226	27.9236	447.127	136.556	404.429	373.778	841.825
264.331	42.8488	160.304	56.8394	243.288	309.475	229.523
176.444	33.9012	373.935	89.7875	235.887	155.697	632.712
219.568	177.567	148.349	216.917	147.498	236.072	1427.28
132.096	120.141	62.987	177.261	647.28	115.147	176.968
71.0036	226.768	157.478	140.087	62.4674	30.3051	449.195
146.204	210.549	160.889	489.046	198.126	263.796	7543.53
600.22	179.657	338.199	188.171	310.765	131.102	615.714
132.138	176.014	388.742	175.586	184.756	64.8437	992.236
85.5814	195.529	101.174	100.421	129.984	120.242	228.53
139.415	156.547	164.642	221.92	241.959	217.862	1819.75
135.19	300.531	195.445	129.756	217.425	138.445	582.663
266.236	156.137	204.976	330.926	253.826	213.568	629.606
105.558	48.8724	96.5455	125.81	185.084	1088.75	517.112
286.192	171.664	150.071	233.892	224.691	88.2614	280.424
50.6981	188.671	567.537	194.045	722.634	744.184	366.865
355.569	44.0665	182.404	409.533	1664.28	182.322	384.801
138.751	48.2208	193.981	241.778	237.813	273.156	134.037
99.8419	1210.49	69.7728	254.679	264.198	126.007	3133.08
124.435	273.36	308.195	130.87	100.64	52.8432	549.508
203.858	338.347	272.821	90.3172	395.183	2969.71	312.551
80.426	154.481	88.2421	74.2512	65.4443	167.358	576.887
79.8366	182.308	163.28	189.548	302.766	769.974	125.261
52.238	145.279	371.75	195.227	3458.61	87.189	391.874
233.175	465.018	38.3428	574.485	601.376	100.989	294.516
329.524	185.216	147.533	237.575	236.122	604.567	578.286
169.13	314.271	178.8	50.5201	139.304	81.7947	580.136
119.033	167.716	118.627	140.881	236.142	91.0709	251.16
99	117.713	52.5821	98.211	182.763	589.486	157.962
192.667	202.106	173.833	154.543	242.912	195.442	222.517
301.707	95.2731	237.763	197.245	90.5341	28.6748	283.659
243.727	620.754	48.1998	75.1008	66.2857	135.163	251.685
162.25	200.98	133.554	1190.48	221.155	156.914	48.9208
344.752	138.86	177.726	203.374	702.831	185.953	274.915
185.705	165.45	155.093	250.786	389.927	281.437	218.625
144.532	126.315	293.84	130.538	80.0239	133.136	597.681
134.96	80.7453	87.8629	246.909	625.109	249.471	408.654
100.049	143.895	296.724	238.949	130.436	83.7566	1707.16
261.852	79.2764	247.251	123.098	283.009	150.965	441.129
159.271	71.8784	68.6026	165.897	162.151	84.1456	37.5182
110.305	108.653	135.044	267.11	358.821	55.8173	96.1223
72.8061	46.556	145.873	161.136	676.539	178.007	221.694
80.6435	126.481	283.312	78.5161	512.512	70.8536	562.564
297.906	754.313	103.523	469.995	302.312	382.746	94.5613
204.931	27.1034	423.192	105.745	335.548	2628.44	965.604
363.465	85.4169	110.346	75.5089	244.14	122.341	139.428
148.76	386.549	265.373	87.6583	101.105	637.535	434.519
254.262	173.907	68.8863	82.7272	205.93	228.599	307.678
98.99	147.51	103.846	82.9924	93.1007	85.8848	671.093
35.2203	115.121	220.908	204.585	72.9118	335.568	911.565
224.099	59.245	283.107	168.62	183.351	121.727	946.414
233.867	103.519	100.841	181.103	184.681	246.943	108.731
84.9565	216.586	298.204	77.9105	534.094	35.2812	1171.41
43.9904	164.083	148.821	688.58	140.025	325.804	1120.68
211.677	38.7626	115.511	118.175	536.137	87.3703	1550.15
207.665	153.756	209.26	73.1389	201.545	157.079	135.345
159.034	187.823	227.058	100.791	344.464	26.832	224.155
370.131	71.319	454.727	64.1995	251.86	346.251	526.729
138.687	178.332	215.723	149.111	436.198	575.811	175.937
147.698	94.2644	112.251	36.659	371.944	242.124	1151.51
197.198	264.742	163.676	473.269	101.521	290.16	446.116
61.5932	65.9467	283.024	55.7262	1124.14	101.72	234.64
109.681	192.174	49.0258	305.027	666.198	211.199	151.474
120.013	112.907	264.525	181.907	215.401	36.6092	283.699
156.251	187.217	153.314	225.715	164.247	214.955	114.61
109.482	127.448	83.9552	242.508	243.054	169.607	1648.11
134.987	103.676	62.1861	179.248	546.943	154.277	383.583
92.7189	128.595	375.325	464.845	495.91	446.128	517.649
110.822	85.4138	47.3229	100.723	344.192	94.8796	425.856
104.548	69.5546	361.037	195.893	398.375	117.517	424.609
109.841	201.853	119.128	825.307	65.4663	119.321	130.827
64.8156	133.385	215.001	234.754	7655.7	209.953	676.173
150.314	67.572	112.895	37.8711	98.5596	192.954	1220.94
228.093	126.228	111.324	447.449	177.296	176.97	238.456
124.624	82.8869	193.375	273.125	46.1922	119.238	618.533
156.113	116.67	74.8154	111.881	304.202	99.2491	554.086
148.954	124.472	136.235	116.102	107.547	89.4622	595.16
136.378	122.511	217.498	469.463	449.936	215.347	212.683
96.613	193.45	370.871	284.657	224.967	289.551	239.654
324.972	126.635	203.455	137.141	178.249	150.979	298.867
98.5581	114.068	220.955	281.125	312.341	99.9483	526.158
94.9528	158.857	147.164	72.0301	497.407	81.2181	806.841
103.451	108.78	151.875	287.035	156.749	274.069	128.812
165.702	183.467	351.734	291.411	88.8974	504.599	830.743
164.184	234.284	61.7747	415.563	119.316	329.543	236.604
266.069	195.413	168.318	74.6988	99.0616	824.006	1022.61
222.84	77.925	122.802	142.997	172.474	266.653	272.247
94.8668	152.837	474.438	105.721	282.155	151.903	187.984
80.6181	134.721	290.505	272.907	145.194	152.283	633.307
80.3207	24.7182	108.977	179.128	545.881	37.3286	545.468
110.087	122.932	148.552	144.706	428.49	87.9117	231.066
165.726	193.328	346.952	687.04	66.0362	166.595	298.655
387.996	69.5453	288.675	172.698	537.562	174.988	716.252
172.924	146.856	307.958	267.86	214.495	75.9297	145.776
42.0382	50.9208	141.518	416.225	360.41	339.861	1205.71
140.118	93.5647	299.685	192.168	382.899	119.922	1500.47
114.99	125.747	378.892	286.599	370.143	110.105	191.593
93.3501	211.722	143.449	95.3367	341.418	223.061	999.482
97.0888	125.315	194.241	142.461	228.452	135.838	1743.57
51.4766	284.501	146.032	135.994	181.429	288.512	214.55
159.376	321.503	216.086	212.756	286.522	249.961	664.109
137.818	82.5248	65.547	166.429	255.367	385.469	54.1939
62.7533	28.0113	68.5468	160.906	615.353	89.4499	179.196
274.294	182.364	223.794	53.9601	32.3165	354.003	665.813
178.023	270.097	333.706	146.927	73.2203	70.4761	60.9024
157.418	121.307	204.44	123.768	288.377	413.463	215.781
55.5869	112.689	339.465	40.0627	581.803	134.584	471.605
55.3403	106.578	31.3923	97.8116	252.069	39.5642	898.464
138.705	188.198	186.147	153.539	536.541	219.145	605.272
162.936	182.269	551.839	339.714	192.613	114.413	131.218
103.718	122.426	149.206	180.759	353.062	1004.04	148.2
142.928	125.237	56.3348	136.815	480.263	112.101	121.104
113.54	97.6308	122.705	152.417	577.238	156.712	262.344
115.801	150.418	101.763	189.314	632.799	104.962	1105.13
287.874	122.308	309.792	167.608	938.664	185.815	97.2625
122.634	165.78	284.513	507.566	77	159.866	115.329
296.111	107.4	387.005	268.928	1714.87	390.364	1310.48
128.916	214.248	87.1158	37.1968	512.279	49.2773	281.79
157.045	743.805	75.2806	231.878	256.489	196.884	811.903
104.975	94.9074	493.666	332.148	588.221	127.206	222.779
171.279	70.2384	80.88	255.481	1727.83	275.972	1238.51
115.175	197.572	271.943	225.817	967.27	174.373	599.274
84.4463	163.82	326.267	111.133	560.628	270.133	729.418
133.927	114.444	110.519	250.882	1329.91	246.184	202.258
197.124	235.876	150.129	329.762	262.031	325.957	187.29
108.171	244.817	220.085	121.516	491.631	111.267	655.566
123.739	119.621	42.3233	179.611	198.902	244.727	275.41
93.0124	96.0283	51.3357	174.677	95.5531	201.166	1456.04
153.876	191.103	177.755	213.292	590.026	149.377	610.552
104.42	162.38	235.757	801.123	119.88	159.21	452.618
273.609	67.8059	718.233	147.861	364.129	211.487	148.697
145.447	131.249	184.788	143.093	121.81	136.405	45.173
96.9781	68.8277	311.049	400.2	70.9437	166.856	757.225
81.4361	75.7698	175.024	81.4315	758.554	375.646	50.9163
131.718	264.063	79.1025	302.3	1086.68	149.263	588.045
74.5915	22.4006	109.649	227.92	144.181	182.529	4518.91
278.591	112.757	656.44	105.986	1128.32	147.284	588.126
62.8906	274.612	808.506	117.561	353.605	169.491	201.353
67.5098	246.149	208.464	112.744	136.207	34.4059	262.597
184.846	149.174	261.588	138.558	122.406	808.45	2089.77
110.212	160.379	136.589	148.569	101.363	173.96	346.484
201.845	111.009	844.794	212.905	600.786	276.962	251.981
163.55	290.069	479.366	115.476	152.439	2874.77	142.161
132.144	239.914	127.789	159.458	439.103	360.425	826.37
47.5714	173.412	810.093	257.675	416.488	100.835	213.146
178.357	234.405	301.224	223.366	312.848	421.215	206.331
85.2417	185.832	320.631	90.064	113.486	25.8575	1032.94
218.043	116.902	394.689	119.984	231.43	150.357	356.404
136.774	162.719	125.373	147.729	648.396	71.7948	218.34
220.736	78.9291	90.4633	229.816	110.005	127.417	290.958
265.144	146.162	395.177	101.313	327.654	258.093	73.8626
226.882	177.975	47.8721	133.387	183.476	370.264	100.534
146.222	214.101	52.8527	367.808	140.478	120.246	377.712
115.527	679.63	80.4345	70.1407	198.001	95.4377	238.61
103.859	149.972	98.903	199.723	115.403	187.405	400.385
431.262	153.674	56.7938	43.4617	168.154	383.864	396.177
206.073	31.1443	107.344	303.62	330.671	192.642	269.14
102.673	142.589	114.523	263.318	376.057	160.153	342.019
107.714	174.262	82.7154	95.7773	94.5084	217.334	436.926
98.8484	105.1	100.121	117.04	211.773	124.74	561.308
196.461	76.1243	888.618	210.196	202.324	489.914	306.572
89.498	456.592	218.241	59.297	1097.02	912.869	483.85
187.966	81.7397	227.998	147.659	160.308	222.339	384.126
91.9042	101.376	101.234	241.153	61.8456	69.2075	429.332
123.423	163.131	91.0221	97.9631	131.322	587.767	105.501
89.3976	147.26	280.517	229.055	111.88	238.055	2085.03
210.546	63.946	324.869	192.894	701.025	129.859	53.5503
80.3982	103.192	191.715	65.526	415.239	242.254	638.189
130.196	53.0614	150.68	113.568	384.637	103.412	70.7094
254.164	94.1069	82.5726	84.1853	994.346	114.712	186.764
128.71	157.195	185.638	266.926	115.636	371.158	789.631
102.869	379.166	175.519	253.204	160.415	228.236	468.966
117.599	125.277	145.375	269.794	226.555	85.3426	489.503
65.8127	220.392	199.77	173.009	528.122	154.622	489.673
181.743	151.096	388.641	190.513	106.678	509.959	313.659
99.4269	116.057	340.934	178.573	267.816	142.474	1169.1
82.6381	63.9374	124.468	107.8	189.231	222.396	182.002
124.413	158.164	386.976	456.434	193.944	112.026	1084.49
125.839	115.012	160.399	48.6653	352.563	225.867	94.7657
150.155	78.0743	215.497	211.055	443.768	82.1661	84.463
60.1519	72.042	62.3008	195.8	283.407	42.4186	252.05
103.851	134.71	311.453	113.064	167.637	163.408	539.866
133.323	118.058	272.122	191.037	158.535	2679.44	564.729
171.942	2606.73	180.118	265.43	892.468	131.508	675.512
97.362	101.809	186.346	215.955	164.446	303.111	631.339
150.177	197.165	174.647	293.063	138.178	292.765	84.6327
110.839	275.934	201.488	208.43	312.078	276.48	1186.37
111.519	41.1652	152.105	122.775	378.004	285.734	414.145
67.0862	409.606	202.606	7109.9	418.032	161.092	292.08
60.7324	157.889	212.486	257.601	426.334	294.97	138.316
150.824	115.987	352.709	247.819	274.368	70.5885	339.114
172.463	396.462	466.762	164.008	319.412	356.593	1719.3
78.1896	53.2457	184.251	205.471	62.1141	238.361	418.592
142.894	163.31	139.494	126.903	233.811	526.85	831.845
176.173	54.4642	170.907	87.5708	148.722	154.949	1038.18
161.141	236.386	104.818	130.757	115.255	140.268	329.703
120.932	111.564	567.387	312.439	524.919	163.368	128.387
154.192	62.0724	41.7263	431.984	614.988	66.5364	666.994
81.4079	211.918	98.7498	142.511	325.306	403.035	373.926
126.13	160.606	205.866	320.535	365.891	149.984	395.389
118.88	41.0385	539.772	110.08	113.123	195.448	116.22
113.899	44.6656	136.674	415.214	182.478	428.151	191.179
90.4143	56.114	154.526	274.257	48.829	240.376	82.3994
226.366	94.9528	186.507	143.928	77.3199	217.175	871.268
105.348	132.213	185.22	122.443	136.089	447.36	392.379
116.948	260.281	280.482	80.3296	73.3638	239.985	120.442
220.182	129.723	175.289	376.399	511.635	287.293	361.633
76.0322	49.7567	179.275	28.5302	144.827	82.4506	783.385
88.3114	117.261	658.154	65.9856	63.7933	101.118	189.351
51.7384	215.931	433.056	123.031	110.892	169.424	387.449
68.4546	333.996	406.959	75.3853	338.029	201.385	688.085
92.4927	499.997	152.712	208.415	129.447	150.97	528.977
79.8495	41.9986	190.355	57.2716	634.618	231.151	883.886
136.05	83.6132	208.595	76.7157	257.456	196.44	352.466
51.2058	218.455	485.024	190.291	139.796	280.623	490.441
123.461	215.772	327.724	295.108	208.573	187.828	190.012
143.815	118.163	105.376	218.003	542.172	49.9609	913.553
113.456	194.245	37.1034	442.198	226.107	179.064	614.562
192.911	335.298	118.739	245.042	166.823	210.775	299.25
89.7914	154.476	519.17	185.851	301.043	283.961	706.702
151.585	162.987	69.0466	179.071	123.26	34.5206	467.946
288.985	175.222	242.757	334.001	63.8083	68.5586	473.619
183.32	242.553	117.708	96.4965	126.149	33.6456	1193.11
148.829	274.429	132.629	581.495	189.397	230.902	155.519
139.687	195.753	171.799	154.86	185.833	358.422	268.949
134.623	98.3645	173.137	116.093	185.83	113.715	231.413
135.624	226.279	143.798	177.752	197.764	169.813	622.594
158.195	491.271	107.453	129.351	285.556	74.8727	296.438
163.561	64.2295	142.21	79.1739	622.837	93.1333	397.499
128.824	115.268	131.42	33.4613	479.473	12.0865	398.943
189.201	172.442	117.756	244.825	241.52	305.634	183.743
260.948	107.668	221.028	140.369	121.395	101.546	508.722
112.598	237.09	170.283	363.308	61.3226	314.456	133.359
79.5376	149.352	36.5647	240.631	29.5554	360.881	600.198
117.866	154.416	146.104	216.466	90.6678	224.282	702.113
294.195	98.7033	324.029	94.2591	200.08	268.014	182.142
155.781	44.734	137.278	155.672	123.509	381.006	212.318
121.732	111.606	173.164	337.256	246.141	340.769	509.299
172.018	149.596	101.189	169.761	48.3082	456.06	455.353
160.831	271.336	437.216	239.536	353.415	247.686	87.5814
308.133	137.27	326.362	181.177	111.384	4419.04	521.088
108.71	156.735	142.911	240.312	169.472	497.285	185.829
153.152	388.556	339.158	182.878	127.467	1431.28	563.351
109.159	69.2481	99.5599	232.968	144.338	301.562	116.042
181.718	119.738	130.694	690.987	185.577	68.3735	204.893
86.346	122.106	163.338	171.905	357.139	151.627	302.187
185.664	71.0949	531.287	192.314	295.566	66.6143	169.765

## Sheet: Figure 3b
E14 untreated	E14 + Auxin 5 days	E14 + Auxin 3 days, Wash off 2 days	52.9.1 untreated	52.9.1 + Auxin 5 days	52.9.1 + Auxin 3 days, Wash off 2 days
9.53483	21.1994	25.9277	13.8941	13.1467	14.6967
3212.11	20.8256	8.96096	2536	54.4373	53.1038
11.6072	17.9286	27.4143	9.5941	17.2965	12.4703
19.3223	28.4696	8.65929	18.259	35.4251	24.5324
8.13636	11.1228	15.9862	35.417	13.8097	15.3739
13.9939	9.03175	19.7511	33.9321	10.6853	19.7837
44.7169	10.0493	11.7874	97.3586	40.1823	19.8385
5.5697	13.0661	19.381	21.2545	41.9517	14.6159
15.3043	5.68657	19.5347	10.1172	18.9605	20.0965
14.0612	9.29923	6.235	10.4868	22708.5	14.7583
9.87079	15.281	21.9636	11.0238	19.3345	31.9108
9.189	72.451	12.3363	13.2119	37.0043	125.115
12.934	12.0839	13.3711	24.7302	16.5044	43.9498
16.1705	11.396	14.9806	7.23438	137.671	8.77103
5.81287	5.95302	22.9752	8.7005	23.0929	20.2217
5.20082	14.8791	36.334	6.27941	12.6986	15.3088
6.35	14.0321	11.4518	10.0863	19.464	73.2669
7.73764	6.77083	21.5131	76.9365	57.3808	34.513
17.3776	30.5911	10.8562	7.18056	52.5736	40.8683
18.0232	8.85765	25.2214	19.4932	184.145	28.5041
11.5714	17.1224	25.3265	11.4142	18.3682	18.7984
19.0485	96.6047	8.21875	9.83602	20.5301	24.5407
9.0538	50.014	10.788	8.13158	26.3457	32.4389
14.7356	32.6834	38.2722	8.9662	22.5977	747.921
32.6296	10.0978	26.3938	9.80984	20.4767	25.8247
20.0301	22.4198	13.1779	9.47333	14.26	14.214
6.592	11.8954	20.5	25.9841	131.019	17.9792
9.05581	13.546	19.9172	17.8605	24.2948	16.0498
10.3161	16.2026	28.519	15.8669	10.9428	22.0125
6.57831	11.9877	12.5393	10.4382	54.8039	28.4484
12.7191	12.8842	10.8767	14.1552	18.3895	138.016
7.34783	11.7845	20.7758	9.4164	3204.6	14.5677
13.3412	11.5312	17.2653	12.223	622.763	24.1617
5.5	11.9968	13.787	58.6063	24.582	286.933
6.73632	9.11364	20.7943	16.0175	35.6654	14.1033
17.7035	6.11811	14.4268	12.8592	424.393	30.9944
11.3779	16.2195	20.2734	10.973	45.6377	29.3354
18.1942	7.87195	18.6599	11.522	161.06	67.0602
8.46021	7.08901	35.4597	15.8841	23.52	13.8698
17.2513	9.78767	372.244	21.8295	14.6424	52.5
9.1626	10.4693	4.49587	34.9592	21.0986	18.7952
13.9607	13.0549	12.1736	9.42786	16.2969	26.8496
11.5819	21.8112	16.5894	18.4159	41.2347	37.5855
11.6462	7.4966	7.46341	6.53555	14.6181	19.4935
26.8839	7.46842	17.3229	15.107	16.9206	15.4158
7.09825	14.8618	11.021	8.97458	16.0678	11.568
23.9581	19.098	9.06773	19.4638	25.8109	13.3498
35.1558	10.9667	36.7415	20.5677	22.4964	13.4433
22.4719	16.089	10.3763	16.7119	34.65	32.6552
7.85714	14.2378	30.8093	23.7539	59.2254	15.6962
27.4766	17.7692	27.5797	10.8939	48.1283	23.6401
6.94737	9.07101	11.2291	26.4944	16.4091	12.1774
9.11588	10.2683	12.7848	11.0159	75.1706	36.1971
7.67308	12.4597	21.507	6.08642	33.5915	43.7528
7.73063	32.4515	16.8826	7.68519	34.453	20.1413
22.8489	26.331	15.1905	28.2348	395.906	15.983
29.3898	14.3352	9.46875	15.5765	18.537	21.3381
9.56557	13.9302	31.7425	22.7589	25.66	20.5445
20.9224	13.9358	11.9147	8.05556	44.0164	53.6451
29.2273	12.301	14.1786	10.7313	24.6174	23.1609
17.7412	34.2353	15.4975	20.3539	25.8562	30.664
6.32629	28.518	8.37349	66.312	18.305	22.062
26.9422	19.3487	13.7542	10.1646	41.4318	8.05312
16.3832	30	17.565	10.8883	24.0227	53.2258
10.2843	21.0347	13.4936	10.0732	16.4953	31.3932
7.76821	10.4803	15.0698	10.9487	19.9729	231.328
14.218	45.9383	77.0599	35.4977	27.136	25.553
28.422	17.6969	13.0385	10.2709	20.5806	199.135
19.7855	11.838	16.8681	12.0142	12.744	114.311
6.8319	6.21133	9.12698	13.229	10.5331	26.4635
27.607	11.9129	11.7621	9.30178	23.7188	14.5065
6.11429	19.5188	16.1574	427.002	88.392	12.6032
7.83684	12.6889	9.70485	13.9275	42.4444	15.6581
17.4836	12.2028	31.684	15.599	34.4527	20.878
6.46599	19.2339	7.50993	15.0472	12.3333	54.3301
12.4763	34.8452	19.7347	6.99022	22.185	22.6327
17.9446	12.7564	25.8431	15.0892	22.6297	47.1519
13.1974	10.0693	8.78	14.3435	30.8937	27.3526
11.2616	29.0172	27.9681	7.5249	34.9227	15.0175
14.0105	19.2007	34.098	9.29798	15.6635	12.6293
9.32665	17.1714	12.1918	16.4917	54.8852	15.1406
8.30147	9.43852	13.0884	13.7079	31.9954	15.2188
15.8005	11.0372	9.89375	13.5676	20.4424	34.8298
9.23952	8.9949	13.3379	19.5357	53.3577	244.352
5.23574	21.2674	29.2532	20.1059	24.1648	9.9316
8.48958	57.0893	18.539	11.9758	26.1045	26.0123
15.6597	10.4427	11.5747	10.8114	476.602	24.1865
11.8243	16.4906	34.1047	15.4875	33.3425	28.7852
19.1825	8.82254	23.2323	40.2348	89.5301	143.984
21.335	8.99543	6.15217	10.538	74.5469	20.478
11.0413	18.2302	28.8674	12.7306	223	14.2601
10.2147	14.6787	10.5827	11.8395	24.5214	32125
11.3134	19.7554	17.8684	8.11795	15.7851	27.2308
8.2521	20.7293	29.4125	9.43651	18.5361	14.9812
10.7611	7.55682	6.81784	8.28977	18.9779	31.0142
8.33333	14.4375	16.1561	16.9856	81.8525	23.7681
8.52672	16.1903	14.9375	30.4342	24.3189	25.0567
23.573	9.84016	9.9	8.49367	23.8634	15.4828
6.95402	16.9286	8.96774	14.1655	28.9484	82.9745
22.9589	10.3249	13.161	24.8384	16.8903	23.6997
33.2204	33.1369	9.15018	13.4076	67.3855	34.1521
6.74834	6.57312	19.7019	15.2734	24.7979	10.8084
7.53918	19.2549	13.1046	29.34	18.9122	34.6257
8.90439	10.8447	30.5336	9.92355	39.6622	371.793
5.50987	8.09494	25.9239	19.0324	14.063	21.02
20.2331	9.29545	31.2217	22.1412	173.906	17.987
7.69617	22.1545	12.7421	10.5845	16.5278	8.33992
110.021	20.2274	32.6937	21.3737	12.689	18.7
8.56818	10.318	13.2006	20.013	17.0711	42.0292
10.8309	27.7308	10.5472	7.3691	21.1226	147.801
8.29648	6.68984	13.9656	7.98034	234.622	24.5719
8.24116	24.0082	33.4027	29.5294	21.1953	11.9485
6.5561	11.7534	7.01852	11.9142	203.612	24.5254
15.4352	12.8529	16.3013	10.3991	18.6751	2495.65
5.7605	12.9437	15.3535	7.82727	11.6937	13.0157
6.37613	14.6149	23.931	8.96226	300.16	24.225
7.23936	28.515	6.3	15.8234	20.1304	13.173
6.94907	27.0244	19.6573	83.4282	22.5129	25.5172
19.0141	8.37757	27.1729	11.355	50.6974	17.4745
29.9336	10.7209	11.0296	23.1618	324.473	14.1053
25.9228	24.4708	13.2255	17.7968	13.5561	8.47782
29.4972	19.3551	14.6738	35.2188	20.6382	18.2025
14.5155	11.6289	14.2959	7.6386	18.6218	29.732
26.4922	15.799	9.172	13.9507	32.5104	21.048
13.3353	35.6498	9.77596	7.57333	763.218	275.217
8.06343	6.65333	29.1573	19.3721	8.87423	88.6563
8.31868	8.2029	11.1402	20.7328	119.185	15.3976
7.22388	11.9877	14.2044	21.1178	39.2026	13.6863
12.6641	12.314	9.12143	11.3437	65.25	11.3539
9.89344	11.9671	21.2975	6.08955	32.3828	15.5751
9.86335	11.6618	11.1826	12.3824	15.6109	4.71556
169.575	28.377	6.74	16.5346	110.017	433.21
29.6014	33.3163	12.8051	20.1776	77.5768	32.8289
8.16832	25.9483	16.25	12.385	33.0179	8.69014
8.02389	13.7596	9.71761	19.0814	35.5747	614.31
7.37778	10.404	27.2386	28.8797	23.5273	36.9724
11.7742	15.8229	12.7955	10.7881	18.6184	24.0529
12.0895	14.4777	22.125	12.1176	19.7435	11.6927
32.6174	13.1626	9.13389	11.4743	105.523	21.3186
6.8209	5.98932	11	30.9279	741.985	35.3254
12.2618	16.5793	31.4335	18.9609	30.1486	25.3073
8.69484	27.2379	18.1128	35.6023	3899.16	12.0284
2682.47	8.69194	11.1103	26.7952	524.268	20.7449
9.11491	24.2262	8.02419	18.2697	31.4046	25.4714
7.19481	14.827	11.8081	21.1457	20.9095	40.3655
21.3382	11.1391	33.25	6.86168	83.9795	102.366
55.2176	9.59244	15.3673	19.5448	14.0217	16.0439
14.8082	13.1992	18.6005	10.5669	95.4318	25.5669
23.5833	11.9065	18.6971	16.2461	80.7313	22.3722
14.1061	40.4605	8.1055	7.53483	37.5337	32.5096
8.39059	9.38272	27.9891	17.0938	16.3364	16.9051
24.9607	15.0842	26.1942	11.3977	51.6544	16.8517
6.20186	11.4156	7.85526	14.876	78.9793	28.8201
6.45985	26.4187	10.1467	14.3128	85.1174	22.9356
14.0575	28.7323	7.96703	8.99286	53.5714	13.2312
8.79208	21.3119	17.13	15.9692	27.6576	12.6125
29.8117	23.8241	20.1243	12.2471	8.4802	14.3552
18.3835	19.9552	11.7079	8.13622	23.7927	9.875
4.93605	9.03571	30.4134	11.3389	10.8116	11.4078
11.4013	30.8992	28.7284	14.166	53.9864	9.94831
21.694	29.5388	14.3314	20.3143	245.862	19.4135
7.81795	26.7068	11.5758	15.6967	33.1242	176.512
21.929	9.83898	32.8432	17.3154	17.1518	373.235
11.3233	10.3377	11.9138	10.037	16.1988	466.822
18.8258	12.3197	30.8154	9.14504	36.3907	26.1756
12.3889	31.9	10.3116	15.8715	27.3	79.939
12.4984	30.6142	13.4242	10.9385	29.7043	18.6957
17.4644	26.5606	7.95362	6.78502	61.1183	9.75831
25.684	10.208	9.26071	20.5682	20.922	22.6608
15.6683	18.851	19.2188	11.7692	27.9559	14.0552
16.2298	11.0049	17.3045	24.3886	73.053	19.8268
29.2198	19.6532	10.6064	14.2273	21.4556	22.8478
8.05986	10.9611	16.3161	17.8289	42.3657	17.8893
7.38802	28.7225	57.0683	22.9942	1248.28	50.4141
8.84667	29.0784	31.9926	11.4307	15.5291	28.4094
21.151	28.1484	5.3578	10.0606	20.7051	12.0422
24.7065	13.6356	27.4807	9.61078	16.8571	24.5551
14.8032	14.0138	16.1116	20.637	77	18.0976
10.8725	14.5131	10.7	10.4842	70.7727	35.6743
15.0343	888.441	21.6829	11.8908	19.0831	17.2609
11.742	196.69	23.1316	16.2986	14.7673	13.442
20.6737	15.2015	13.4023	21.2558	122.362	45.8678
9.66154	9.13497	13.3498	10.9585	134.54	1509.56
20.2782	10.6154	8.34135	19.6763	19.3292	18.0337
8.87948	52.2209	27.7438	33.6601	23.3349	16.6578
21.0201	32.5675	9.57655	15.1176	70.9026	39.5282
34.6979	11.0952	6.97101	10.4474	21.1899	43.7889
16.8788	11.8684	8.08791	16.7301	12.128	21.2793
10.8471	17.3108	24.5462	35.7664	31.1093	21.4679
18.6569	9.39163	29.7475	56.457	22.873	12.9935
32.2404	14.5307	17.1955	10.0471	22.832	55.7742
10.9052	19.4527	22.9197	7.48552	120.067	11.21
31.9385	32.055	8.00626	15.3953	13.4602	15.1548
15.3443	15.873	9.51672	33.1816	22.4853	11.1953
33.324	18.4159	27.2453	34.0492	33.4208	30.2898
7.56	8.60989	31.6629	12.7594	16.0997	12.7124
13.102	12.9124	29.5805	10.8365	28.0184	49.2776
9.04813	11.2933	16.5139	7.03681	11.7195	41.0406
30.742	27.5445	31.879	9.19355	880.038	1218.24
15.8903	11.8382	12.6325	16.1727	1887.56	11.172
6.49099	21.0724	15.1171	29.0223	22.8291	16.5489
6.42353	22.7053	10.1529	7.84848	16.7448	19.5444
12.87	13.1778	30.3771	8.16797	14.3289	34.6316
362.752	17.3237	21.4368	7.28571	16.7438	11.6331
7.5298	26.356	24.9852	30.7163	31.1037	28.0605
4.50373	12.0823	9.15385	11.478	30.97	21.0311
9.31718	23.0952	18.5714	17.5852	17016.4	19.3636
9.43523	8.85142	15.2538	11.6254	19.2045	23.197
21.5686	8.38032	11.4906	18.3056	31.5337	505.952
21.0576	14.8579	32.1111	8.95187	118.449	11.7052
11.4677	17.8962	9.53719	22.2237	356.737	14.9147
6.35459	15.3202	31.541	33.2253	315.972	32.542
9.83158	16.0806	28.0503	25.8557	20.93	41.3421
14.6361	10.5122	10.7739	21.8563	37.8734	27.3682
22.9398	25.2972	6.31915	24.4006	64.4476	81.9483
34.0826	9.16552	21.0593	25.5534	40.9407	207.967
16.8429	8.81818	27.4802	15.3774	35.1709	41.297
7.711	19.5413	10.4101	12.4916	1379.7	17.46
11.0069	18.44	23.3488	13.7808	25.6019	38.1373
28.781	10.4844	26.5337	12.5	31.5714	20.6234
6.31	7.22131	33.3467	7.27205	40.7416	157.48
8.10588	13.3343	16.1119	7.93359	18.425	15.0138
10.6865	31.5226	13.2287	15.2412	9.49505	12.2414
8.59394	34.9389	11.1707	8.1037	21.2163	89.5543
12.95	9.86992	20.1003	9.44828	38.6349	12.9561
8.13441	21.6066	15.3374	9.16043	26.6267	23.5721
108.993	13.1705	8.94907	10.9554	7.32967	43.6464
24.9296	7.92727	26.4437	35.2364	16.6773	26.7547
28.4938	11.502	12.779	12.3692	36.3498	5237.24
11.2771	33.5863	30.9558	25.0833	24.5241	42.6649
38.1527	5.92118	24.1185	13.6331	21.2952	25.2378
13.6556	27.6444	13.4686	15.3896	72.4524	31.4979
11.0229	31.5906	26.4855	31.0205	23.8363	23.6748
24.3824	34.0435	7.2623	19.3933	23.9279	18.4776
20.6814	15.3043	30.3262	10.1098	87.8899	26.2418
24.273	223.824	31.9312	12.8805	21.1176	835.62
6.84536	15.7786	27.9094	14.8176	46.1579	17.6029
9.10247	13.7584	27.6755	8.47603	15.1101	19.2535
31.0929	11.1406	15.7731	14.3783	58.2037	18.5714
8.85625	35.0699	13.0913	12.0462	39.5421	42.4074
24.3409	10.3306	17.8969	15.8373	85.2	21
25.9835	21.9095	9.83628	19.8283	22.9946	29.2581
9.22444	10.25	12.318	210.934	383.525	9.14949
29.6852	10.5661	11.0271	17.4535	34.2301	232.208
12.3587	10.1257	9.808	33.8542	13.4679	26.0542
10.6504	103.647	22.2434	15.5467	20.8261	20.6386
22.1145	8.29363	11.685	8.57955	78.8829	9.33726
20.007	20.0543	7.64968	13.8487	18.7319	18.9075
6.87432	21.5367	11.5809	7.42045	199.259	12.8519
7.82508	11.5641	12.6037	20.0761	22.3758	41.8214
8.46809	10.3106	12.8052	24.9561	96.6548	17.675
13.1824	9.77561	11.5274	15.2957	39.314	24.1648
15.8509	12.6273	17.1886	9.6413	6004.61	35.0495
9.58824	22.2843	16.3715	14.2149	15.9944	20.551
8.92099	15.9373	7.68116	12.8607	25.6859	14.1583
9.84221	23.8145	28.2046	6.86719	786.359	15.9027
8.66574	31.2467	8.05042	16.3574	12.8376	18.1574
13.3913	25.1823	19.742	9.58173	13.7891	45.3696
12.1554	20.4415	10.6099	13.3397	58.9293	22.5868
34.5048	19.9084	19.4375	17.489	25	16.1565
19.4862	27.1355	10.4023	18.0398	69.0291	10.9734
6.91406	71.3737	11.5566	34.0862	25.6256	16.1852
10.77	16.414	23.068	14.9717	25.1756	22.0387
27.1137	8.86222	32.3253	10.7722	303.697	100.788
10.25	12.6217	35.6127	12.6753	439.471	560.738
16.2778	47.9733	11.051	14.5393	33.0913	26.6974
31.8114	10.8671	13.0155	10.9784	47.3289	13.6461
7.50254	24.1687	7.81644	16.5804	177.438	28.4421
17.1296	25.5953	10.358	10.2415	100.287	12.8373
11.7309	21.7986	23.1364	12.2	19.625	27.6996
8.42733	29.2292	51.5671	34.4842	21.7205	346.645
6.95789	6.62112	22.0751	12.4862	21.4708	11.4247
6.63653	14.4545	22.9086	27.555	115.511	43.0548
27.4338	8.31336	10.9933	13.4581	535.14	38.385
29.0766	11.7349	11.2791	28.1102	24.6154	9.95708
9.21767	7.26667	9.68664	25.0933	126.282	32.2774
6.61255	31.5137	36.4433	17.439	32.9217	19.9862
13.1702	15.0922	30.729	19.7545	21.3182	28.875
15.0902	20.5435	17.3581	8.88429	18.3227	35.1579
8.75664	13.5854	11.9867	10.8986	14.1462	9.55914
11.1209	377.186	10.5354	19.3731	1038.53	18.1488
28.0168	13.949	32.4017	12.6373	31.9685	12.3894
17.0377	8.42473	8.17668	15.494	39.7731	23.7931
14.628	20.5081	27.1695	11.5495	31.9658	16.3929
7.89813	11.6047	7.94118	15.4064	44.9123	16.2407
26.4576	10.0682	13.5933	10.2136	28.7174	35.4965
20.4043	8.56364	18.7844	28.4636	732.911	53.3806
10.5022	12.6715	11.0312	22.2265	343.339	13.4196
8.14699	12.1138	27.807	8.4	196.689	9.21212
6.53125	11.8744	9.37275	7.72901	62.5017	20.2523
6.93023	37.1873	13.7537	10.0729	14.65	4194.19
20.7471	27.6582	10.0314	8.89423	24.6124	53.3158
10.9041	6.37154	29.7089	11.0995	6096.2	15.3386
6.74495	12.2422	17.068	11.7831	30.7895	18.1913
7.68722	12.2867	26.3741	15.1762	31.8233	15.5166
208.972	25.9897	22.3953	9.45139	22.654	75.0174
12.0345	16.1384	30.9263	19.4697	19216.3	794.518
10.2702	11.5725	12.8862	32.25	25.1612	44.2466
14.7538	10.9948	16.1771	15.8981	15.4721	28.944
20.0759	11.9496	28.2253	9.34884	49.9118	26.2303
26.8621	27.4144	10.8889	12.0271	25.6131	486.203
15.8339	13.3934	8.44371	12.7656	24.4914	30.2027
8.18289	19.4959	11.6796	14.1619	93.34	15.0995
19.1797	21.0534	21.8518	21.25	21.6895	12.7346
7.12105	15.32	15.5697	11.3815	22.5465	12.2488
8.4375	9.95425	30.0369	36.3311	21.329	33.9524
24.9252	14.3719	10.6751	14.4663	32.7586	14.2403
8.47834	9.63192	20.0321	12.7927	23.8919	15.5446
15.0889	33.4387	9.59316	8.43452	11.732	107.82
17.7737	8.81407	18.3014	13.4942	69.2882	17.3574
15.8316	11.3655	29.9486	18.3649	27.0952	11.4503
23.1189	11.5266	8.1075	17.4947	26.1712	15.3079
22.9339	25.7441	31.404	11.2054	21.4249	21.1438
14.203	15.9228	34.7588	24.0769	988.544	14.8122
55.3632	9.51155	26.204	18.8632	873.146	24.2805
22.268	14.9083	10.3854	73.5105	137.616	19.5854
7.13613	10.3091	32.96	10.5193	6948.44	10.03
31.3708	19.6647	17.5818	11.285	30.8107	13.872
6.9385	5.63441	18.05	8.25258	41.066	86.6467
32.9585	10.338	32.8778	9.47682	21.3531	23.6622
27.3827	13.5368	19.2903	10.4983	393.125	24.5465
21.5041	14.3184	36.7228	10.874	23.7888	17.3257
8.62554	19.2616	13.4708	10.0403	16.7376	19.1218
38.8682	8.99487	28.5065	31.6903	40.5876	19.0876
35.8549	11.1562	9.80315	23.5395	39.8536	13.5661
8.10513	10.1056	12.954	8.60563	20.1348	17.728
6.44804	15.0933	16.064	9.25313	59.8602	17.2748
6.93793	17.5303	9.97101	11.1749	18.2454	29.75
24.9781	17.3393	20.8377	9.68046	283.732	22.9455
28.2438	20.2518	6.2973	8.04839	39.0662	263.338
17.2635	11.1156	11.2543	7.7044	16.9439	10.2512
11.1935	18.6287	32.7694	17.337	133.893	36.1813
11.4738	21.3392	10.733	19.7595	22.4606	14.3732
29.0207	16.8136	6.91279	10.8426	28.7333	29.5732
9.21549	19.8011	28.1538	10.7204	80.3434	34.157
21.1591	12.303	21.1356	217.386	38.9307	13.0905
7.00737	23.598	7.74812	11.7012	10.6237	9.01689
17.7692	24.595	12.9235	15.9101	21.9157	12.5789
6.77397	26.577	19.3791	18.4372	22.8458	20.059
10.5775	18.3349	6.15038	9.69027	42.0338	11.8169
11.8624	14.3534	7.88593	14.9632	39.823	38.7829
17.1253	20.5909	9.33094	26.3739	4532.83	44.3151
33.9922	23.3782	26.5144	16.6691	21.9914	14.9769
11.0213	11.4887	12.8264	8.58148	17.0452	19.493
10.6729	14.0226	12.956	11	18.0125	25.708
11.543	24.5224	30.4346	13.6014	19.7883	21.9832
6.42246	8.67251	16.7062	10.7966	19.7594	14.8284
19.5177	10.5781	17.605	14.8081	51.3289	14.2805
19.6648	13.3018	9.29022	15.0993	21.084	30.0913
15.7414	23.315	27.2038	9.29327	582.781	19.0965
21.0588	14.6631	24.8246	17.2641	16.3859	22.0816
18.2016	13.4481	12.0523	10.6462	53.6246	22.5886
16.4798	20.5484	34.1756	12.2079	141.609	196.501
19.2518	13.5915	8.14973	12.964	16.2835	17.8858
19.4813	25.7535	9.58264	12.1274	45.4926	38.1144
35.4949	24.9662	20.0767	16.3568	53.7198	81.686
8.8287	12.0476	15.2197	12.6077	16.1834	22.9758
9.2149	20.7212	8.10526	14.4161	30.2629	24.6241
14.1991	12.7026	36.8155	10.5607	19.3673	19.8516
7.18927	24.1336	25.467	7.20253	237.388	11.2695
533.396	7.09787	28.1671	6.96758	74.8	12.1558
7.42857	11.5577	11.3404	10.0497	25.0833	13.4146
9.49866	11.882	26.8925	16.5798	32.8187	29.3056
9.01871	19.7149	24.808	12.4407	32.9752	15.3983
36.5515	12.2138	17.0473	19.9287	21.1751	20.2
7.6431	15.8009	30.9057	24.9511	6339.62	33.8529
9.08647	27.4612	14.807	15.166	30.521	17.1602
15.683	7.01538	12.8215	36.2057	24.4514	47.8386
13.3289	10.4113	30.885	16.1154	51.3068	55.8045
8.81461	18.5668	14.6724	7.58791	27.6263	226.838
26.0259	29.98	92.8688	8.55422	31.3064	16.0224
8.19126	23.6782	24.8342	8.17959	48.3258	14.5105
9.43846	24.0274	15.4487	8.66098	36.3363	5344.56
8.15126	23.5118	11.3478	12.7332	24.6226	12.3401
16.9688	8.47573	9.85382	47.084	15.4634	16.3527
11.5535	10.5339	15.0645	12.9248	23.3231	24.4067
6.44643	11.1118	24.5031	8.83475	25.0038	142.489
7.66995	18.7719	31.6685	19.5743	56.8789	17.152
18.3719	10.9347	14.5	9.48848	51.2913	16
4.29614	23.636	33.2183	10.3095	18.796	12.0805
8.99712	15.9289	18.5417	50.379	25.9782	14.9433
6.15825	19.7153	18.7837	13.5438	28.4254	14.45
8.10825	13.6015	14.6414	28.085	21.8979	54.3018
20.5387	10.5017	9.01792	18.3858	245.566	18.766
20.3825	29.9615	7.95683	21.3425	72.9604	25.6691
14.4213	13.1714	33.599	22.4089	27.5882	42.6542
9.52133	23.8178	31.4311	40.0838	5130.3	20.3613
16.5747	11.7081	8.73377	15.0529	174.402	14.1235
8.67838	7.64516	20.2897	8.32967	290.55	20.804
28.5333	11.129	32.6605	10.4451	1096.31	20.5663
13.8229	19	14.1514	11.7682	32.375	24.708
224.575	17.7637	8.69141	12.3385	49.6588	23.4396
11.5918	8.74441	23.6649	9.67059	21.8056	18.0207
6.16446	17.3514	28.3364	21.4429	24.2925	1389.03
21.3478	29.5864	25.7565	11.1933	30.0328	9.33051
6.96094	15.3125	10.1799	16.5075	25.1323	27
14.6216	17.2286	82.3419	20.9336	4949.49	42.472
7.42348	17.9468	5.72263	7.89968	48.9427	45.3969
5.86175	9.90976	19.0302	10.5689	13.0912	25.534
7.95082	16.5502	6.96479	7.80337	134.733	31.0195
11.1315	18.0826	37.1048	7.41827	37.2474	15.9141
9.99174	10.9926	9.88265	27.761	28.4874	21.1369
22.8062	12.6286	33.7893	16.1839	20.3188	10.1184
19.902	12.0857	16.1031	11.2201	49.971	139.896
9.68033	26.283	20.8416	20.8298	3932.21	19.9327
12.5377	10.1463	24.4462	9.79046	28.0221	11.8566
12.5502	10.5824	28.5803	34.6162	26.5693	17.0917
13.7932	15.0954	19.5141	18.7041	17849.2	17.678
10.9738	25.7336	29.6605	25.3656	25.61	12.6267
13.6316	12.2523	27.4066	10.6416	29.8108	27.7047
33.078	9.27044	16.9493	6.6831	26.6376	16.5872
6.82246	8.91209	32.7091	8.47044	19.4679	14.0587
10.6426	17.1119	9.16905	9.61356	20.8113	78.3215
21.6349	15.7054	7.18969	6.03404	23.3959	16.702
26.173	28.0567	30.9029	14.9797	434.017	580.978
12.2463	19.2188	31.9072	18.0646	32.1339	27.3871
27.8118	10.4924	23.9864	20.4924	20.4146	48.8205
36.0287	11.1896	12.4375	14.2276	22.2683	27.4199
18.3185	18.4774	13.7185	20.2405	821.478	8.58794
10.4217	32.9097	16.3966	12.6782	32.9393	9.43443
24.5498	21.215	33.3234	15.6782	22.3401	8.77054
7.801	14.0301	16.8713	7.25164	21.4041	15.6443
6.76077	11.4344	7.69615	29.7352	52.5172	15.3919
15.0758	13.7099	14.3565	8.9006	9.12658	30.7689
29.804	12.933	11.1942	9.81754	24.6854	11.0352
19.0745	8.4803	28.4028	10.9038	34.1188	25.7594
8.22222	10.6584	26.7627	16.3809	22.9573	67.1805
8.48294	21.8341	12.8827	14.2852	23.9826	25.3716
24.5173	26.671	14.4022	19.2513	15.8107	25.8857
34.3241	21.4155	14.7726	10.0312	35.631	28.274
24.8447	27.4627	9.49091	11.4346	17.2188	13.8791
31.3406	9.23906	13.4639	9.19303	24.0569	59.3597
17.0381	8.95146	10.0075	11.3438	20.1481	71.1287
6.20417	11.7512	19.9662	7.92727	310.288	45.2747
6.21429	14.9405	26.5859	12.0372	20.2207	109.297
17.6497	19.6721	15.1193	19.2807	12.1955	56.1435
7.76692	16.3265	16.7379	18.5613	42.7295	7.0813
21.2416	10.0567	13.8269	8	27.1715	13.0435
25.209	20.3568	10.0048	9.15108	97.4635	35.6034
10.6978	10.1561	13.0402	25.9818	35.2742	19.6512
9.08618	46.5562	16.5385	29.7337	9.06571	12.8674
18.1308	7.92523	53.0726	11.7063	21.8472	9.12791
14.124	20.5183	16.9571	20.0724	8.70402	32.4345
14.8454	8.59375	9.64315	24.2011	28.0051	11.6524
5.69365	25.742	8.54493	17.4428	15.3613	40.0966
17.0367	12.3796	24.4142	11.6684	30.1996	18.3024
8.5043	12.5375	11.2052	11.0303	21.9706	173.845
9.62338	21.223	21.8117	8.66071	15.5385	39.9619
8.04297	16.2036	15.5969	6.34021	37.2762	13.7114
22.5611	10.5901	10.1579	11.2953	18.1609	80.3125
8.43623	29.2674	28.8133	25.3181	595.456	11.1875
17.1443	11.9449	14.45	13.517	9.88451	64.8137
22.6776	8.2616	26.7234	10.6082	17.7064	12.5789
6.29691	8.03889	11.7463	12.573	21.4688	24.2454
8.32597	22.8797	17.3046	11.1176	1381.48	111.264
32.435	27.1762	22.1603	6.67488	159.694	31.0696
10.784	13.3096	12.9009	7.74349	34.301	27.1128
14.23	10.1152	17.5811	12.7432	18.5687	12.0312
11.2267	9.68548	12.2065	20.7422	25.1421	35.7636
10.2526	13.995	34.4222	9.77632	21.819	22.4964
15.7185	6.3384	7.70787	10.5504	19.3286	31.5789
9.86916	32.3231	14.602	16.1667	20.5625	37.9578
17.9585	8.10072	10.9714	17.366	31.593	9.54348
12.4713	28.5115	16.3439	7.23547	19.5605	22.3119
19.9602	14.7089	13.3571	22.2611	50.8358	13.9459
10.6971	9.0628	12.3261	156.712	22.5917	17.6243
13.4331	6.68972	15.18	39.1497	31.8784	20
13.9863	11.8421	22.305	16.4099	24.8454	13.686
19.8709	26.4902	23.8868	17.9343	601.593	22.8614
8.14472	11.2052	26.3553	9.6835	28.9041	28.1397
5.08879	17.8033	21.966	10.0944	52.1813	29.192
5.64179	15.866	11.9476	20.0838	125.46	60.5814
9.56593	20.5702	12.3855	12.854	78.4627	13.684
7.74899	21.0396	13.5614	13.9538	38.815	16.0458
9.39186	13.522	7.92411	28.9049	59.5562	26.0278
11.1872	29.2781	33.6696	6.3197	5428.29	27.6913
8.92233	11.459	43.0343	17.7568	86.6087	17.4092
13.3627	12.0336	651.664	11.3103	18.1384	16.2865
8.42731	19.7235	16.4818	14.79	1965.32	16.5934
5.94819	8.8	21.102	13.1222	31.1365	24.5895
19.3668	25.5768	11.9312	8.67751	38.5414	29.8798
14.7885	16.5326	20.0652	9.90141	180.371	21.0123
15.0766	13.3714	28.0058	5.25201	23.4715	9.7062
14.8093	12.32	7.92529	7.35644	27.9082	14.494
6.22484	32.3063	9.6943	14.938	18.0756	14.6107
19.628	12.2872	12.7118	9.6019	633.553	14.0842
18.1492	8.79839	12.6205	14.7692	16.448	13.4745
13.9661	19.2945	21.192	15.1884	19.4095	15.7687
32.3582	7.671	8.97802	11.1204	23.3378	14.4565
14.0485	32.488	29.284	19.875	16.1049	10.56
40.1814	16.4675	11.4393	11.4574	31.0255	2059.98
23.9596	17.4939	27.7348	23.3408	142.842	3370.21
8.22308	14.9286	21.6008	10.2687	68.2821	13.9576
6.70718	27.1702	19.0431	20.4046	936.973	12.8675
7.64151	8.05728	7.21557	12.8512	19.2607	24.6783
7.2335	26.9432	11.9756	18.0711	69.0278	8.975
7.82323	25.1268	22.445	23.234	49.022	11.3578
36.7045	28.7655	18.7324	8.44969	55.3817	12.9058
14.618	11.5264	9.86413	8.36336	15.6992	24.3627
7.34322	12.8258	8.63922	12.8903	12.4673	27.0417

## Sheet: Figure 3c
	Relative 2C gene expression changes (Log2) upon CTCF depletion (Data extracted from RNAseq datasets_Nora et al, Cell 169: 930-944 (2017)
	Genes	WT_untreated_rep1	WT_untreated_rep2	WT_untreated_rep3	WT_Auxin_Day1_rep1	WT_Auxin_Day1_rep2	WT_Auxin_Day1_rep3	WT_Auxin_Day2_rep1	WT_Auxin_Day2_rep2	WT_Auxin_Day2_rep3	WT_Auxin_Day4_rep1	WT_Auxin_Day4_rep2	WT_Auxin_Day4_rep3	WT_Auxin_Washoff_rep1	WT_Auxin_Washoff_rep2	WT_Auxin_Washoff_rep3
	ZSCAN4C	-0.622267	0.422133	0.200133	-0.155367	1.02763	0.635433	0.949433	2.10033	2.53183	2.72463	4.22083	4.12753	1.71773	2.82263	2.88653
	DUXF3	-0.5989	0.6233	-0.0244	1.3194	1.0416	1.052	2.8002	2.15	2.2624	3.8426	3.6933	3.2091	2.9104	2.3254	2.1602
	ZFP352	-0.8518	0.6756	0.1762	0.2263	2.0749	1.4622	2.3195	3.1986	3.0763	2.8871	4.4428	3.8794	0.2091	2.5191	2.1308
	TCSTV3	-0.9897	0.623	0.3667	0.8138	1.7534	1.2865	1.276	2.7017	3.3726	2.2369	4.32	3.8873	1.8457	2.5778	2.2516
	SP110	0.239667	0.333567	-0.573233	0.238367	1.34917	0.503867	2.07177	2.37977	2.51167	3.11017	4.10547	3.52387	1.55107	2.04997	1.40717
	TDPOZ1	0	0	0	0	1.784	0.1725	0.8496	2.2259	2.2398	2.0292	3.6807	2.7767	0.6554	1.9931	0.5167
	Dub1 (USP17LA)	-0.4693	0.5709	-0.1016	0.0961	1.6953	1.1255	1.9047	2.9877	3.3086	4.1908	5.5101	5.1274	2.4085	3.3995	2.6523
	PRAMEL7	-0.567633	0.548267	0.0193667	-0.978433	1.22917	0.563367	2.04007	2.07297	1.72827	3.32577	4.40327	3.77817	2.97587	3.59547	2.39477
	EiF1Ad8 (GM8300)	-0.111467	0.0530333	0.0584333	0.716433	1.52383	1.29443	1.83773	2.90913	3.46843	3.61923	4.82393	4.87673	1.74673	2.80413	2.72863
	MT2_MM:ERVL:LTR	-0.421967	0.288033	0.133933	0.299733	1.25863	0.881533	1.51213	2.27823	2.62633	2.83793	4.17793	3.80973	1.08663	2.11733	1.66713

## Sheet: Figure 3g
		E14	52.9.1	52.9.1 Auxin	52.9.1 Auxin, 18h wash-off
	Dux	-0.178325	0.660954	4.80524	3.60643		Data originated from normalized Log(2) transformed
		0.181451	0.615692	4.92118	3.63508
		-0.003126	0.870324	4.91236	3.7591
	MERVL	-0.0650631	-0.117624	6.29976	4.37697
		0.0759392	-0.113601	6.21991	4.37666
		-0.0108761	-0.27951	6.26716	4.60081
	Zscan4c	0.121573	-1.58801	8.42178	7.01235
		0.0462418	-1.46122	8.30838	6.83805
		-0.167815	-1.28544	8.25756	6.91175
	Zfp352	-0.0914433	-2.12629	8.20437	6.24442
		0.237317	-1.3342	8.39039	6.16291
		-0.145874	-1.22305	8.37123	6.21302
	Tcstv3	0.0898715	-2.11166	7.45332	6.12707
		-0.0892239	-2.22726	7.76332	6.18914
		-0.0006477	-2.32454	8.03353	5.99063
	Sp110	0.424504	-0.417072	8.25433	6.66874
		0.0334107	-0.193435	8.36135	6.54186
		-0.457915	-0.455445	8.16864	6.60652
	Tdpoz1	0.494187	0.11655	7.24784	5.02202
		-0.240573	0.825028	7.13204	5.35204
		-0.253615	0.301846	6.99787	4.81512
	Eif1ad8 (GM8300)	-0.0794697	-0.573154	8.28588	6.46973
		0.0623404	-0.412976	8.29266	6.55164
		0.0171293	-0.494143	8.35228	6.53324
	Pramel7	-0.196425	-0.549001	5.82466	4.9626
		0.338369	-0.749003	5.97485	4.9749
		-0.141944	-0.987612	5.90434	5.04853
	Dub1 (Usp17la)	0.0311777	-0.326798	9.16179	7.46756
		0.0875376	-0.426248	9.22032	7.46288
		-0.118715	-0.778879	9.16587	7.3147

## Sheet: Figure 4b
E14 ESC untreated	E14 ESC + Auxin Day 4	E14 NSC untreated	E14 NSC + Auxin Day 4	52.9.1 ESC untreated	52.9.1 ESC + Auxin Day 4	52.9.1 NSC untreated	52.9.1 NSC + Auxin Day 4
3.46448	3.74359	4.23901	4.59809	4.27234	8.78134	4.91716	4.0566
3.57692	4.14022	9.23846	3.59908	5.25	5.92537	4.1037	4.73894
4.84536	5.07401	4.04321	3.80392	4.41753	5.31091	3.64205	3.16477
3.66084	4.33729	5.42725	4.17485	5.44271	5.625	3.25896	3.89744
4.59943	4.44314	6.5794	4.37215	4.85542	11.5977	3.975	4.04213
5.70588	4.26693	3.36404	3.84064	4.71066	4.81851	6.29141	4.18885
3.73577	4.84912	2.40767	4.56028	5.00769	4.73939	3.61053	3.38192
5.00781	4.77627	3.81287	3.13265	3.08451	5.76396	3.50263	4.06397
8.56589	121.927	3.58394	3.85761	4.79255	20.0744	2.48187	3.70046
4.72331	5.80351	3.96416	4.11538	4.46058	5.36429	3.42178	5.5396
3.84921	5.34398	4.00797	4.47429	4.12973	20.8559	6.30303	4.56471
4.47592	3.81186	3.94366	3.97738	4.61165	5.67312	3.86628	3.44134
5.03309	4.12444	3.57491	3.86164	7.86207	4.76611	5.35079	5.64384
4.19786	5.3913	3.88095	4.22613	4.94203	5.39545	3.33252	4.27681
7.53743	5.09357	3.28137	3.72596	5.97778	5.17749	3.20988	3.82301
4.91689	3.29956	3.38079	4.39224	6.20823	4.47122	4.77095	4.14062
4.4418	3.69128	4.39189	3.96761	4.79118	4.83838	2.99024	3.38693
3.12062	5.15409	4	4.41714	4.63682	5.16422	3.6044	3.78147
6.84014	4.1203	3.68365	3.94521	3.66667	5.71731	3.50612	3.69582
5.61176	4.71782	4.34426	4.45374	4.22881	4.52466	2.91852	3.45565
4.32377	3.61111	4.8125	3.52412	5.42938	15.895	3.19797	3.61438
4.45198	4.20792	5.61811	3.73837	5.37714	5.00965	4.11694	3.20366
3.39305	4.9116	4.58108	4.3625	6.83768	9.75401	4.94737	2.93038
5.75535	4.67318	3.16957	3.29707	7.583	5.63776	5.50838	3.48606
4.78761	5.63079	3.86395	4.95736	5.64975	5.68737	2.50936	3.91928
4.63666	7.95238	3.61265	3.82857	6.048	8.64516	4.24	4.67227
6.12987	4.27475	3.35971	4.74096	4.30124	5.55325	4.30351	4.56383
5.23144	4.71849	3.84091	5.21053	4.45876	4.2454	3.49718	2.92395
4.15351	3.94211	3.82849	4.875	7.74054	4.64038	2.87621	4.20597
4.77108	4.7033	4.5766	3.80342	3.39453	4.3634	3.24419	3.11111
4.31868	7.97596	3.35583	4.22039	5.59551	7.13333	3.90332	4.11801
4.66341	5.08075	4.3937	4.24427	5.50794	5.34536	3.45701	4.05833
4.94882	5.19535	4.15166	2.80473	5.54167	6.16348	2.81333	4.77328
4.466	3.20867	3.67278	3.91176	4.93724	6.33846	3.85489	4.11594
4.0678	5.16738	4.14118	3.4417	5.63816	5.58667	3.47771	3.93735
2.66038	4.33871	3.28409	2.47982	4.99471	19.9819	3.45347	5.29242
4.76997	4.02956	3.04878	2.75117	5.82271	4.85128	3.68675	3.95726
4.64194	4.86765	3.99297	4.22476	3.26718	5.83278	5.76243	2.88095
4.61677	4.37126	4.37269	2.92424	5.35628	4.48768	3.35189	3.88971
3.92453	5.42194	3.65333	3.67266	4.28947	4.42412	4.94595	3.55596
6.0442	3.45024	3.99373	3.80501	4.33333	4.18315	4.32051	4.51807
3.04444	4.21941	4.74486	4.66744	4.37025	3.78125	2.97826	4.02367
5.32759	4.16429	4.76526	4.71603	4.56522	6.35455	4.92486	2.76071
4.26207	3.81328	3.63372	4.06641	3.71714	32.5698	4.91743	4.03065
4.64026	4.20961	3.90029	3.6	5.71605	4.78607	4.15564	2.7821
5.11957	4.14706	3.4845	3.96797	4.12698	7.05328	5.61694	3.91509
4.65241	4.52614	4.96923	3.26263	4.98655	4.80077	4.01442	4.19469
4.87405	4.85294	4.35321	5.03529	5.68519	3.75277	4.59163	5.04092
4.73606	4.91985	3.44656	3.11636	3.74468	6.31293	4.11702	4.51982
5.00342	4.14386	3.94275	3.92188	5.10357	6.15944	4.71698	3.44412
5.94976	6.59328	3.50891	3.27072	4.30876	24.5253	4.12324	5.06061
3.98598	5.82263	3.80903	4.12162	4.0614	4.3711	3.6556	3.65354
3.84165	4.58527	3.01149	2.89503	4.22407	5.09121	3.95161	3.20635
4.31754	4.048	3.7561	3.99578	4.57203	274.356	4.43548	4.74595
3.69777	5.91139	3.50598	3.53889	4.66794	8.21306	2.99038	4.51385
5.28843	3.86384	3.82609	4.81373	6.35656	5.57273	3.82456	5.17308
4.60982	3.62807	4.69681	4.88489	6.61672	4.72634	6.00602	4.49289
5.32316	5.99129	4.43077	5.01587	6.22619	3.9934	4.36907	3.87817
6.04778	3.86154	4.2	4.9125	3.7069	4.43655	3.30769	5.0479
5.24494	4.26353	3.84585	4.10383	6.96774	5.0806	4.03293	6.56596
5.79781	4.1643	2.75532	3.34694	4.51807	5.39224	3.81159	3.24183
4.06829	13.5725	3.63584	3.65863	4.79272	5.34694	4.1195	3.60494
3.82059	2.9313	4.93277	4.5756	5.14341	5.63063	4.13776	3.90361
6.15957	3.64167	3.66239	4.19118	3.91429	4.6406	3.15528	4.62007
138.719	4.12919	3.47287	4.02256	5.34061	4.24387	5.05294	3.69901
4.50337	3.08718	3.17512	4.99512	5.44269	6.41697	5.1	3.70776
3.72222	5.70455	5.23134	4.04265	5.32298	5.59912	5.29945	4.16255
4.17697	3.65549	4.37328	5.05369	6.52593	8.17617	3.00769	4.76226
3.76584	5.03265	4.44758	5.99632	4.57037	4.76316	4.53631	4.66935
4.44828	4.7508	5.75357	2.45	5.42553	4.29825	3.76289	4.38037
4.84687	6.54177	3.88679	4.92339	4.43915	8.4471	4.4322	7.12626
4.01531	5.27613	2.9006	3.92768	5.57669	5.57194	2.95704	4.12977
3.57225	6.0318	4.53514	6.33495	3.40947	5.96067	3.9803	5.375
4.06349	1606.2	3.71247	3.98333	4.19886	5.01216	3.10145	4.96517
5.02769	4.65242	3.86585	4.57343	4.60073	83.7273	4.00241	3.91552
3.1322	3.47751	3.27111	4.29213	4.59615	4.80063	3.72245	4.53216
3.016	4.36655	4.44118	5.008	5.49405	6.28767	4.3743	4.10714
3.98266	4.66667	4.30056	3.71078	5.84337	3.60191	3.9759	4.90313
3.90079	4.07725	4.66087	3.85417	4.79167	6.04956	3.01759	3.98241
3.11842	5.30341	5.42083	5.52222	7.18947	5.38384	5.14815	3.77043
6.77523	4.62844	3.476	3.93443	3.95318	6.44361	5.1028	4.20482
4.91358	5.29596	4.01333	4.09924	3.56158	4.13369	4.16917	5.25954
5.14793	6.4949	3.52455	3.88123	5.09813	4.70182	4.92241	5.14286
4.32754	4.11945	3.87347	3.26255	5.17603	9.10081	2.94475	3.87402
4.30862	4.10638	3.95528	4.72603	5.58065	4.61455	2.64686	4.37971
6.96057	3.51768	2.78341	4.02715	4.56017	3.86534	3.69536	3.42899
5.308	4.43802	4.07514	6.19528	4.89744	4.76963	3.6875	3.73211
4.12658	4.53919	3.79811	4.20222	5.104	4.84615	3.80719	3.39556
5.22667	4.1306	3.69466	4.3354	4.15584	5.48513	7.31061	3.70414
5.20362	6.1588	4.11798	4.304	5.7791	6.83069	3.2362	6.18828
6.75625	4.23673	4.51515	5.40945	7.20588	4.18333	4.21106	7.25333
3.98263	4.50871	4.46964	3.47687	4.72781	11.0278	3.33058	3.49697
2.96419	4.30472	3.56468	3.51097	4.80919	6.2212	4.60762	2.75
5.94737	5.23737	3.27817	3.76364	4.33778	5.56192	4.76526	3.13605
3.75037	5.17627	4.18625	4.49798	5	5.8566	3.00741	3.9675
3.22672	3.6879	4.24324	4.28571	5.1956	5.525	3.75581	3.15854
4.17188	4.21531	3.21107	4.47647	4.69851	5.38506	4.12581	3.40897
3.70648	4.86861	2.11847	5.04712	5.27536	4.89216	2.64469	5.18563
5.04779	4.23923	6.18222	4.00549	6.05941	5.26383	3.02034	3.05882
3.89783	5.63057	3.77443	4.25778	7.38312	5.69159	4.70732	4.47368
4.30769	3.76389	3.57511	2.70037	4.8733	9.44292	4.0875	4.95781
4.58364	3.45133	4.10973	4.34375	3.81395	5.22024	3.85357	3.37161
8.33884	5.05856	4.24615	4.9798	4.16	8.5303	3.69355	4.5873
6.31599	4.88807	5.12579	4.33898	3.91743	5.38095	4.79901	4.625
6.28788	3.32514	3.4918	3.74895	4.56028	5.93714	3.93834	4.55417
4.25366	6.82249	3.15748	4.24859	4.75912	5.05	5.32626	4.83566
5.59459	4.98547	3.23348	3.11905	5.68314	4.79621	4.2067	5.63319
4.58491	4.15356	4.4712	4.3744	3.76818	19.5286	3.87349	3.77181
4.56977	6.55063	2.89807	3.66932	2.82143	5.50746	3.18919	3.69497
3.59459	4.3431	4.14029	3.64331	4.5662	5.31443	4.96757	4.53815
4.2795	5.33518	4.14985	5.10952	4.72826	4.4	4.25758	3.41379
3.21739	4.16481	4.89423	4.56977	4.80851	5.8324	3.37374	3.03804
6.11649	4.4502	3.38148	4.70561	5.56422	7.56349	2.64873	4.33161
4.68698	4.73408	4.17063	3.63265	6.97923	60.9227	3.7598	4.88353
3.37084	5.7265	3.30769	4.27463	8.92568	5.3886	4.59908	13.6438
4.30638	3.59583	3.535	4.56134	3.06897	775.975	4.1195	3.77457
3.05655	6.02632	3.92814	3.28523	5.77974	4.32432	4.04831	3.88
4.58824	5.0831	6.34127	2.91463	5.25105	4.23305	2.96154	5.25738
3.72632	5.90868	4.05263	4.83398	4.41403	4.41935	3.64198	4.66406
6.43514	5.11538	3.31541	4.6934	3.83425	5.00227	2.98891	5.16498
3.93671	5.52475	4.23741	3.9465	5.04206	3.58176	3.73477	5.45329
4.69668	6.58967	4.73667	4.45833	5.84158	3.50647	3.21333	4.59816
4.64412	5.38462	4.10403	3.55678	4.975	5.92698	4.64505	3.86784
4.84187	4.32665	4.725	4.9798	5.68171	4.5614	4.59545	3.02681
4.9	5.62361	4.0304	4.11163	6.96635	8.30131	4.9031	4.04505
5.60656	3.52857	7.09792	5.30627	5.29086	6.80623	2.79082	4.40146
2.87764	5.67536	3.78462	4.17917	5.93197	4.82743	4.98357	4.35764
4.35498	5.88506	4.23137	4.28966	5.8315	18.0099	3.73276	3.44282
4.57431	4.46361	3.21898	4.6738	4.57418	18.1655	3.3463	3.59195
429.423	5.92529	3.88546	6.56154	4.78333	5.38095	5.39333	5.42857
3.41397	3.63014	6.02933	5.88202	3.68908	4	4.38012	3.75884
4.47453	4.86036	3.76515	4.04523	6.20245	4.24653	2.42222	4.32283
5.83784	4.20823	4.22363	5.75745	5.7443	3.05882	3.49005	4.32083
5.97026	4.13793	4.22857	3.01087	4.26284	4.64844	5.27888	3.96567
3.62045	5.25767	4	3.98851	6.45652	7.83578	3.80165	2.84674
3.42579	4.41341	4.48341	6.26277	3.90667	4.92308	4.11777	4.02524
4.85567	4.85606	2.85207	4.97232	5.74822	3.89349	4.33981	3.37922
3.20107	5.5226	3.47445	4.54088	5.48945	732.649	5.90705	4.33506
6.84727	4.22121	5.45659	3.2684	7.06533	5.05861	4.29562	4.24699
4.60323	5.74897	3.56735	4.02101	5.53005	7.38889	3.02825	4.3617
5.09129	5.0099	4.12676	4.52764	4.79793	5.64317	4.57459	4.07292
5.06639	3.62212	5.20784	3.61383	3.81163	8.9507	3.95023	3.81667
4.16117	6.25551	4.2381	4.62821	5.78882	5.17606	4.69136	3.92405
5.19249	4.26148	5.60944	3.95098	5.52078	7.58741	3.67078	4.18876
5.8	3.63913	4.90577	5.00565	4.97222	4.97696	3.05714	4.27612
5.625	4.46226	4.29139	5.31795	4.24486	8.81022	4.15849	5.05941
3.90681	2.93899	3.22727	5.41004	3.50974	3.78855	3.76498	3.75
4.96635	5.19774	3.04473	4.50732	3.63636	4.45714	4.37607	3.52611
5.38075	6.65611	3.99074	3.40139	4.08722	13.8968	3.04955	3.16667
4.95205	4.43226	4.51587	3.94792	5.63758	4.98746	4.12723	3.01235
6.62403	5.01176	4.11683	6.11327	5.30696	6.20798	4.78876	4.21622
3.41371	4.00552	2.98355	3.84091	3.63008	4.07792	2.80603	3.43478
4.58523	4.32687	3.88162	3.21264	4.88258	4.46429	5.81395	3.16014
5.18824	3.64975	4.44221	3.38272	5.29474	7.6875	4.48536	5.24806
4.26523	5.13592	3.94853	3.97849	4.06306	4.29412	3.91815	2.88177
4.62147	4.37432	6.45395	4.22764	5.13879	6.70043	4.55556	3.35664
6.10526	5.49393	3.612	3.74634	6.57812	4.93182	4.16028	5.30283
3.99032	5.11618	3.79026	6.12977	3.55949	7.14858	3.52593	4.89045
4.04982	4.51256	2.17254	3.72764	5.25195	5.07985	4.17734	5.12977
3.80142	4.38	4.36978	4.76056	4.77434	5.78623	4.01569	3.76271
3.85333	4.13595	3.82979	4.69091	9.5	4.16105	4.69737	3.53558
6.02893	4.05372	2.31985	2.86218	5.09848	3.92045	4.11051	4.19712
3.63048	3.08604	4.67635	4.79268	4.68539	17.0967	5.35533	5.18987
4.35955	5.71646	3.01111	5.97452	3.70541	5.1504	4.55172	6.64742
3.43471	8.26596	4.87129	3.88919	4.47608	8.79152	4.75635	3.13269
3.53151	4.02552	4.41328	6.57491	6.86139	7.06787	2.72535	5.2687
3.57848	5.33861	3.24464	5.16751	6.34599	3.97324	4.27649	4.24059
4.92718	9.10993	3.78041	5.0035	6.13021	4.4703	3.89071	4.35498
2.32317	4.8736	3.72821	4.92276	4.65052	5.07812	3.32292	3.56423
3.97173	5.38194	3.63772	3.26493	5.56085	5.50585	4.27551	4.13217
4.11658	3.89238	4.85185	3.73559	6.22581	5.25225	2.68254	5.53049
5.26475	4.17763	3.93411	4.14356	3.95928	3.84098	3.63721	2.28682
4.57927	5.92308	3.95745	4.34098	5.24204	101.687	6.42349	4.84655
4.06576	4.12435	4.46774	3.50617	5.36585	4.85656	3.89908	4.14074
4.42079	4.3965	3.13235	4.09712	5.13605	19.6667	2.65526	3.23669
4.04301	6.80563	4.66197	4.38776	5.93939	5.35294	4.27619	3.37647
3.4093	4.97864	3.31081	5.55488	3.96154	4.49679	2.96954	4.93722
4.79419	5.86897	4.63765	4.79245	4.13441	3.82213	3.90766	3.95489
3.50649	3.64706	4.4359	4.22917	5.39381	5.20283	6.08911	3.19716
3.12583	4.19512	2.37546	3.86975	4.80586	8.52381	3.59862	3.92434
5.82303	4.32635	3.97509	3.90461	4.35172	5.40549	4.66518	4.96998
3.41079	3.97112	3.62198	3.79444	3.455	4.80139	4.98953	4.32422
3.39957	4.42857	3.85781	5.7619	4.32402	139.593	3.95882	4.43636
4.5748	5.37079	3.75122	3.72143	5.26829	12.5241	3.94378	4.38095
4.0961	28	4.00628	3.94585	6.25862	6.86634	4.31935	4.45175
4.99085	3.66667	4.91746	2.91064	3.70044	3.97368	5.49777	4.27556
3.57274	5.22581	4.48219	4.18182	4.53012	4.37674	2.96196	5.02105
3.84103	5.44156	4.25328	4.30357	4.6697	3.70513	4.53861	3.42903
5.31553	6.3588	3.63725	5.96135	4.7881	5.03889	4.08023	5.06509
4.4	4.1122	4.90859	4.67733	4.78698	5.21721	3.92199	5.02415
4.85672	6.44765	4.01634	5.21168	6.71818	5.64746	2.88433	4.6255
3.93583	4.55311	3.48565	4.67133	4.94444	5.37118	3.3731	4.09146
4.38577	4.84698	4.14504	3.50318	4.01047	4.77489	3.31186	4.14062
3.95215	3.879	4.11719	4.61538	5.01235	5.12121	4.15068	4.71947
14.9692	4.01266	2.77746	3.53778	7.25385	6.60116	3.67778	3.24118
5.1443	4.36607	3.90566	3.89157	5.32432	4.46914	3.43085	3.76744
3.58661	4.31301	3.62963	4.61983	4.89385	4.69167	3.97328	5.07524
3.63415	4.04626	4.84644	3.50256	4.53678	4.93581	5.62791	4.28481
5.58943	4.72727	2.71989	4.08789	4.49011	5.26415	4.3913	4.07797
4.43556	4.06746	4.19753	3.57413	4.61502	4.54146	4.46057	3.03687
5.48092	4.44012	4.10057	5.85938	3.86294	13.7433	4.20072	4.32781
4.35165	6.82222	3.8503	4.63899	5.86364	4.72541	4.13717	2.9096
3.74468	2.56827	3.78694	3.00637	4.85714	3.77299	4.6413	4.49876
4.72143	4.96507	3.94483	3.86316	7.48726	5.08525	3.32965	3.8125
6.17436	4.20257	3.41311	4.67273	6.03529	4.06787	3.10891	3.49045
4.15748	5.81518	4.17949	3.67742	6.36951	5.49288	4.22439	3.80169
5.277	3.74172	3.34599	3.25381	6.19608	313.752	2.12063	5.10165
5.12245	4.86544	3.67919	3.85437	3.65152	4.75942	4.93883	4.6713
6.01584	5.37589	3.75083	4.54983	3.82353	7.06283	5.14978	4.4023
5.40268	5.01365	3.35827	5.2	4.61316	4.1962	4.48768	4.68482
4.91713	6.25397	3.87069	4.55556	4.84109	5.2071	3.53271	3.25461
5.71898	6.47039	3.2268	4.36691	5.47059	4.40476	3.89272	5.67672
3.82051	4.86084	2.99167	3.55907	4.89894	4.86364	5.34637	4.26136
3.34426	3.76151	3.0137	3.90535	6.32414	6.38863	2.89916	3.85957
5.81295	4.92373	5.11781	3.26007	5.05382	5.75115	5.10042	3.18113
11.6034	4.63846	3.26019	3.29032	5.80833	5.01325	5.01876	5.00402
5.80844	3.99275	3.40175	5.2191	2.90196	5.09714	4.14815	4.01628
4.60754	3.70028	3.62646	3.96907	4.49756	4.90052	3.64164	4.50826
5.35294	4.125	3.7529	4.20245	4.96569	4.52125	3.7746	3.96262
4.07981	4.86645	3.51765	3.95102	3.62548	16.2015	4.24615	3.62357
5.0655	4.54054	2.8806	3.82126	4.67347	4.24747	3.89971	3.73899
4.87879	3.42015	4.10152	4.11055	4.80451	6.51786	4.56831	3.05386
4.47112	3.63347	3.2809	4.00524	4.74217	5.84574	3.34643	4.35413
8.37154	3.80479	2.56228	3.0229	4.38657	6.23985	3.21368	4.66753
4.8705	4.63717	4.38012	5.10684	4.80455	7.66538	3.17425	4.18321
4.42308	4.44242	4.05281	4.34694	6.31013	3.77353	4.39474	6.40557
3.72376	5.61132	5.89498	4.04762	5.46814	6.27861	3.81564	3.76423
5.34121	5.04429	3.78974	2.87565	4.97633	5.12698	3.84416	3.89597
5.05944	4.46623	5.0125	3.87288	5.60177	5.35533	5.09639	3.62941
4.5534	5.16667	3.67366	4.1597	4.59799	6.31624	4.47213	3.94602
6.252	4.01617	4.46944	3.61824	7.08223	5.33251	5.21176	3.4875
4.87855	5.48826	4.28159	4.00485	3.64029	6.83041	4.02985	3.75415
5.62879	5.76829	5.17325	3.96933	5.53165	15.1943	4.18505	4.99571
6.35714	4.56579	5.43229	4.14745	3.76012	4.17959	4.375	5.13333
4.16182	5.40359	4.89697	4.1087	4.94798	17.4622	4.15764	4.53804
5.59932	3.49793	6.07981	4.47847	4	4.96591	5.15254	4.09091
4.87747	3.92689	3.9927	4.01622	5.28302	6.89372	3.21387	2.44685
4.9369	4.41139	3.58216	3.57303	6.37097	4.51678	4.09693	3.74497
3.37549	5.54779	3.45494	2.82648	4.77729	3.54962	3.57028	3.6621
4.04762	4.67892	3.49393	3.39884	4.90945	5.57413	4.26586	4.10692
4.8934	3.28922	4.8777	4.02756	5.07299	5.07292	3.85393	5.88703
5.34361	5.93684	4.492	3.03571	4.46043	5.51689	4.55243	3.77
3.58656	4.44375	3.89268	4.1871	4.9276	4.51418	3.53478	4.03137
3.6619	4.03861	5.23301	4.79623	5.21875	4.60526	4.01108	3.85437
4.04583	5.16915	3.9011	4.16092	4.9602	3.58744	4.18717	3.2
4.26524	4.48718	3.94915	3.31197	4.89855	5.14511	3.59935	3.05622
3.75503	5.05371	3.83947	3.65772	5.61774	5.6824	3.171	2.96667
5.17903	3.9526	4.56071	4.36406	4.20074	4.17919	4.24887	3.86217
8.40562	3.86622	3.79032	3.34524	3.35741	5.75829	3.56684	3.47458
4.07774	4.98884	4.30931	4.23497	5.88442	5.19565	4.59336	3.92614
5.15333	4.2567	4.28889	3.70796	3.552	4.69198	4.15924	4.02963
4.04508	5.26479	4.01005	4	4.72794	5.52793	3.13191	3.37604
4.7957	3.86275	3.72775	4.43516	4.43062	6.81567	3.99479	5.33496
5.86982	4.45833	3.80645	3.08917	4.77333	5.85774	3.38776	3.77686
4.45122	7.3221	4.8567	4.50442	6.1497	4.44086	3.30303	3.7476
5.11159	4.49421	5.1194	4.72523	5.26941	5.18876	3.07774	5.19167
5.0251	4.29457	3.13216	3.72152	5.12048	4.95219	4.136	4.064
5.81759	6.30531	3.95354	3.30476	5.28972	4.90106	2.61877	5.54728
4.61458	4.90948	3.63158	3.57422	4.04268	4.25893	3.41667	3.59414
2.29958	3.55128	5.03365	5.35897	3.65868	3.96307	3.21608	3.77215
4.84135	4.38966	3.90223	3.76552	5.21569	4.84045	4.30556	5.54615
4.83379	4.81792	4.02481	4.42763	5.3814	4.55474	3.77707	3.66295
3.88809	4.91408	3.97333	5.04433	6.42487	5.20101	4.225	2.97382
4.30612	4.16355	3.805	4.09314	3.48571	5.64162	4.36778	3.75281
3.4058	5.27	5.02594	3.81579	4.33333	4.36545	4.93074	3.23529
3.77827	4.41209	3.56604	5.37709	4.60052	14.971	4.40283	4.13239
4.56229	3.62482	3.30769	4.835	4.52956	4.77751	4.37632	4.91795
4.58912	4.42241	4.35691	5.6461	4.52281	6.62812	5.39791	3.65541
2.74242	3.98416	3.76947	5.09677	6.0202	4.80844	5.49026	4.64286
4.33967	4.35762	3.97309	3.80612	6.39077	4.78896	4.38144	6.78777
3.76786	4.64022	4.428	2.95556	6.21887	5.99376	3.18318	6.73512
4.93532	4.79325	4.16038	4.03096	5.27372	5.88177	4.1775	3.56456
4.57214	4.68882	3.7123	3.61735	5.63636	5.86058	4.77838	2.97462
5.44408	5.41204	4.75349	7.28261	4.40816	6.05455	5.31197	5.19926
5.47411	4.75216	3.61219	5.29063	4.96571	5.20571	3.18318	5.7
4.28927	4.95582	3.72131	3.96784	5.89663	4.91883	4.57329	3.13089
4.84753	3.49068	4.21341	4.23203	6.26178	3.98333	3.73846	4.46559
5.79487	4.70088	4.57225	3.52093	6.26429	4.25321	3.82468	3.79622
3.49057	4.84864	3.88563	4.42287	4.09429	4.21176	3.57198	3.88533
5.83036	4.59193	6.26606	4.81034	6.28401	5.15897	4.33333	3.92692
5.05449	4.20339	3.15015	4.01253	5.60163	3.92604	4.07426	2.57711
4.0035	3.63441	4.87805	5.3662	4.45775	4.40361	4.61644	4.88293
3.87654	3.5864	4.04658	3.81224	5.75484	4.27979	3.612	3.43069
4.16522	5.28105	3.76744	3.6069	4.45213	5.70588	3.71605	5.90058
4.02623	5.1745	5.69149	4.8129	3.23118	4.56225	3.55116	4.44886
3.85121	4.00645	3.9877	3.71759	5.93525	9.1583	4.16564	4.43704
5.54307	4.56	4.15044	3.46486	5.90763	4.47331	4.16242	4.69322
5.06767	5.37398	3.62651	5.01887	8.77815	4.54955	2.9378	2.66667
5.37892	4.48837	4.29213	2.80749	5.3	5.24335	4.38571	3.85448
14.5463	4.29555	4.01845	4.43925	4.65429	5.44737	3.68116	3.64273
3.74619	4.95833	5.32181	5.09392	4.14932	9.22162	4.89766	3.79803
4.38976	5	3.81818	3.26809	4.17403	3.53642	6.05628	4.26457
4.97758	5.08668	3.75	4.23148	5.20499	22.5726	3.46102	2.94314
6.67568	3.64444	3.39612	4.22185	4.80272	5.36986	4.99388	2.8
4.91107	5.90132	3.60699	4.39583	5.66556	6.15344	3.68121	2.95455
4.41987	4.54472	3.57724	5.36129	8.71134	704.743	4.16187	4.67429
4.04835	3.38964	4.44907	3.83274	4.5914	5.505	2.55721	4.42169
4.29008	12.3983	5.78947	4.35417	3.68387	4.9697	4.3944	4.34978
3.67562	4.14655	4.6747	2.95082	7.38298	4.0411	3.39852	3.88791
4.90833	5.23411	5.66554	3.59916	4.95133	8.67667	3.93293	4.11285
5.08846	3.74007	5.07579	3.36755	6.87701	7.32443	4.26376	3.0343
4.46	4.45573	3.63008	4.43902	4.87166	6.43304	3.36875	5.72571
3.6162	4.21942	3.05738	2.65493	4.76168	10.7665	3.46193	4.28028
5.00573	5.14873	3.94595	4.13043	4.0888	7.38583	4.11524	4.05462
5.22711	5.47368	3.28311	4.85281	5.81067	7.1567	4.63764	3.44357
5.5	4.91837	3.11111	3.72347	4.83572	4.90033	4.2462	3.69868
3.81377	3.89655	3.39255	4.82645	4.74205	6.56	3.28421	3.04878
4.57974	4.80456	4.01714	3.98201	2.85549	5.90708	3.18361	5.46727
4.21875	4.68998	3.64596	3.83553	5.17166	3.41353	4.18421	5
4.35897	5.11228	3.8172	4.14467	3.24409	6.0241	3.96482	3
4.50258	5.02347	4.03965	3.31026	4.42824	4.15781	4.64216	3.54545
4.17842	5.46639	3.19431	4.51515	4.20833	6.35695	3.63205	2.88535
4.74871	4.332	3.09583	5.23171	4.4703	4.76879	2.9527	4.16544
3.82278	5.84953	3.59273	3.63768	5.48098	5.84321	3.90429	4.26953
4.26394	5.46959	5.01176	3.71154	7.17514	6.34034	3.48734	3.75431
4.12162	4.49158	3.15813	3.62308	4.06897	4.65882	2.94231	3.37688
3.90257	4.93846	3.79805	5.56459	3.79116	10.9476	3.92857	4.41783
4.72036	4.29388	4.36585	3.41176	4.5614	5.91515	3.99112	3.89209
4.91034	5.23214	3.6311	3.75417	6.44628	4.97494	2.5	4.20551
3.11458	4.30901	4.52406	4.04194	3.57627	5.95413	4.39196	3.50195
3.23944	3.73414	4.28758	3.45205	4.48986	13.6332	3.78261	3.9916
4.00508	4.30159	4.10377	4.53186	5.53684	4.70388	4.56977	3.75294
6.34591	4.4331	4.07965	2.69429	3.96751	4.37109	3.4511	3.00645
3.74426	5.77559	3.787	5.56545	4.51575	5.80443	4.02778	4.44681
4.35266	4.01556	3.07063	3.10476	4.71175	4.52025	4.16026	3.47847
5.87156	4.27874	3.67164	3.4141	4.45135	23.6008	5.9614	5.16857
4.67403	5.70632	4.22491	3.25769	5.95152	4.18033	4.28514	4.59827
3.45602	4.56239	3.15143	4.03846	5.63245	3.45383	4.13636	3.84971
4.31034	4.30952	4.47414	3.71306	5.47405	4.82313	3.47847	5.33716
4.3861	3.11961	4.53876	4.31295	6.07071	4.18451	3.86849	4.83575
5.8014	4.84974	3.36869	4.15695	4.39375	6.23849	5.80108	5.41232
4.22865	4.03195	4.69302	4.30052	5.96813	13.367	3.83333	3.57614
7.64111	3.78462	3.43689	5.08511	6.11872	5.01896	3.80688	5.94091
4.78135	4.63421	3.04375	3.87848	6.50213	4.30435	4.88396	3.32675
5.3027	4.94273	4.58893	4.14388	5.36869	6.66286	3.55291	3.78526
6.0069	4.08869	4.34146	3.10672	5.90361	134.571	5.69067	3.81818
6.04118	5.23333	3.60626	5.40967	5.28723	7.35747	2.69858	4.13603
4.28434	6.54976	3.57413	4.63918	4.45725	4.45283	7.1814	4.53584
4.99415	5.37168	3.67785	4.50681	4.89908	5.19708	3.75463	3.96951
4.8875	5.88664	4.82394	3.48707	4.23602	5.6343	5.68444	3.71948
4.17626	4.26415	3.91456	3.91837	5.99254	8.96356	3.87383	3.67717
5.38428	4.03196	3.07843	4.36466	2.70909	4.86039	3.0847	4.416
6.08625	4.85143	3.70732	4.9398	5.84807	5.49724	6.8104	4.4554
4.66667	3.5277	4.2707	6.01429	4.8754	13.1433	4.52692	3.70462
6.84	3.51597	3.92982	3.61565	5.70698	3.69333	6.16667	4.159
5.35802	5.43686	3.68151	4.33476	5.26115	5.07853	4.06599	12.1399
4.11039	5.31343	3.91705	3.26234	5.77703	9.03597	4.17666	5.54819
4.02849	4.80548	6.36752	5.50566	25.6398	5.69545	4.11628	3.56356
4.91667	3.56554	4.35052	4.29444	5.47368	4.67188	3.17054	3.41935
4.27389	4.2878	2.46369	3.31908	5.00829	4.5989	3.88095	4.1791
4.2968	5.10979	3.47414	3.94057	5.01894	6.26471	4.43236	4.03838
6.73	5.48649	4.51799	3.82796	6.8623	4	5.38065	3.41088
4.92424	3.57917	3.12791	3.9375	3.90244	4.91392	3.74088	4.27492
4.79915	5.30198	5.1349	4.58803	4.94419	5.14286	4.03945	3.81349
4.11795	4.55614	3.228	4.65517	3.88421	5.13679	3.81699	4.72619
5.13793	4.10769	4.9465	3.53067	5.03239	5.34926	4.165	3.92973
4.49784	4.11715	3.22433	3.74251	5.69325	5.61087	4.83209	3.96029
6.14226	4.42643	3.05333	3.44082	5.47303	5.70567	4.28611	4.37634
4.40283	5.28315	4.95238	3.12448	4.78652	5.06996	3.59801	3.2381
4.17033	3.96429	3.34483	5.29369	5.04982	6.37963	3.14835	4.46815
4.96161	3.93656	2.50951	5.52514	4.93689	16.1685	5.05634	4.01285
3.97351	4.24561	4.82014	3.655	4.78235	5.43814	3.22121	6.00218
4.42636	3.37446	3.60884	4.86875	4.42328	5.51412	5.3872	4.33642
3.31831	4.12646	3.57432	4.15789	5.92768	3.83693	3.64051	3.65702
11.6918	5.37726	3.3168	4.86528	5.09441	4.10256	5.24513	5.00739
4.77944	5.08532	4.31441	4.46479	4.37619	4.64777	3.74366	4.82667
5.11512	4.70758	3.80282	5.25337	3.60227	4.93709	5.80357	4.48611
5.712	6.06771	3.6824	5.20134	4.48026	4.41948	3.28713	4.15506
4.45882	4.89109	3.87762	4.35535	4.14493	4.595	3.75745	3.55556
5.88975	4.03653	4.36808	2.83691	5.99422	6.10152	4.66571	3.73333
3.95	4.28016	2.95671	3.97668	5.46951	4.84127	3.3947	4.83417
4.61442	5.04386	4.12299	3.17228	3.32755	4.96617	2.78324	6.02683
4.26103	3.15487	4.41281	5.41909	4.4424	5.93902	4.80567	3.83152
5.57576	4.17868	3.23934	4.81057	4.48299	5.03135	3.52518	4.11255
3.98225	3.78241	3.96861	4.53527	4.98238	5.29373	4.89344	3.62302
3.63913	3.86607	6.32862	4.695	5.76606	5.66667	5.33088	5.2663
4.13905	5.66435	4.06452	4.23892	5.01754	5.66366	4.12236	5.30435
5.424	4.43511	4.40453	3.63873	5.81166	4.44068	4.00568	4.48852
5.11671	3.63102	4.08511	3.41364	5.74157	9.27888	4.46835	3.78151
6.11692	4.77959	5.58309	3.29167	7.14258	4.29762	4.46429	3.18333
6.51818	6.11885	4.40517	3.98864	5.0293	7.40367	4.37719	4.42697
4.95929	5.80793	4.41071	3.92258	5	4.22807	3.15287	3.57959
5.51429	4.09783	2.83462	4.05512	3.99464	4.10444	3.59862	6.14474
4.74599	3.81109	3.575	4.06746	4.791	6	3.62869	3.42958
4.57263	6.06356	3.46032	4.76438	6.78808	4.22172	3.99638	5.22458
4.24275	4.6465	4.79524	4.18876	7.20548	4.58072	4.98643	4.50532
5.3348	6.19181	3.23077	3.40704	4.55833	4.78967	4.19841	5.45495
4.62626	2.70134	3.5931	3.73888	4.06589	4.19718	3.98858	3.14184
3.49117	6.06642	4.65724	3.53896	3.9322	4.58954	4.31203	4.19788
48.5853	3.83448	5.3373	3.38462	4.48	5.58537	3.55658	4.09
4.43103	4.02155	3.74522	3.61842	4.74138	4.38129	5.33099	3.73799
5.97638	4.33333	3.74587	3.33136	4.26357	6.25826	4.30769	3.32143
3.86466	5.63288	4.80255	5.9683	4.16187	22.9066	4.85425	3.94737
5.32787	3.54474	4.02672	3.85957	4.38889	5.05	3.76923	2.96863
5.39557	5.47843	5.16518	5.51471	4.72072	5.89354	5.35294	1.9
4.12409	4.71193	3.59839	4.41264	3.91639	4.46452	3.11276	3.35686
4.90987	4.24105	3.76792	4.17284	4.10456	4.15309	2.54271	4.91429
5.30901	3.7581	2.96667	3.5	3.48249	4.79179	4.50662	4.87027
3.04582	3.83881	4.22472	3.41477	4.17751	47.8294	3.41667	5.13131
6.3003	4.92308	3.63009	3.9078	9.7734	4.36571	3.0754	4.39827
4.45109	5.05833	3.21192	4.21569	5.23118	17.5291	4.54478	3.7467
3.81068	3.50779	2.92857	4.85106	4.92424	5.45872	4.00307	6
2.74843	5.06429	3.60351	3.50244	6.60364	6.0603	3.4717	4.37037
3.96154	4.2392	3.62121	4.10196	4.20386	4.30886	4.32941	5.21862
4.80112	5.99664	4.12791	3.52091	5.40426	78.1692	3.98881	3.56637
7.42581	4.92576	2.88783	4.39936	3.75342	5.33028	3.5371	3.43515
3.74797	4.69915	3.53416	2.56071	3.94249	5.40556	3.94553	4.31765
4.72614	4.92258	3.59124	3.52595	3.85612	4.17228	3.21957	2.34074
5.9703	4.19608	4.51087	4.37984	4.9234	10.2949	3.12727	5.00258
4.29693	4.66304	3.86898	4.7104	5.1875	107.566	3.93023	5.15847
4.72917	4.07447	2.39855	3.35484	3.14706	4.60135	3.73617	4.0819
4.48551	4.29119	4.17226	4.39691	5.11751	5.0935	2.86561	4.24695
5.57382	4.61017	3.37931	3.32197	3.74434	35.4606	3.45106	3.65818
5.00377	5.53001	3.85973	3.915	4.53595	26.1735	4.15829	3.90734
3.56269	4.69792	3.39726	4.2446	4.42857	5.45455	3.05426	4.3753
4.94587	4.69217	4.56951	6.27389	5.03518	6.43293	4.0272	4.68871
4.69516	4.38692	3.99104	2.79775	6.01734	33.8477	3.64303	5.86797
3.95276	4.37463	5.01626	5.33745	4.78601	5.61471	3.98667	4.45542
3.79916	4.79404	4.22899	4.00719	4.23707	6.41007	3.71178	3.37354
4.58909	4.60855	5.32824	2.81053	5.44355	6.19325	3.96642	4.38843
7.77384	5.40588	3.21814	3.7861	3.75085	7.02601	3.40566	3.75521
3.88889	3.93556	3.63597	3.49882	4.52819	5.52258	4.28713	3.31535
3.19277	4.16908	4.32601	4.75203	4.02376	4.92492	4.48327	4.64894
5.29651	4.97468	3.17021	3.60169	4.44835	4.89109	4.40373	4.54667
4.82673	3.60923	4.27143	4.23235	4.20682	7.89726	3.49829	3.81567
4.77232	5.14881	5.276	3.08065	4.86726	5.25817	4.33468	3.87571
4.36503	5.04626	2.625	4.20364	6	4.73733	4.34576	4.33068
6.50395	4.80556	3.46758	4.49296	5.30151	4.21677	4.91346	2.20513
4.57307	6.53219	3.86567	2.95956	5.14835	4.01581	3.39568	4.15185
3.55947	3.95664	3.85644	3.46207	5.21277	5.06292	2.28022	5.89541
4.02875	4.2623	3.88496	4.25418	4.62637	2.72359	6.10828	3.30435
5.90114	5.70286	3.57326	3.59447	3.56115	3.01887	3.22504	5.64
5.76987	5.90464	4.12063	5.41081	4.60133	150.105	2.996	4.56742
3.41696	5.43294	3.28136	4.53386	4.06593	6.26692	4.91111	4.76052
5.69048	4.56618	4.39549	4.06009	4.1828	5.49669	2.91878	7.07742
4.527	4.04651	3.64183	4.01535	5.67005	43.498	4.22901	3.92683
4.85009	4.88611	3.47753	4.40083	4.71217	4.93269	3.86525	5.61453
5.30435	4.8622	3.13043	4.64516	4.30688	4.74725	3.8038	3.62887
4.98737	3.92332	4.57034	4.2902	5.2069	4.87368	4.94714	2.8764
3.29223	6.0618	3.82443	3.11111	5.4918	4.22917	4.6715	4.27749
4.53433	2.7479	4.008	4.17172	6.61074	6.58496	3.8695	3.87586
3.58041	4.82464	5	5.86111	6.71254	6.35224	4.26902	3.96404
3.40769	4.64641	3.41702	6.57414	4.74892	6.37438	4.71831	3.3964
5.86693	6.17391	4.51864	6.16	6.65763	6.52744	4.20717	3.89714
4.63333	4.98206	4.63819	4.40826	4.95431	4.065	4.0226	3.69405
3.59437	5.49267	3.56378	5.04348	5.02371	5.21145	3.63598	3.75159
5.04054	4.7971	3.87179	4.19876	4.46929	5.19884	3.66667	4.13992
3.90104	4.44218	3.37419	7.13223	4.86142	5.34932	5.78155	4.38627
4.88693	3.61522	2.99612	3.36522	4.24096	4.74318	5.23077	3.0787
5.01375	5.52321	4.35912	4.9207	5.64143	20.6386	3.92574	4.94054
5.00442	2.57034	3.85512	2.8652	4.91908	5.41818	5.2698	5.20714
4.57047	5.70044	4.83895	3.08939	3.84444	5.86	4.36364	3.9582
2.96337	5.0257	7.56818	3.05439	4.76503	3.52033	6.15778	5.04231
5.28205	3.81818	4.49286	3.73206	4.67763	8.28571	4.18022	3.14151
4.67062	4.06231	3.97386	4	4.19679	12.9011	3.56705	3.63359
3.48397	5.08629	4.81667	3.52577	4.25571	5.36782	2.93088	3.14286
5.47516	5.73029	3.3179	4.1809	4.75254	4.38486	4.37288	3.63269
5.33675	4.36164	4.68882	4.39623	5.32143	4.61765	3.93	4.95122
4.45499	5.09167	3.35119	3.50742	4.28571	6.43198	4.30709	4.08306
5.24738	4.53974	4.98378	3.66667	5.49107	6.14872	3.54967	3.93137
3.75532	4.65455	4.36313	4.18495	5.27817	5.35625	3.5638	3.79096
3.42541	4.74184	3.52128	2.74348	5.09756	5.73004	5.09439	3.32143
4.06186	4.62798	3.18876	3.41463	4.64567	4.52522	3.96734	4.99443
3.67925	4.43624	3.98673	4.79426	6.5	4.98058	3.7384	4.70293
3.94517	5.41026	3.57277	3.07303	3.99216	4.53506	3.57466	3.47436
5.97166	4.15738	4.53982	4.51429	5.80488	4.3215	3.70536	3.35681
4.13778	7.61304	4.1016	3.64198	4.22973	5.66383	3.75445	3.33594
5.80769	5.15258	3.95359	4.02049	4.62963	4.8804	4.09489	4.92278
3.65854	4.29268	4.12941	4.08254	3.68093	4.61743	3.38929	5.16224
5.33745	4.60697	4.17962	3.16077	4.82955	44.0277	4.15982	3.22596
6.46075	5.15556	3.67105	4.19653	5.53535	5.31757	4.76341	4.06019
3.885	3.2621	4.39574	4.42857	3.76984	4.2	3.87133	4.33115
4.58733	4.69921	2.93939	6.15748	4.83408	5.38764	3.60481	3.24188
3.16071	3.56848	2.23023	4.41346	4.21963	4.43478	3.35514	5.07843
4.05166	6.9359	4.09406	3.84034	4.15128	6.53678	3.45122	3.69737
4.43692	4.01245	3.51653	4.33333	34.2364	5.1161	3.70801	3.41379
4.08027	4.25066	3.39792	3.15909	5.62222	9.79195	4.09063	4.07324
5.21795	6.33388	2.65254	4.35714	4.43852	5.56906	3.97068	4.22191
4.4221	3.82154	4.78049	5.20814	5.37261	6.64543	7.21925	3.32618
3.68217	5.20717	2.88485	4.29429	6.08523	4.53529	5.5661	2.77632
4.7067	7.04813	3.83663	4.77731	5.04724	5.04348	5.3	4.29581
4.29	4.4306	4.49718	4.40464	4.89326	4.31063	3.08861	3.11892
4.94433	4.36301	5.05991	4.66234	9.29845	4.67105	4.62215	4.7947
4.64557	3.82825	3.97895	4.40426	5.42063	5.43869	3.42598	4.76087
4.71395	5.06897	5.89437	4.03125	3.92157	5.87225	3.53376	4.51163
5.06173	3.91716	3.95847	3.94961	7.54202	8.67901	2.47493	3.65009
5.42777	4.23045	5.87356	4.41615	4.80928	25.8699	4.51969	4.08607
3.47788	4.53053	4.85158	4.10787	6.34091	6.62602	2.80769	3.59259
2.91384	6.24	4.98962	4.28188	4.76307	7.32039	4.10593	6.3869
4.27474	4.96212	4.27953	5.15789	5.34171	5.34286	3.24063	4.42188
4.97333	4.9831	4.4339	2.43452	4.78313	6.97106	3.87671	4.43301
3.97945	5.72644	4.27138	3.64455	6.10952	6.536	3.68707	4.6302
3.76487	5.10385	2.97569	3.43253	5.05825	5.06222	2.73529	3.93884
4.90278	3.86957	4.21818	3.8937	8.25668	8.38191	3.75949	3.87448
6.21631	4.94091	3.75943	3.58333	3.79946	5.64516	2.9447	4.38278
4.96186	5.68462	4.11246	4.15031	5.17029	25.3988	3.49765	4.38559
5.35762	3.26686	3.53307	4.59184	4.49569	5.29936	4.51625	5.08869
5.6595	3.99429	8.2349	4.58962	3.73041	4.5	3.78552	4.64151
4.02028	5.11084	2.96825	4.07011	6.01119	5.90496	2.97421	2.65862
5.15141	5.82313	4.53535	3.61776	4.5	6.12177	3.26519	2.81553
4.01471	4.18864	7.3388	3.42324	3.6135	5.41622	6.91691	4.2492
4.14599	6.62277	3.71588	3.46383	10.8111	4.54682	3.54775	3.27586
4.29433	5.58115	3.52381	3.97115	5.04848	8.20635	4.01471	3.09215
3.94643	7.63364	4.50336	3.68248	3.2976	5.08455	2.36443	3.30575
5.20106	4.4264	3.39357	3.09155	4.73707	4.64069	3.72941	3.79
4.23494	5.35379	3.67965	5.15033	4.2852	5.33333	3.38961	3.63426
4.74167	4.00707	4.01918	3.95943	4.01103	4.62288	4.20312	4.13023
2.87654	5.24662	3.18408	4.148	5.09924	6.26738	3.41333	2.90135
5.40889	4.18957	4.26271	4.18062	5.21875	4.78992	5.00965	3.94669
4.4059	5.9793	4.33688	5.91697	6.27826	1107.87	3.69333	2.40833
5.33491	4.61992	6.06691	3.69533	4.7233	5.15569	3.4786	3.52593
4.80526	5.62205	3.35772	4.83264	5.50917	5.05703	4.44348	3.58824
3.59038	4.10606	4.60351	5.63584	6.29386	3.38916	4.28614	4.4417
3.88994	6.72848	2.88	5.00538	5.05663	5.7486	3.03571	5.40786
4.10728	3.65775	4.08434	4.86849	4.31441	4.03025	3.70281	4.45247
3.93004	6.71672	4.64249	5.68116	4.05316	7.42915	3.61905	3.33445
3.22159	2.88839	3.03791	3.94894	4.55895	5.26904	3.9	4.83746
4.51662	4.275	3.76977	3.98824	5.51957	109.719	5.33784	5.29032
4.14815	5.36639	3.64706	4.51423	5.93333	18.6006	3.37931	4.24688
3.67867	4.21875	4.40807	3.51339	4.82114	5.49479	4.54249	4.53915
3.69636	6.48406	4.05495	3.61881	4.69	5.56667	3.36735	4.93038
4.64752	4.37925	3.54425	3.42955	4.88652	4.73333	4.4686	5.25293
4.30459	5.65439	3.23529	4.78467	5.32361	4.25397	4.29225	4.2161
5.56929	5.47532	3.89259	3.50704	4.62529	357.08	4.17091	3.77914
5.78698	4.55076	3.86702	3.72868	7.37021	4.70711	3.42857	4.19718
3.8289	6.92308	3.8716	3.27599	3.37226	6.36269	4.07749	3.09694
4.74359	5.68387	3.25404	5.01408	5.14043	6.7314	3.69231	3.97561
6.32346	3.70411	3.04762	4.2515	3.57994	3.85	4.21926	3.63399
4.04918	3.45735	4.18468	3.79012	5.45771	13.7432	3.4417	4.36413
5.88722	3.78879	3.68794	4.43382	6.70588	4.87668	3.34627	3.73514
6.24806	4.65545	4.92157	3.80148	5.72174	6.43682	5.38007	3.57627
5.52653	4.97071	5.15847	3.96997	4.42762	12.6252	4.87209	3.67463
3.63478	4.81571	4.05556	4.62658	4.96382	5.46635	5.14576	4.44192
5.23828	3.0636	7.06148	4.81111	5.52982	4.36585	3.81154	4.34356
3.56771	3.3854	4.38824	3.3815	3.97881	5.02439	3.9873	4.06711
6.79622	3.89451	4.81734	3.09449	5.43636	5.51331	4.91111	2.88278
3.91667	2.39634	2.83058	3.64935	6.94483	4.17623	4.31212	4.41964
5.36496	6.41689	5.14041	3.7821	3.52569	4.80456	2.30769	3.82158
3.52809	4.25097	4.35135	4.25	4.42308	5.08059	4.3963	3.75616
4.61944	3.58057	4.03945	4.16239	2.99219	4.79336	2.87791	3.85012
4.74	4.08811	3.44048	4.04063	4.82716	4.47561	4.20183	3.02687
4.24444	4.56507	3.79592	4.43023	5.79167	8.5931	4.28224	3.74545
4.05426	4.56015	4.34314	4.14184	3.34286	3.78035	2.64744	4.84889
5.22388	5.40909	5	3.87701	4.60345	4.46222	4.56952	2.6899
7.29245	6.20492	5.3006	3.59732	5.21393	5.9697	3.85656	3.61809
3.41327	4.60331	3.40453	3.04985	4.67681	5.53073	3.61579	3.94064
4.1129	5.8607	4.18812	3.72622	4.61538	4.20619	3.66667	4.83186
4.01934	4.29931	3.04255	4.88112	6.46417	5.97087	3.70079	3.73502
4.87681	4.24876	3.99383	4.30607	6.22164	99.0782	4.075	3.71204
3.625	4.31727	3.19074	3.80269	4.56186	6.3121	4.94872	4.33119
3.44615	5.03465	3.6208	5.59412	4.62838	5.5119	4.57692	3.54658
3.77377	4.37462	5.28409	3.29545	6.34877	4.45982	4.50885	3.8662
7.09639	4.71681	4.22656	3.86441	4.16608	5.59574	4.79213	3.73442
6.00889	5.35887	3.40476	3.57513	4.68229	7.17125	3.09748	3.99802
5.22472	4.80078	6.6978	4.26713	6.04478	4.65778	3.44664	4.61967
4.04805	4.87273	4.03883	4.3937	4.36481	3.55556	4.24309	3.7276
3.5709	5.64141	4.38113	3.41746	3.67672	4.28743	4.48747	3.53483
6.27419	4.62379	5.58947	3.99023	4.82456	11.783	4.96255	3.75385
5.23323	3.7019	3.89256	3.8179	4.36066	6.41834	4.29255	6.2
6.90795	4.27778	4.31613	4.33333	3.9328	4.37313	2.71795	4.2042
6.22253	5.09615	3.80315	3.8961	4.33333	5.43137	2.7931	4.24583
3.65147	3.58462	4.21341	4.13103	3.4875	3.9896	5.41223	4.32759
4.30075	4.42718	3.97934	3.63298	5.47174	11.4492	3.62722	4.39798
6.10196	3.54517	4.40496	5.25098	4.61311	6.35294	5.47783	5.96416
4.75333	3.6242	3.42537	3.9023	3.93791	5.12312	3.5203	4.73896
4.89313	3.06101	5.51381	4.75329	4.33333	4.22878	3.10112	4.72055
5.22561	4.92029	2.90244	2.97712	4.95781	4.14198	4.08099	4.22985
3.23077	3.56044	4.21053	3.86861	5.20447	4.64113	3.67606	4.55714
4.20758	4.07478	3.83099	5.25448	4.87042	3.60302	4.01875	3.13178
5.0719	5.02295	3.49751	5.42069	5.75	4.74035	5.77978	3.80505
5.4878	4.94206	5.19608	4.17814	5.25301	5.08714	3.82621	3.22973
5.74859	3.52083	3.32042	4.70956	4.51835	5.30409	4.83056	5.54815
2.59023	4.34305	3.79605	5.57841	3.01515	6.40895	4.36885	5.23563
3.69643	3.468	4.18557	4.19813	4.79545	5.91111	4.29143	5.68619
6.12721	3.72	4.03779	3.37143	4.71739	6.30088	2.83056	6.00699
4.29437	4.43277	4.31156	3.95294	21.5949	4.53177	3.33075	3.60705
4.55965	4.45665	5.0219	4.85467	4.48128	6.07059	4.25	4.33699
5.97514	6.13176	5.0119	4.2	4.77209	6.35145	4.56448	2.93168
4.21987	3.55344	3.36702	3.91639	5.1195	4.38971	3.68545	3.53552
4.3427	3.51969	3.93269	5.06863	2.44	4.46429	4.19929	4.05234
4.25	3.8408	4.33648	3.94949	5.16418	6.02273	4.6548	4.70714
5.68272	4	4.17293	3.68557	4.3695	9.41509	3.27184	3.27839
4.00131	5.0997	3.63497	4.78862	3.89037	6.46061	4.97761	3.16107
6.06114	5.22059	4.515	4.76923	4.49686	6.30043	3.51869	5.51744
3.67488	3.95052	4.58011	3.6	5.24299	4.56944	3.55008	5.18302
4.87681	5.59231	4.22408	4.37143	4.875	9.53719	3.85579	3.64433
4.48929	5.5266	3.2719	4.06081	5.17834	4.65	3.6878	3.79412
3.86061	5.05512	3.6206	4.63667	3.96525	5.76336	3.71358	4.54248
3.96623	5.2466	3.79733	4.56738	4.9548	4.92641	4.11191	3.59929
4.13051	4.37677	3.6834	4.24481	4.63312	5.54757	5.24887	3.36879
3.22965	4.57143	3.65789	7.46307	6.40571	6.83249	3.88646	4.0534
6.0678	4.49776	3.95255	3.57923	3.7418	5.27873	8.64977	8.11364
5.1648	5.23729	2.8453	3.9292	5.12353	5.14535	3.62827	2.89677
5.62439	4.79487	3.64398	2.76812	6.93939	5.95052	3.42213	3.29134
4.79899	5.5	2.9802	4.50545	4.33987	4.78218	2.92607	5.26257
4.2303	2.98721	3.40755	3.78931	4.4125	114.619	4.43515	5.13303
4.86567	4.375	3.30227	3.02797	7.36054	4.98201	4.33071	4.73021
4.93478	4.93644	2.86667	3.16878	4.94444	4.47458	3.40351	5.39055
7.6	3.22705	4.31579	5.712	5.85646	5.46635	4.60248	5.59701
7.78089	4.41935	4.66667	4.39331	5.38051	5.27869	5.20074	4.31485
4.48649	5.45	2.7479	3.7788	3.76697	4.53547	3.51603	3.40167
6.13537	4.60915	3.891	4.08711	4.21795	4.41772	4.163	4.88393
5.65401	4.22917	4.45806	3.80892	4.41021	6.38377	3.46367	5.04938
5.1791	4.72199	3.03349	3.89964	5.78746	4.52174	4.31518	3.55365
3.95745	4.1875	3.528	5.28571	4.27419	6.19557	2.91739	4.70903
5.95714	5.12821	4.53526	5.447	3.5	4.63444	4.17437	4.94014
4.87879	4.84925	3.86561	5	4.49402	4.95908	3.04433	6.358
4.28033	7.4435	3.86973	3.80216	5.04329	5.37849	3.78361	3.77326
6.39944	4.19048	3.90054	4.2584	4.01266	4.56537	4.27354	4.43204
3.45221	4.6886	3.76569	4.36667	5.39364	4.27805	5.11987	4.01235
5.29766	4.6381	5.15487	4.44388	4.48069	5.61745	3.29654	4.11404
4.19011	3.62005	4.15599	4.46429	5.09821	6.30396	5.06918	3.35472
8.93611	3.45594	5.47783	4.48128	4.43871	4.37157	4.16374	3.3913
4.08251	5.50249	6.12174	4.71041	4.69531	83.1713	3.51402	4.20468
4.48819	5.4837	4.31429	3.75563	5.45671	20.4272	3.78298	4.71802
4.168	3.31928	4.05085	3.26131	3.98661	5.70833	5.64571	3.54875
6.51397	3.63874	2.75	3.43925	4.45238	5.70979	4.42574	4.40984
4.5136	3.9021	4.11538	5	5.14151	4.24328	4.76689	2.61382
5.52555	3.82014	2.71212	2.82927	6.48052	4.28896	4.59829	4.44181
6.09524	5.26875	3.51515	3.48837	4.65445	4.63755	4.91608	2.85311
4.34267	3.92519	3.55319	6.00389	4.58607	4.59524	4.95455	3.75
3.56464	4.16358	3.91007	3.71939	3.77917	5.26404	4.94857	6.52451
6.19643	4.589	3.68478	3.61959	4.904	5.72446	3.54545	5.36095
2.88979	6.24242	3.74859	4.80303	7.54255	4.642	4.98492	3.56803
4.7515	6.85676	5.58506	4.00407	5.10145	4.77578	3.61134	4.52225
4.41356	3.99664	4.13049	3.82456	5.19663	4.85227	3.43626	3.945
8	3.48	4.20968	3.30597	4.68306	5.6129	3.75521	4.30044
5.59653	5.21168	3.97297	3.33535	5.17262	4.23364	4.23923	6.39837
5.05694	5.47244	5.34884	5.71429	5.84574	4.60674	4.08609	3.35263
5.08202	3.58383	4.56159	4.74658	4.2625	4.23858	3.93694	5.29684
4.13333	6.43649	3.99216	4.23203	4.26585	16.6269	4.05238	3.01562
5.48168	4.37175	3.49091	3.54108	4.3373	4.99142	3.48161	3.33514
3.94191	5.57028	4.41727	4.37945	5.70472	6.00472	3.75949	3.4963
5.39007	3.2006	2.9955	4.05168	5.028	4.84472	4.1533	5.10442
3.78879	7.07386	3.43062	4.20192	4.06111	43.0074	5.1459	3.33981
3.52814	4.78913	3.83073	3.4913	6.98354	5.25	3.67324	4.09383
3.4587	3.53674	4.04319	3.57667	7.93438	5.47059	3.51412	7.53846
4.17341	3.76892	3.5858	4.19655	5.22879	4.52968	4.47248	3.12137
4.83235	6.40373	3.42599	3.84422	5.64686	5.75098	3.71335	5.40367
222.484	3.27411	4.15267	5.11224	4.22124	5.69846	4.8801	3.90909
57.6441	4.98428	3.09728	2.85714	5.53571	4.43671	4.19018	3.74194
4.28384	3.68013	4.89329	5	3.91096	6.58442	3.38057	5.38614
5.26685	4.74642	4.80357	2.99587	5.71746	4.5569	3.91324	3.91176
3.81526	4.93443	4.1117	5.3178	3.49765	3.32948	4.41241	2.83784
4.04721	4.62821	3.94615	4.63986	6.22186	4.66234	4.34268	3.59712
5.59672	5.18504	4.22984	3.26923	4.1991	5.47964	2.41026	3.02012
4.65352	6.07051	3.18908	7.38608	4.1982	5.7913	3.875	3.72757
3.91038	4.31423	3.9304	4.15818	4.6391	5.5187	4.2957	3.92617
3.20737	4.37991	3.66197	4.139	3.25294	4.11211	3.4898	4.58755
4.57249	3.55686	3.19126	5.08466	5.49425	4.43333	5.15619	4.045
6.04935	4.13983	4.69252	4.64706	4.49569	3.8125	4.8805	3.51923
5.51918	5.32895	4.32491	2.7393	4.44762	4.82178	4.59294	4.14634
5.66572	4.83841	3.76298	4.80287	3.5381	3.60968	3.19749	4.33911
7.55786	5.20669	3.34104	4.44595	4.43367	4.3557	3.87054	3.74406
3.85214	3.51707	5.53676	3.61743	4.74599	5.22134	4.3558	3.98942
4.81422	5.00357	5.13004	3.6755	3.70992	3.65347	4.7	5.24254
4.94103	4.27451	3.55014	3.3964	4.54479	5.71374	3.26722	3.92593
4.66667	5.61232	4.72177	5.94979	6.82036	17.724	3.3	4.32509
6.6644	4.29814	4.05556	4.28415	5.65359	4.26866	4.51534	3.30252
5.28287	4.26809	5.04318	3.7069	6.00822	10.1593	3.44195	4.21429
5.71343	3.77515	4.59091	3.75094	5.5566	13.3575	5.30325	5.77487
2.60513	3.27751	3.4538	3.40726	3.72436	5.1716	2.77224	4.41591
7.73239	8.52768	4.04963	5.77647	6.13359	4.19886	4.97076	3.40157
4.16099	4.76623	2.6199	4.34734	4.82955	6.51685	5	4.81043
5.53571	4.34417	3.27336	4.32153	3.39163	5.40528	4.23789	3.68727
3.93277	4.0186	3.60211	2.90852	5.24149	7.95968	3.57966	3.15833
5.08654	5.46868	3.25108	2.40217	4.3121	64.9498	3.29155	4.12019
4.65652	3.97095	3.64045	4.62925	2.9272	4.58515	4.9863	3.27174
4.33993	4.3022	3.37989	3.76555	5.4198	4.26636	4.57561	4.84375
5.51337	5.16317	3.89796	4.04255	5.10744	5.015	4.35752	3.90886
4.94583	5.00667	3.12208	5.46667	3.80978	5.52399	6.06189	3.07749
3.77305	4.61842	6.31818	4.42373	4.84358	4.5625	3.87864	4.11401
4.17814	3.48329	5.96795	3.45912	6.64183	5.82888	5.00847	3.96996
4.84687	4.68966	3.59801	3.72243	4.03279	5.34884	2.655	3.8
4.75873	3.0041	3.79221	3.5514	5.85062	143.651	3.33773	3.95769
5.75989	4.38006	3.59649	4.25948	6.38272	4.28638	4.16346	3.72947
6.0503	4.96721	4.54315	4.48062	5.17626	3.39144	4.65094	2.94697
3.82258	5.48883	4	3.99526	5.61069	4.5668	3.58456	5.35816
5.8427	4.81429	3.02941	4.76271	5.86321	143.554	3.50955	3.3007
4.81855	4.59197	3.57627	3.03906	4.6805	4.32051	3.76066	5.5027
3.88746	4.28431	4.18234	3.37578	3.37551	4.42586	4.40408	3.45887
2.81744	4.27439	2.93204	3.5219	4.13465	3.0733	3.61558	4.66286
4.68067	3.57658	4.20328	3.72984	4.31293	5.29614	3.85641	3.20779
5.02551	3.76256	4.74148	3.3617	5.48889	12.2824	3.93865	4.44828
4.14286	5.88889	4.15284	4.40972	4.49888	4.65871	3.76771	6.86335
3.96703	4.06757	4.29208	4.19144	5.33019	6.13014	3.01587	5.62261
4.26292	5.97351	5.32941	3.36	3.57558	5.57787	3.47115	3.63402
2.94585	3.86603	5.68949	4.25926	4.59145	6.5203	3.49615	4.4908
5.26814	5.43636	4.13755	3.46486	4.49518	5.15467	5.04762	3.46907
4.25412	3.82427	3.66667	2.20438	3.36667	5.5452	3.62019	4.69853
4.82759	4.29739	4.60902	4.52249	3.48846	5.16981	3.04878	4.54255
4.04283	3.85135	3.34982	4.04118	5.49004	6.51145	4.23203	3.62463
2.98387	4.66149	4.17749	3.94345	5.41379	5.02479	4.55785	3.93578
7.1204	4.67917	4.90909	3.91765	4.73792	4.62871	3.84643	4.1307
5.93694	4.15974	5.34783	4.03116	5.46575	4.4507	3.73699	4.06915
4.33597	7.5963	3.99203	4.30126	5.05993	4.35056	3.65686	3.47855
6.07843	3.39048	3.34596	3.23653	6.48561	5	3.54945	3.96954
5.36637	4.98403	3.54591	3.68269	4.22545	4.43189	4.68041	4.22917
4.41176	5.31452	3.7125	4.34579	6.45886	4.90136	3.8134	4.29046
5.17978	5.00552	4.20513	6.5087	5.43103	4.32593	4.55172	3.75337
3.91038	3.74302	4.71066	3.24587	4.23232	4.58719	4.14044	3.82724
3.78112	5.18367	5.58173	4.03484	4.68051	4.27232	4.14315	5.87149
6.45066	3.85593	5.39007	5.6431	4.95515	5.7474	3.73228	4.23297
4.60577	4.54792	5.82906	5.43431	3.43096	5.97934	3.96238	5.23651
5.08163	4.78977	4.33068	4.97573	5.62846	3.5137	3.2	3.71471
6.75728	6.30872	3.65737	4.8612	4.32063	4.91795	3.61789	4.41622
4.88649	3.45845	4.50373	3.95977	3.63402	4.98438	3.18182	3.84062
4.27234	6.09565	4.38115	5.97021	4.43969	4.58503	4.42857	2.53901
3.3666	4.50685	4.6326	3.59596	3.54227	5.84039	4.2356	3.86641
3.49706	3.75995	3.42292	3.85603	4.28464	6.40909	3.77674	6.30859
5.22917	6.68136	4.45486	3.48496	4.55285	7.47279	3.37838	3.51534
5.43254	5.9086	3.80887	4.5816	4.1841	15.1064	3.68852	2.88489
4.5214	5.48519	2.81362	5.30476	4.42	5.57078	3.91579	5.02375
3.60882	3.39032	4.24699	4.48954	4.82051	5.82301	3.49689	3.65503
6.46729	4.5	4.93182	3.40889	4.13291	5.29195	3.86131	3.65435
3.46575	4.33934	4.28111	4.02098	4.89349	39.2038	4.02797	3.9619
4.5567	3.52909	3.80663	4.4186	4.34503	19.5472	3.33609	4.20388
5.55217	4.23373	3.78218	3.59223	6.49289	6.02941	5.06912	4.86425
6.4949	5.15385	4.72986	4.27928	4.38906	5.57653	3.14341	3.90263
5.12996	4.53369	4.51092	5.18056	6.06466	4.83611	3.12807	4.71552
6.1046	4.25342	3.10924	4.11429	3.35714	16.585	6.7492	3.79724
2.67427	3.36702	4.0618	4.30732	5.10331	2.925	4.31437	4.90182
4.48619	6.49688	3.83143	4.13575	3.57751	6.86029	4.12269	4.52961
5.77686	4.45269	3.36531	6.02997	4.5404	7.24766	3.70988	3.68394
5.62698	4.78249	3.73059	3.51316	6.64021	5.83208	7.52721	3.94502
5.61556	5.26453	4.98901	3.35336	4.0586	4.48923	4.03913	3.30844
4.60082	3.97241	4.49442	4.50997	4.29697	4.0375	4.03502	4.79286
3.17259	6.4958	4.25182	4.97509	5.1573	5.03756	4.46923	3.4
4.83771	3.98649	4.20737	3.80342	5.15678	256.573	4.35266	3.325
4.54211	3.88936	3.34225	5.29688	4.10056	6.78641	5.13084	4.78322
4.26781	3.77436	5.13551	3.29091	4.17761	6.21368	3.81061	3.164
3.83292	4.62896	3.78492	4.30052	5.81761	29.6179	3.5641	4.48375
5.77869	4.82192	5.46789	3.80124	4.57371	7.53309	6.71386	4.33793
4.19603	5.34884	3.38397	5.82085	4.32323	4.86905	3.90995	3.37269
4.52443	5.88599	3.53287	5.1236	3.91699	4.48919	4.12299	3.83621
4.83607	2.66926	4.5015	4.21457	5.08369	4.59057	4	4.16471
4.61371	4.10823	4.16981	4.76106	4.51438	5.70863	3.59502	3.94884
4.46696	4.0386	3.40104	4.93902	5.00858	4.31944	3.31263	3.01562
3.84529	4.11024	4.48828	3.76349	4.38506	11.3909	6.03902	4.43284
8.16456	4.02736	3.09322	4.67893	4.03583	4.69159	3.96429	3.96785
3.57669	3.74587	2.71542	5.10646	3.75	4.88719	3.1049	3.5731
4.79083	3.58101	4.56897	3.75824	4.80282	4.02154	4.45556	3.10819
3.91275	5.91262	3.78004	3.38655	5.44981	5.01394	3.84629	4.39496
4.92529	4.77381	5.13289	3.29204	4.46032	6.69955	3.78673	4.88525
3.86455	5.032	4.23121	4.51584	3.69068	5.21405	4.37768	5.50955
4.2486	3.87342	4.8838	2.74825	5.41799	4.40161	4.63929	4.5146
4.23125	4.13689	4.16176	4.47482	5.34842	3.82767	3.76736	4.36571
3.55208	6.07317	4.16129	2.88235	4.4734	5.66926	4.03947	3.47431
6.05505	4.78646	4.7217	5.2874	5.58763	8.48276	4.5193	5.21681
3.33884	5.37097	5.56769	4.70569	5.08	5.2459	4.23691	3.71166
5.62963	4.04044	3.3727	4.41584	4.78788	5.19377	3.05714	4.02422
4.57416	5.10929	4.86574	3.83495	4.44538	4.43379	3.83432	3.64925
5.90385	6.3964	3.84564	4.18317	3.78212	5.34219	3.39423	5.1711
5.05515	4.26696	3.35152	7.45489	5.93399	4.07177	3.84462	4.41176
5.62222	5.78914	4.26351	3.68608	5.18819	10.1512	4.04147	4.90604
4.52754	4.44576	3.99639	4.64644	6.53439	6.08097	4.73556	3.51282
3.73488	5.02073	3.02101	3.06389	5.71429	4.85827	3.84989	2.98061
4.89318	3.86275	3.19892	4.17871	3.9031	6.64807	5.0695	3.71368
4.38008	4.12386	4.63366	3.74016	5.38255	7.09091	6.37576	4.1759
4.46875	3.77482	3.40439	5.11047	5.53864	4.59465	3.07543	4.88415
3.76471	4.69613	3.71493	3.67925	5.13855	5.07407	4.30019	3.3046
5.768	4.52516	4.72468	3.93636	5.19886	6.29499	4.93496	4.70423
7.5434	3.93269	4.50888	4.86667	3.91775	5.60352	4.17063	3.40426
3.04167	5.05263	4.51695	5.53143	3.83824	6.55897	4.32923	4.2379
5.52551	3.38667	6.19259	3.24551	4.74265	4.88988	4.03196	3.90871
5.35063	6.08685	5.62738	2.70385	4.23342	4.79825	3.5	4.60806
3.58051	3.67213	4.18462	4.30667	5.28495	6.30882	3.5625	3.04661
3.6875	10.3684	4.79237	4.76596	7.2	7.07512	3.18229	3.83893
3.01754	5.19089	3.96486	3.83857	4.89634	5.81463	4.17153	3.46857
4.80294	4.15646	3.15421	6.75094	8.40816	3.88629	4.55195	4.88755
4.21166	2.9759	4.35145	3.43243	5.60256	5.0462	4.51642	3.36493
5.74212	3.7251	3.6068	4.90184	5.64589	4.90808	4.27014	3.62983
5.92219	5.4556	4.77644	3.95044	3.25926	6.24359	5.57955	3.78968
3.12457	4.36782	3.78778	3.83085	5.62753	4.35556	4.06182	3.24742
4.30408	5.45697	2.86076	3.77632	4.19868	3.7767	2.78491	3.93671
4.13687	4.53498	2.72131	3.39735	6.01034	5.9603	4.84259	3.85279
7.2657	4.40115	3.27811	4.9005	4.65	4.925	3.62189	2.71618
5.31657	4.13746	3.41534	4.39695	5.11373	4.8133	3.34052	3.66738
6.59353	5.59623	4.29878	4.48837	4.34161	6.27798	4.98601	4.34211
7.76712	4.55114	4.70536	3.93309	3.41158	5.57073	4.21649	3.52903
6.27551	4.05051	3.85632	4.78073	4.0677	6.29097	4.35632	2.79153
3.74011	4.48393	2.92933	3.94086	3.94805	4.94118	3.19872	3.37574
3.98551	7.22761	4.46099	2.42424	4.58466	30.0367	4.99555	3.0404
4.81373	4.67508	4.09091	5.01416	4.77985	6.92267	4.86806	3.14286
3.85052	5.57447	3.37295	4.48925	4.67857	4.94977	3.07115	4.23351
4.83728	4.99681	4.53769	3.69091	5.25816	5.1844	3.93166	4.05263
5.99252	4.46296	3.5	3.09497	4.4015	9.31443	3.70495	3.86164
5.19388	4.47449	3.82692	3.74713	4.28216	5.60396	3.525	3.90751
4.91734	8.77108	5.46789	4.18712	3.5881	5.72074	1.79167	4.76753
4.74299	4.35907	4.38961	3.95021	3.59783	4.76585	4.11409	4.44485
3.61848	4.10294	4.38839	5.50442	4.3964	4.65296	3.58392	3.5163
6.80153	4.54147	4.72766	4.2439	4.19809	4.83577	3.25466	2.65094
4.46058	4.83679	3.52027	2.87179	4.68588	5.12409	5.96746	6
6.04762	3.38743	4.71338	3.35821	4.18261	10.7491	3.93367	5.27224
4.5838	4.98475	4.29825	4.51493	4.76849	5.10698	5.54785	8.90494
4.09244	4.00976	4.23529	3.00868	5.10261	5.3963	4.07901	3.55476
3.52612	2.87189	3.71366	4.11494	5.65789	4.50674	3.91724	2.7483
4.12704	5.16225	3.63235	3.22951	4.47276	5.09169	3.85714	3.87008
4.41339	3.56639	5.36508	4.95652	5.13333	6.83425	4.57091	143.757
3.87537	3.83729	2.47561	4.77228	4.17269	3.71277	3.51756	6.54054
5.56944	3.91061	3.43537	3.00468	4.29213	4.08946	3.8995	3.40909
4.85159	4.87333	3.6	4.39056	4.54082	4.85124	4.90141	3.1573
6.25	5.08348	3.33761	3.67647	4.51449	5.67698	3.42568	3.68953
5.34768	3.68605	4.47773	4.28718	6.02667	4.10714	5.41786	3.05866
4.26139	6.21628	3.5042	3.89098	4.21326	5.58425	3.64309	4.16461
3.98058	4.79887	3.89604	3.74113	4.76836	5.88645	3.57105	3.82812
5.34509	6.89785	3.99558	3.7221	7	5.14488	2.99497	3.98932
3.97629	4.87814	3.41234	3.36519	4.48457	3.32127	3.94214	4.67589
4.66139	5.60772	4.14793	4.787	6.31373	3.43944	4.25	4.12435
3.75061	5.01909	4.43333	4.29703	5.77083	4.51399	3.24153	3.41071
5.5101	4.58451	5.31754	3.76374	6.57357	6.72566	3.5	4.25
4.12319	4.44749	5.6	4.30822	5.63636	4.99762	4.93309	3.62191
6.05501	5.70169	4.30151	3.6875	4.93421	5.92237	3.64542	3.68322
3.28778	3.89974	3.57798	3.82938	6.42035	4.84052	5.34967	5.52889
4.69679	4.87946	3.49533	4.61194	5.02817	6.34783	3.75697	3.8806
5.47716	4.71504	3.24766	4.88136	4.00752	4.7234	3.70567	3.56618
4.41639	4.63197	5.10189	4.23457	2.91883	5.81092	4.31454	4.17582
6.99331	4.16667	3.93434	3.36913	4.34884	5.39381	4.31746	3.36082
4.14966	4.30822	4.24403	4.20168	4.74603	5.18981	3.4119	3.14229
5.88477	4.67127	5.62857	3.83429	5.49624	4.62617	4.45133	4.03081
3.75714	4.88333	4.375	3.14773	7.90196	4.66892	3.80278	5.75576
5.03483	4.67713	3.7	4.16602	5.57609	6.83186	4.97585	4.37563
4.43684	4.0413	4.62577	3.35616	5.21637	5.02119	4.33985	2.98507
5.41226	6.51553	3.37714	3.84507	5.57803	5.31387	4.40319	4.08205
4.55556	3.55747	4.20205	5.02993	7.26344	5.08504	2.75796	3.70846
4.6351	4.5601	3.4094	4.09722	5.30726	6.3913	5.40076	4.89112
4.81333	3.67586	4.04525	4.28729	3.88971	3.59295	3.63309	4.0777
5.33696	4.87871	3.01028	4.78455	4.11443	4.29961	2.93333	4.20994
3.26409	5.90751	4.74504	4.15062	4.60308	3.93448	4.45714	4.22685
4.35305	5.1676	3.53431	3.83333	5.69972	4.14091	5.28061	3.23179
5.29006	3.70221	4.01824	3.91892	4.802	3.79505	4.10363	4.23232
3.61934	4.83824	4.05556	4.57068	4.92857	5.20769	3.57537	3.61905
5.17978	5.39165	3.9845	4.07004	6.19939	4.57647	4.49247	3.27479
5.90592	4.30087	3.99134	4.31095	4.02373	4.00358	4.52281	3.15385
6.06159	5.17901	5.20697	4.2	4.98755	6.02264	3.2839	3.65248
5.13217	5.60444	3.84252	4.97015	4.32127	3.8189	5.45151	3.78414
4.34565	6.39844	2.8558	3.19749	5.73883	21.8056	3.63898	3.49796
5.92176	5.2459	4.46486	3.49333	4.50321	3.982	4.13993	3.1087
4.15962	4.10811	2.51351	5.32056	4.41597	3.71308	3.14175	3.85091
6.12167	4.50376	5.67136	5.341	3.78283	6.22275	4.4375	3.71642
6.45374	5.03043	4.225	4.53774	4.71043	3.81518	3.38202	3.59475
4.65152	5.54875	3.48964	3.07609	5.01799	5.6917	4.25636	3.58883
5.2234	5.98659	2.93851	4.41569	4.33117	4.31579	4.25253	3.93897
4.99454	5.48505	3.50216	4.87243	3.816	5.04834	3.53364	4.31928
3.92377	4.96145	5.23438	3.70896	4.45556	6.97712	4.54167	4.80469
4.52978	4.53185	4.1581	4.94077	5.395	4.12703	3.77155	4.00549
3.82768	3.73569	2.33036	4.35102	7.39474	5.46921	3.81221	4.01356
2.74926	6.09732	4.61834	3.68584	5.4359	4.60688	3.69118	3.27245
2.55303	4.39368	3.97674	5.5314	2.9434	8.26633	2.70794	4.5082
4.27349	4.3959	3.62976	4.71905	5.08602	5.32852	5.2058	4.88095
4.12195	5.33014	3.53571	4.78037	5.13445	4.71707	3.69254	4.20942
4.64964	5.03008	3.81975	4.61181	5.28075	6.89286	3.52255	4.30568
7.67598	6.36317	4.30583	3.91597	6.49718	2.81429	3.58298	4.09565
5.6834	4.58943	3.93248	5.24771	4.28707	4.56122	2.97569	5.21149
3.26108	4.1642	3.98592	3.81959	4.83691	1437.58	3.27946	5.76323
2.84049	5.30897	4.63256	3.64528	4	4.64249	3.49756	4.93926
3.27628	4.44697	3.78571	3.52399	4.10182	9.47388	3.73423	3.19444
5.45946	4.21596	3.07422	4.76856	4.73969	4.62559	4.50794	3.58411
5.35192	6.69951	4.26339	4.22259	6.09701	5.22603	2.88793	4.20621
3.20872	3.73438	3.689	3.78549	3.4098	4.46581	4.94857	3.72356
5.36818	4.3154	4.5	3.06355	4.96216	5.4375	4.14953	4.65049
4.05832	8.42105	4.40449	4.08178	3.94464	4.32574	4.01099	2.62928
5.54397	3.8125	4.13097	4.49667	6.89787	5.23837	3.70402	4.22751
5.10451	4.28105	2.67513	3.68122	4.18431	5.53226	3.77326	3.37079
4.96791	4.84884	4.39928	3.6738	5.98661	4.32432	3.56303	3.587
3.77143	4.35456	4.11712	3.31925	6.1213	4.03099	5.13169	3.69744
4.11582	4.66561	4.32911	3.37895	4.7644	5.2699	3.75711	3.15625
4.25316	4.01119	5.7381	2.76871	4.67491	5.14176	4.37288	3.77143
5.50336	4.23235	5.89103	3.875	5.00503	5.55405	3.11732	4.25688
4.91906	4.36667	3.94305	3.77778	3.62762	6.85473	4.08679	4.54753
4.96	4.11047	4.34442	3.90074	4.12654	5.91855	2.68726	4.24533
4.616	4.01425	5.55749	3.23171	6.42105	4.3972	3.67857	3.9434
4.38028	3.9802	2.14097	2.88827	7.12698	6.91935	4.3711	5.84829
5.53147	4.17548	5.84034	5.09016	4.16535	5.28467	3.41854	5.04396
4.71324	4.3227	4.25269	4.02516	8.67431	3.48495	5.62286	5.06618
3.8	6.77066	4.11276	3.33043	5.68421	5.78533	6.62593	3.81277
4.53493	5.425	3.15385	3.35417	4.37179	5.3629	4.3794	3.25
3.34743	4.52308	3.41339	2.84106	4.08333	4.9529	4.39604	4.32558
6.42149	2.89205	4.3209	5.57143	4.37441	3.89425	3.55981	4.56682
4.29191	5.47508	5.16522	4.12808	5.13975	4.55899	3.28857	4.55233
5.40196	4.20321	3.62085	4.04569	4.49288	4.16337	5.56432	3.24324
4.15714	5.35163	4.9162	4.05348	5.47701	12.4665	3.70185	4.86585
3.10915	5.34066	3.91005	5.05505	5.93194	3.98571	4.45946	6.56135
4.50112	3.60519	5.19595	3.90909	3.69309	10.4773	3.8982	4.2601
4.9772	5.61702	2.97137	3.13793	5.09664	5.71429	2.7809	4.2433
5.16667	4.13376	3.79592	3.76111	4.5092	4.44165	7.09855	4.6682
4.42075	4.10776	3.84142	4.17453	4.07337	6	4.75635	3.55438
4.87831	3.49891	4.68112	4.61086	5.75	3.63393	4.53938	6.90506
4.6383	5.22088	3.82031	3.62428	5.36397	3.71774	3.00485	4.03409
7.93564	6.90021	4.58148	5.0753	5.57567	6.41294	4.26329	4.64257
2.95699	5.23077	3.98162	4.36515	4.54656	5.24138	4.49866	6.09677
3.61862	4.77656	2.65653	5.32828	6.02151	4.24906	3.47788	5.96581
5.34375	3.43701	3.66787	4.57246	5.7364	5.85818	3.80769	3.5
4.82675	4.79789	3.87907	4.22613	3.34392	4.07246	5.88889	5.17699
4.72	2.85637	3.7233	5.83412	4.33544	4.63598	2.84596	3.19289
5.7052	5.1745	3.75	4.49833	4.82741	5.39456	4.14031	3.308
3.82012	5.24131	4.81448	4.14815	5.66124	319.152	4.29167	4.12245
4.11333	4.57692	5.34043	3.43902	3.61333	4.33141	3.12977	3.50327
5.05238	4.07339	4.28645	3.43085	4.6747	5.63918	4.51237	3.42708
7.942	4.10188	4.38462	4.13077	4.15405	5.52778	6.08108	4.98545
5.92281	6.91506	3.88038	4.40498	3.99515	5.16838	5.05263	3.24468
3.2443	4.56757	3.78195	3.58786	6.15924	5.79115	5.15957	4.06567
6.38172	6.125	2.93296	4.42994	6.47032	5.58451	4.0915	3.93333
5.15385	4.976	3.75943	4.83032	4.78431	4.63356	3.50833	3.66537
4.52652	4.80826	4.41953	3.36873	5.7622	3.34432	5.23039	3.81319
2.87917	3.70213	3.24364	3.06883	4.19417	4.2381	4.22312	2.83065
3.77127	5.12325	3.44615	4.49306	3.84729	6.69118	3.48438	3.83251
4.19298	3.59127	4.48495	4.87558	5.56489	5.53488	4.06507	3.16667
4.77128	4.69188	4.43015	3.52174	5	5.27372	3.92126	3.22573
4.35135	3.62551	3.07229	5.41204	3.31868	6.50075	4.41408	4.47853
5.31054	4.57485	4.73383	3.3045	3.68382	6.10108	4.36364	5.31222
5.52745	2.64596	2.56701	5.84946	4.55973	4.75362	3.59671	2.89378
4.38168	4.42424	5.14721	2.87405	8.40698	5.44907	4.29226	3.10086
3.92233	4.69186	3.53008	4.54103	5.38235	3.67462	3.96914	3.377
4.4085	3.36719	6.30325	3.13208	5.32836	5.32727	5.05759	3.89464
5.04396	3.06084	3.79255	3.81633	3.84291	6.98354	4.47003	5.77297
5.25884	4.26432	2.77577	4.06391	3.84173	6.95038	3.70345	3.21569
4.17433	5.89407	4.0756	4.58482	4.99081	4.15839	3.78744	4.60137
4.96599	6.90062	3.14722	5.20395	4.8758	3.6449	4.67674	4.57949
4.0338	3.98128	3.23103	4.36513	3.3	3.62551	3.43415	3.61963
5.31385	7.47246	4.80989	4.15476	5.41919	4.3881	4.71951	3.55873
3.30573	5.03976	4.37751	3.22509	5.58855	5.88	4.23839	3.16304
4.94094	4.86829	4.02137	3.71651	5.25641	6.51724	3.38056	3.23404
5.0251	4.26786	3.45983	3.81707	5.24104	4.93333	3.45783	3.20235
3.06098	3.37423	3.64674	3.79293	6.68394	4.32102	4.2707	4.34122
4.40088	4.03731	3.46707	4.39394	8.2212	5.61137	4.65094	6.31579
3.7098	3.85132	2.01908	3.50179	5.92275	4.43367	4.73896	4.27706
6.19216	4.21967	3.27891	4.28175	5.52995	77.8325	3.16827	3.92636
5.27415	4.29286	3.87736	4.36364	4.23569	4.76106	3.81605	4.4214
4.50704	5.19691	4.99127	3.15951	6.24424	30.4654	4.29278	3.19118
5.50741	3.30218	4.13127	3.84103	5.02632	4.47849	5	4.17086
4.39192	3.56325	3.39634	3.98802	4.57843	4.53722	4.77193	4.77471
7.07664	4.41602	3.18452	4.05088	4.35714	6.05804	3.2483	3.87065
5.34286	4.57416	5.73606	4.31579	5.2963	7.78852	4.21508	3.20128
3.96221	4.17204	3.58772	3.7	5.64537	6.41667	5.02553	3.67181
5.73684	4.0694	4.13918	5.49405	4.00656	5.31953	5.43171	3.63347
6.5	4.80159	3.75207	4.47799	6.05036	5.50562	3.80603	6.06989
5.27046	4.48627	3.23881	3.54595	3.93583	4.39806	4.56459	3.89085
5.01329	4.9596	4.5906	4.29573	5.33333	4.87783	5.18408	6.14444
3.53571	5.65172	5.03286	3.24667	4.15	56.141	5.92833	3.69118
4.60842	4.27667	4.64024	3.54894	6.88462	4.89051	4.216	3.63137
4.38078	7.57767	3.37838	3.91	3.92857	5.7987	2.992	5.15363
4.61928	4.535	3.98338	4.26236	4.9387	6.01049	5.47002	5.61667
7.12206	3.92262	3.91983	2.88308	4.18362	4.81622	3.4759	3.70098
5.21923	5.20104	5.33333	4.34906	4.54435	4.89744	4.07859	3.0892
4.94	4.39696	3.4831	4.00932	4.05525	3.86919	3.84859	3.74123
5.5625	5.01639	4.25833	3.83271	4.36196	4.9761	3.96739	3.90574
4.12017	3.67932	4.69825	4.7326	3.24084	111.116	4.06949	3.38879
4.63666	3.60052	3.93434	4.84768	5.49776	8.66667	4.67785	5.6236
3.31515	6.09392	3.59391	4.86525	4.8224	6.03147	6.29412	4.74622
4.22782	4.39922	3.75342	3.57754	4.26966	5.4	4.02715	3.7019
5.01951	5.37729	3.35279	4.27413	5.49408	4.17188	7.51444	4.28455
4.73846	2.9144	3.8	5.06343	7.55093	6.52961	3.28817	3.85089
4.42254	3.75749	4.01149	5.23704	5.92742	7.45679	4.02484	4.21162
4.06478	4.38387	5.65517	4.55078	3.68362	5.98364	4	4.4604
5.47837	3.89048	5.30808	6.19024	4.29008	13.8263	3.91139	3.15976
4.62222	4.22601	3.74383	4.46995	4.22561	6.74603	3.375	3.58678
3.65017	3.94879	3.8125	3.35473	4.72267	4.72304	3.84581	2.92705
4.09212	4.59318	3.72727	3.76	5.62644	6.0487	3.57377	4.5302
5.09649	4.44681	3.37308	3.6875	5.13428	5.80728	4.30901	3.87037
4.32542	7.16	4.05682	2.53448	23.2328	5.91057	4.25743	4.20769
5.32479	3.77295	4.77021	2.69399	4.21959	4.64571	6.13072	4.10837
6.18519	5.04435	4.00226	3.62917	4.1934	4.79026	4.99711	4.1457
3.63793	4.44526	3.54032	2.32366	3.77834	4.95902	3.91304	3.94586
4.04128	4	4.6911	3.72444	4.37778	4.13812	5.1441	4.63731
3.59358	9.71717	5.09191	4.81463	5.02679	5.74227	4.29607	3.32227
4.36792	5.07865	3.31111	3.23106	4.41935	5.96988	3.09646	5.44803
5.11521	5.14094	4.78713	4.48715	4.2145	6.87352	3.47739	3.96353
4.39607	7.82963	3.82833	3.70036	5.53909	5.04444	4.05677	4.54605
4.54839	4.59917	3.93125	5.05419	6.72928	5.24468	3.98596	3.49351
4.52353	4.17943	3.70486	4.04082	4.25746	5	3.76531	3.81959
10.0786	3.10423	3.43122	3.82943	3.81759	5.40812	4.71229	3.7094
4.30084	4.07483	3.06775	3.29851	6.66221	4.83813	3.54678	6.60302
3.05859	8.32117	3.73649	4.18519	5.5368	16.0525	4.50781	3.95993
4.97483	7.02765	3.94811	3.28409	9.15909	5.90476	4.97423	5.68919
4.60797	5.98992	3.94954	4.59259	4.01274	4.97044	4.13333	3.60048
6.19455	4.57343	3.30077	4.1049	4.58974	4.28514	3.63889	6.37109
2.42325	6.075	4.98433	3.77368	3.90875	4.65098	3.5	3.65097
8.95402	6.74266	3.33333	4.65049	5.97321	5.29787	5.85143	3.38282
6.875	4.89205	4.48768	3.78723	4.05306	4.9466	3.26257	3.50597
7.80438	5.59151	6.74074	3.73184	3.41696	56.123	4.90094	3.46
4.47761	4.84976	3.23881	4.93717	4.64748	4.189	3.71717	3.53755
5.22903	3.7622	3.74906	2.88315	6.49133	4.8569	4.07165	3.82313
5.18062	4.37895	4.29647	4.90444	3.55082	5.73934	4.11448	2.95817
5.38049	4.83529	4.24679	5.36777	4.23793	4.84279	3.85769	4.60484
4.65313	4.38953	3.7617	3.6875	3.3785	115.834	4.27755	4.40947
3.32453	3.8198	4.30395	4.5	4.53034	4.54378	5.57377	3.61224
5.41518	4.24793	5.16949	4.55378	6.40274	5.86638	3.71517	5.08
6.04867	5.19499	4.53791	4.176	4.77574	257.064	4.23529	4.99611
5.57197	4.50245	3.95632	3.26333	4.56688	5.0177	3.36556	4.57093
5.20384	4.81522	3.96552	2.97872	4.75294	5.39121	4.51402	5.18627
4.87143	6.86111	4.41284	3.92344	5.51835	5.16933	5.72692	4.75601
4.22258	4.63333	5.37959	4.07873	4.30332	283.893	3.94343	3.77912
5.31674	5.56769	4.22131	7.15228	6.09449	4.23241	3.39711	3.4181
6.07331	4.2217	3.26578	4.7847	5.45017	4.81988	4.48975	3.3622
5.23029	3.83286	2.99008	4.91878	4.44937	5.56386	4.5177	6.14737
3.29016	4.33725	4.87927	3.25623	4.91241	3.36316	5.25145	3.77075
3.80567	5.16466	4.52268	3.56545	5.94118	35.301	3.56765	2.53608
4.93123	4.66452	3.65766	4.68398	3.6351	9.94366	4.65143	3.35776
3.5543	6.7277	4.48634	4.73684	7.58544	3.01442	5.36634	2.71667
3.83259	4.54854	4.0129	3.8	4.28	6.751	4.02703	4.4186
6.9038	5.21386	3.95238	4.36517	4.66667	9.10473	2.85664	3.27513
10.572	4.89165	3.37702	4.8566	4.11927	4.35885	4.29412	5.81818
4.82625	4.03456	3.1369	3.18681	3.8	5.01562	4.43009	4.36082
5.01229	4.36403	2.89947	3.5124	3.76777	6.62857	4.1254	3.63415
4.24161	4.74167	4.59026	4.5283	6.25828	6.77689	3.32907	4.19444
5.23443	4.63665	5.06633	4.04846	4.91429	12.5101	3.54753	5.24267
8.19553	4.23887	3.96629	4.30275	5.47458	5.21104	3.23361	4.84198
3.40088	5.06608	3.59004	3.95876	3.95935	5	3.96429	3.94086
4.1242	3.57803	3.31214	4.71685	6.57419	4.85714	3.37234	3.85821
4.70745	4.38235	4.05333	3.62376	4.55462	3.92377	4.00478	4.1982
5.13208	9.08383	4.49035	4.78894	4.14088	4.94422	4.12459	3.59767
5	4.09983	4.78102	3.21429	3.70928	5.52098	4.98469	4.25
4.39884	4.03283	3.00649	4.2375	5.32229	4.34892	3.68927	4.26033
4.96868	5.37192	4.32308	4.31799	3.08995	5.03802	3.8724	5.12129
3.8942	5.83957	3.94788	6.06	5.40482	4.90212	3.66467	5.09901
5.17572	3.95327	3.18412	4.80925	5.98728	5.96147	3.74324	3.92222
4.26452	3.76603	3.92808	3.54508	4.18868	8.56589	4.9697	4.02128
4.63223	4.83864	3.34047	4.98087	5.04781	5.07583	3.40483	4.34416
3.92992	5.46648	3.66667	3.1913	5.82526	4.507	3.8136	3.2716
5.2651	3.60757	3.21198	4.67206	4.48742	8.59669	4.17105	4.19444
5.07353	5.60535	3.2249	5.06232	4.04582	4.79861	3.36087	6.05181
4.8114	7.47634	2.91083	4.57635	4.85135	5.94631	4.95785	3.47451
4.5534	4.03797	3.85976	3.49	3.92905	5.89118	3.56189	4.62963
5.55839	5.49784	3.27553	3.70642	4.92823	4.6044	3.59933	3.9313
5.0522	3.73113	4.05147	4.66359	4.50309	7.54591	3.69082	3.88837
5.96875	4.68692	3.81857	4.57712	5.38384	8.45892	4.65902	3.36641
4.1478	4.82213	4.3871	2.62931	5.99429	4.80243	2.65493	4.24458
4.84	5.25503	4.47742	8.99281	6.29954	5.64257	4.73575	3.95467
5.70096	4.54545	3.51082	4.47082	5.38189	5.47967	3.24018	5.0045
3.57459	3.82297	3.36392	5.16563	4.54079	4.06014	4.1567	4.47325
4.72917	3.9117	3.86638	5.17647	4.92417	5.0678	6.32174	4.63178
4.30269	4.51242	4.88696	4.85981	6.77083	10.1626	4.06509	4.11795
4.05017	4.80488	3.24074	4.38264	4.6087	4.81933	4.53093	3.3952
4.34241	4.20167	3.5	5.38172	5.00526	7.56396	5.65553	3.35294
4.45364	3.93636	2.9507	4.81847	5.03089	4.10738	3.89189	3.36601
4.1352	3.45015	3.77949	5.22088	5.68085	4.58075	2.96269	6.16585
4.2767	7.58081	3.85098	3.98418	3.62044	4.81429	3.24832	3.98469
3.84536	4.27129	4.188	5.79848	4.568	5.33728	3.02373	4.37619
4.10757	3.77528	2.89238	4.63194	5.05856	4.11553	4.21299	3.40884
5.61319	3.73945	3.59611	4.32874	4.656	4.7907	2.70053	4.24088
4.37868	4.32428	3.88737	5.96875	4.42616	9.01064	2.98919	4.12319
4.20853	3.02174	3.29504	3.76382	4.30435	5.51751	5.55495	5.16797
4.30841	3.44762	3.45283	4.88312	4.24153	280.427	5.58221	4.42424
4.7814	6.01282	3.36675	3.84545	5.4339	60.6562	4.2577	4.65106
4.815	4.2017	3.70082	3.75445	5.61111	5.46502	4.131	4.3414
3.92732	3.94118	3.46067	4.04651	3.01485	4.1759	4.02885	3.74866
5.21184	4.55686	3.31227	4.29452	4.19022	5.05255	3.5671	2.97482
5.11765	5.11796	3.5279	3.56098	5.93886	3.90811	4.47148	5.23223
4.31579	4.47561	5.38389	4.24345	4.76238	5.84958	3.32203	3.42308
4.54441	4.52941	4.00541	4.37719	4.44203	4.83041	2.94048	3.92717
4.8254	5.40796	4.07483	3.08856	6.49375	5.78173	5.90945	3.54822
3.58725	4.29123	4.25714	2.65909	3.70256	6.33333	3.447	3.54709
6.91519	4.89496	3.17921	3.51497	4.86851	3.54562	3.03879	4.06971
4.96552	3.8373	4.8141	4.92125	5.3038	4.46721	4.30267	4.45312
4.60692	3.42903	3.61033	4.69663	5.78364	4.92201	3.29536	4.20613
6.50877	4.64286	4.83489	4.5963	4.31058	18.375	3.16129	4.24629
5.07	3.31507	3.67069	3.70051	5.54592	5.79358	3.40183	3.3649
5.15238	5.31603	5.80233	3.95755	4.44304	4.67143	4.51178	4.83509
5.33193	5.07203	3.63214	3.72235	4.38857	4.68313	4.28947	3.18717
4.72285	6.94828	4.375	4.00769	5.01093	3.95064	3.82353	2.91667
4.32523	6.45455	6.45736	3.212	4.6872	5.24219	3.88421	4.53974
5.39259	6.21038	5.1147	3.78109	6.66667	5.58824	4.33759	5.90244
6.33921	7.125	4.98086	3.83111	5.60094	6.24161	3.64706	3.66361
3.68373	4.63584	2.65537	4.61616	4.01217	6.38007	4.13462	3.95092
5.66434	6.6734	4.24542	6.07229	4.50336	11.9868	3.89925	4.05263
4.49688	5.16105	4.21656	3.8794	5.54639	4.86364	3.53125	4.37543
4.72185	3.91403	4.03361	4.98966	3.82464	4.72455	4.80992	4.0963
4.35277	5.06286	4.16129	3.69136	5.09449	8.42647	5.60902	3.58007
3.28656	4.07939	3.22867	3.67847	5.14953	5.35	4.15789	4.00889
3.26364	3.80992	3.73913	4.60791	4.85324	4.61765	4.52604	3.82915
4.12121	3.88136	3.62011	5.44488	4.19159	3.60145	2.99627	4.51587
4.57353	4.91126	3.79592	3.78395	12.6512	4.97136	4.56279	5.20321
3.56858	6.18617	3.54369	3.80169	4.57432	5.7276	3.21108	4.00851
4.4	5.25207	3.24554	4.68019	5.48826	6.08305	2.90278	3.43897
3.93878	4.11326	4.54895	3.41892	4.26797	4.4755	5.08072	3.3125
5.42157	3.95146	4.0117	4.3805	5.15424	4.90878	3.62992	4.06957
4.96835	5.25	3.55973	4.43636	6.21123	4.01056	3.30705	2.92821
5.83312	5.33985	3.75556	3.93709	5.46302	4.7837	4.37799	2.96904
4.70953	3.74923	3.99583	3.44643	6.87895	4.64231	3.80385	5.45528
3.93995	4.65385	3.48168	3.02857	5.00881	4.86275	3.75	4.24828
3.27213	3.63636	5.02528	4.43777	4.62222	8.57732	4.9845	5.0172
5.59896	4.8309	3.64156	3.67556	6.29008	4.69186	5.82632	3.88208
4.66184	5.21469	3.5981	4.86207	5.30769	5.02765	4.97245	2.66929
3.41702	4.87907	3.02707	5.22556	4.47531	5.66207	4.22222	3.92593
3.85356	3.87695	3.65979	5.42211	5.6019	4.15054	3.90227	3.56667
4.17662	4.74438	3.96639	4.2764	4.42169	4.46383	3.22564	4.65957
4.93023	5.43495	4.11803	3.25641	6.35405	5.5	3.87745	3.11045
5.30345	3.54564	4.61557	4.49321	3.75389	4.58889	4.3842	4.75
3.16923	5.20219	3.75346	4.08156	4.59929	4.41176	3.36212	3.60755
4.4	4.77597	3.81095	5.60544	6.19697	4.89157	3.76838	3.89655
3.87556	8.17353	4	3.28114	4.5615	4.91611	3.22506	4.25891
5.15385	5.32616	4.59729	4.444	4.31548	3.77093	2.67384	2.83333
4.176	3.0744	3.917	5.1338	6.04781	4.35437	3.5285	3.29314
4.31818	3.6087	6.88936	3.81972	6.34498	4.67314	5.46442	7.9854
4.0322	4.43885	3.82759	4.63529	5.86842	6.27273	5.10456	2.65844
5.07426	4.87879	3.51493	5.12264	2.90909	4.95238	4.02966	3.55204
3.76341	5.69409	3.38125	4.63488	5.21081	4.75153	3.18996	4.11556
5.27187	4.1859	3.03116	4.72794	5.34037	4.21014	4.57025	6.54821
4.08559	5.1148	4.47368	3.38919	5.37736	4.16206	2.2753	3.01613
4.71632	4.21296	4.27114	5.97238	6.11053	5.59144	3.11987	4.05
4	4.06637	3.41935	5.54915	5.63743	4.56771	4.15506	3.85799
5.36364	4.06536	4.01119	3.67483	3.59819	4.17588	5.69159	2.78919
3.33773	4.49171	4.61538	4.03684	5.47917	5.09738	3.15193	3.14614
3.87446	5.89	3.24651	4.91992	4.99387	4.65	3.337	4.42188
3.81882	5.14667	3.20997	2.78222	5.55449	4.56863	3.68653	3.87226
4.9848	8.78689	3.665	4.09942	4.60227	4.68487	4.27619	4.25403
3.74695	5.46605	3.35294	4.5	4.38889	6.88851	4.12879	4.25694
6.45652	4.38532	5.22297	4.30128	4.75342	6.35526	4.73897	5.74872
5.3375	5.28281	5.33951	4.79487	5.93284	5.41139	5.21778	2.6246
4.98958	4.74342	5.33333	4.14925	6.4887	5.62397	4.17957	3.59644
4.70645	3.66484	3.58219	3.61638	5.4404	17.4929	3.43443	5.50794
5.5814	5.48276	4.15	3.31818	4.24024	4.50321	3.45161	4.16792
7.73407	3.43069	5.16099	3.90698	3.87692	6.14837	5.1583	4.65091
7.47429	3.56858	3.73883	6.37705	4.86859	4.95057	5.08065	4.82993
5.42599	4.54012	4.38489	3.81111	3.80702	3.50126	3.95765	4.19231
4.5446	4.32039	3.25519	3.97917	4.52982	4.34921	4.56585	5.54749
5.2365	5.53429	3.30469	4.19162	4	5.1194	3.10753	4.09924
4.01659	4.05236	4.40729	3.27982	6.50638	5.4555	5.38489	3.8
5.72391	3.74576	4.36161	3.53271	4.85763	53.2637	4.10135	3.41765
4.70364	5.56075	4.3551	3.25257	5.22302	5.74654	3.33408	3.78465
4.3758	4.1962	5.52679	3.97758	5.13313	4.55172	3.008	3.40583
3.72251	3.82022	4.50741	3.82422	3.86224	4.7109	3.55789	4.57962
6.56693	3.52569	4.9076	3.7027	4.41176	5.75225	3.49024	5.97983
5.48889	5.65209	4.46588	3.99475	5.03209	5.90728	4.11386	3.55597
5.03115	4.44015	4.25301	2.61789	7.51832	4.17176	3.36049	4.53712
4.81509	3.90267	2.79077	4.25941	4.32941	5.97902	4.54854	4.00737
6.39303	5.22462	3.09172	3.7907	6.20863	6.01504	4.25523	3.51092
4.3663	5.791	3.68837	3.92135	4.78916	4.18519	4.57751	4.94842
5.00488	4.33195	4.1338	4.64706	4.92294	4.83226	4.475	3.30114
4.0995	5.73731	5.77432	3.21698	4.3625	4.0878	4.65108	3.61728
3.65455	3.11789	5.06844	2.78788	4.75932	4.26946	4.08633	3.51935
5.24876	3.69281	4.78716	4.7148	4.08633	6.47761	3.52893	4.0427
5.21765	4.40377	3.4023	3.54922	3.85632	3.92705	3.47351	3.27344
5.62903	4.01361	5.2625	3.10197	4.45833	4.4875	6.968	4.09831
3.96279	1448.58	5.46071	3.23932	5.43269	3.54828	4.084	3.84791
5.03191	5.74927	3.75207	6.46	4.94762	5.10949	4.05934	2.31507
4.75633	8.27907	4.16729	4.75652	5.53994	8.01087	4.74348	3.57991
3.40625	6.10377	3.76423	3.43312	4.28733	5.17284	2.97059	3.91716
4.06051	4.25543	4.50323	3.67033	4.3247	4.56316	4.4152	3.80742
4.41623	4.19648	5.50456	4.59392	4.26271	5.93237	4.06897	5.27622
2.59155	4.56589	4.30451	4.22656	4.98819	5.63028	3.38164	3.31078
4.42478	3.62771	3.49296	4.12676	5.31492	4.55093	4.1777	4.45498
3.99163	5.46352	3.62007	5.45833	4.60335	4.19403	3.024	4
4.31443	4.8697	3.74194	4.8	2.56081	5.32564	4.78656	3.88285
5.02643	5.10651	4.03768	4.24057	7.24797	5.86538	3.66502	4.65878
3.80543	3.97003	3.8	6.13548	5.43923	4.51174	3.35395	4.48571
4.6789	4.40941	3.52809	5.7603	5.59278	4.18908	3.27757	3.82278
4.41304	4.60317	4.25373	5.79394	11.3224	3.57143	3.78557	4.03333
4.57581	3.90988	3.66006	4.20946	4.00309	5.83386	3.56959	3.82249
3.42823	2.65517	2.61026	4.33766	3.76018	4.79202	4.01481	4.94304
5.12258	5.30612	4.38211	6.12134	5.88546	4.19898	3.89674	4.12121
5.125	6.59683	2.71226	4.20362	4.66986	29.4857	4.88608	4.36875
3.48438	4.26617	3.94595	4.61722	4.71053	4.94388	3.68284	3.455
3.29508	3.84787	5.13472	4.59502	4.29936	4.64115	4.4542	6.93264
3.19455	4.43366	4.15029	4.33186	9.12273	5.603	5.05839	3.39373
3.86585	4.06845	3.43624	3.43216	4.22151	501.941	5.25952	3.87227
4.58333	5.57095	4.22327	3.73664	4.37433	6.35477	4.71837	3.23204
5.20461	27.5027	4.03804	4.56164	4.11215	4.14286	4.37968	4.28185
5.35974	3.04494	4.30536	4.31677	3.72662	6.58427	3.10794	5.7398
8.05851	6.97485	4.29605	4.996	4.18584	4.46891	3.38877	6.51838
3.24603	4.10375	4.45294	3.88208	4.79121	5.08915	3.3004	3.57333
5.09548	6.11783	4.77824	4.22222	4.20877	5.67073	3.68308	4.61832
3.95427	6.40685	3.83851	3.64259	4.66359	3.56667	4.69608	4.18831
5.49787	3.90265	3.48662	6.29583	7.12162	4.25153	4.88788	3.57471
4.94416	4.18703	3.87958	3.82432	5.34	17.0634	3.59116	4.93801
5.64093	6.43838	3.90972	3.87037	11.7787	5.13208	3.45763	3.91727
3.89418	6.13305	3.07027	3.81132	5.69767	7.63298	3.89183	4.29921
3.43333	3.44444	3.85632	2.78541	5.23684	14.59	3.25	3.34632
5.16032	4.1015	4.1	3.66316	5.04276	3.41553	5.11007	3.71315
4.41304	4.56485	3.84058	3.43617	7.2	5.19186	2.9589	4.94286
4.68182	3.67213	4.05091	3.40157	7.4697	4.04199	3.17617	3.95673
5.88265	4.01238	3.92609	3.736	5.34402	4.27545	3.67698	3.48837
4.43056	4.7887	3.47716	3.30645	5.36324	4.16587	3.64174	4.23843
5.94715	5.03762	3.97101	5.05911	7.46104	4.68293	3.80672	3.7028
3.36585	4.39244	4.05285	4.60289	6.7757	4.63869	5.27371	4.15584
4.05714	5.5375	2.70222	3.73279	4.49099	4.08286	3.92763	3.97222
4.81992	4.90464	3.85948	4.10363	4.75377	4.56061	3.91379	3.57212
3.67553	2.79714	4.33939	4.8883	3.10185	7.17045	3.62259	5.22093
2.95082	3.69076	4.01916	4.09449	4.66957	3.91429	5.12378	4.0462
5.33628	4.54274	3.2963	2.78075	4.92019	4.48148	3.73278	3.78545
2.61504	4.67857	2.96154	3.78431	4.68454	4.5641	3.92258	3.35407
4.4551	3.6717	5.64458	3.79268	5.056	6.13974	2.93033	2.42308
4.39231	4.92857	3.21776	5.19863	6.26728	10.0678	5.06615	8.62222
5.40937	3.99231	3.40237	3.90635	7.42901	3.83594	3.81048	4.18663
3.42776	4.63914	4.46531	3.85882	5.28358	5.18072	3.09259	3.69792
3.78327	8.51087	4.23714	3.99602	5.4186	5.33688	4.59072	3.98421
4.40351	4.16262	3.92982	3.72509	6	5.33333	4.08685	3.77698
4.42629	5.11327	3.58445	3.7619	5.06867	4.60211	3.96641	3.39169
3.97113	5.12325	6.72028	5.055	25.9082	5.38298	5.5765	5.38652
3.8383	3.8677	3.67513	4.07571	5.68726	6.66912	4.1284	3.71292
5.5098	4.25	4.86747	4.2147	4.39175	1235.01	3.49051	3.62673
3.09388	4.16555	3.33333	5.08591	5.02867	5.68443	3.89252	5.40107
5.36918	3.63686	4.52548	3.72549	6.48744	6.39589	3.74061	2.99215
5.63043	3.55233	4.19091	4.27461	5.98544	9.3554	3.51415	5.25941
5.53521	5.39933	4.20354	4.24	4.95735	4.23411	3.86294	7.77603
4.71103	4.61809	4.20635	3.46893	4.71429	5.38679	3.60633	4.50376
2.89218	4.86413	3.42351	4.7	4.10909	5.94984	3.33669	5.70161
6.77574	4.87324	3.93695	4.00913	5.94652	6.05185	4.02041	3.75214
4.37584	4.6366	5.37066	5.59583	5.91003	23.1457	5.03371	4.08847
4.35255	4.52571	3.97452	5.22314	4.36683	4.3753	4.03297	3.98182
3.80874	3.28609	4.25285	3.83163	4.15464	5.66469	5.36303	3.78646
4.73684	4.79577	3.52468	4.37561	4.13538	5.34595	4.5063	5.31522
3.24859	4.76286	4.06954	3.0221	4.72197	5.6962	3.40909	6.43966
5.89147	4.30081	3.98418	3.68482	5.3223	5.56	3.60061	4.48963
5.03485	4.45276	4.29237	3.50292	5.91166	5.22807	2.90462	3.38249
5.45812	3.83654	3.70625	3.95349	5.875	6.65482	4.04712	4.02174
4.20331	5.98338	4.09924	4.48701	7.06047	5.31553	5.54313	3.40071
5.04762	6.10448	3.73191	6.3125	3.67951	4.80928	4.42756	5.42254
5.15736	5.62212	4.18103	5.89963	3.0355	5.66667	4.56983	4.61047
3.83789	4.78361	4.31281	3.07074	4.11007	97.0297	5.98896	3.38655
7.39655	4.93194	4.60825	5.1147	4.24837	5.15476	5.6506	4.72881
4.27857	4.40476	3.1681	3.78467	3.78088	4.32024	3.98993	4.69817
6.27985	4.7037	4.86047	3.16199	4.81513	4.65	8.26697	5.77844
5.98667	4.3759	4.05128	4.72414	4.92308	5.82517	5.31856	3.56238
4.43731	5.03195	3.12955	4.164	4.64506	5.22287	4.74007	4.02688
4.51673	4.75087	4.06173	4.08911	4.22222	5.19923	3.1755	3.82558
5.447	5.45897	3.38235	4.40613	4.38122	9.16667	4.21533	3.61695
6.40789	4.08696	7.49714	3.84103	5.43972	5.89175	3.96891	3.53383
5.06542	5.94298	3.63253	3.53438	4.6621	6.31783	3.78355	3.48387
3.82533	3.5994	3.93893	3.97203	4.15762	4.91304	3.56633	4.48734
3.90278	7.01557	3.90254	3.76106	4.64179	4.69677	3.63005	6.75225
5.05556	5.11538	5.22176	3.07534	6.17857	6.256	3.62658	4.91272
5.8	6.66784	5.75221	4.77333	3.48967	148.215	2.97659	5.23404
4.98305	3.00342	4.11282	6.29252	4.27363	6.50949	3.63107	5.40316
3.36639	4.59155	4.01413	6.32571	6.96654	5.57239	4.0411	4.53801
3.27299	5.35192	3.86176	2.89888	4.61238	5.07763	4.38048	2.59857
4.04918	5.58667	4.53073	6.38725	4.45263	5.63592	3.93769	3.08333
5.23246	3.85759	3.64433	4.21154	4.85866	26.3789	4.81373	3.52049
5.67372	4.80672	5	3.00526	5.26812	8.02597	3.60094	2.74272
4.12903	5.44615	3.94595	5.19031	4.81875	10.5086	4.21656	5.16949
3.20996	6.57801	5.06695	4.85185	4.21106	5.77457	3.98128	5.06081
3.51186	4.49754	4.82011	4.67397	6.68841	5.55147	3.22088	4.6
5.34328	4.05638	7.52013	3.92585	4.33921	4.07212	4.18408	3.4863
3.16667	3.87151	6.39482	3.96992	7.91339	6.07885	4.46561	4.10757
4.55125	3.71103	4.53957	4.02158	4.43701	4.57955	3.37791	4.82609
7.76761	6.17155	4.62092	2.68098	5.77966	4.77622	4.21131	3.11538
3.62931	3.76763	3.53125	3.52846	3.43455	5.13919	4.36043	6.83902
4.14625	5.3881	3.27393	3.46829	4.30319	4.80749	2.73333	4.09747
3.66447	5.30579	4.16803	3.59774	5.41397	25.3362	2.97193	3.50143
5.40248	4.77903	4.31485	3.88095	4.41071	4.81701	3.32258	3.42723
4.93284	3.99015	3.93038	4.47847	4.57826	427.61	4.2378	4.46071
4.004	5.78764	3.07677	3.5885	4.35897	5.12295	4.81686	3.47688
4.95149	3.85319	5.28839	4.64771	5.52923	10.0522	5.39024	4.92233
5.11111	4.59661	3.38988	4.14583	6.061	4.53797	4.24561	3.89164
6.19048	5.63057	4.09459	4.1299	4.97984	5.05128	3.16461	5.07895
4.83858	3.95798	4.30909	4.85766	48.3758	4.40851	3.82639	5.7963
4.15335	6.16471	3.98742	4.76639	3.52025	4.74915	4.07442	4.23483
3.48889	42.031	4.625	3.1021	4.02336	104.693	2.71652	3.40049
4.86538	5.4965	4.13333	3.27895	4.76347	3.01266	3.40741	4.1627
5.84478	4.49035	5.04186	3.67662	5.49474	5.04523	3.2265	4.48881
3.6768	5.47409	4.56764	5.17838	5.21825	6.30645	3.59696	3.92857
3.06595	3.70303	3.20536	4.56621	6.56284	5.9279	4.50267	3.15909
4.81752	4.75166	3.73946	2.32227	4.80095	5.23885	3.35747	3.53333
4.40884	6.24022	3.33916	4.27914	4.14145	8.03886	2.3777	4.07242
4.20841	4.08929	2.51639	4.76829	4.42826	4.76061	3.08015	4.15611
4.32444	3.14286	3.96567	3.42308	4.29515	5.2987	4.24731	4.61265
3.76959	5.60148	3.81701	4.97674	4.25418	4.32682	4.44345	3.85214
3.67878	4.15556	4.62102	5.10738	4.34052	4.84937	5.56156	4.93373
4.07539	4.42723	3.82671	4.89286	3.66797	5.34903	3.71937	4.27459
3.77021	3.89751	3.40828	3.39919	4.57229	4.53353	2.8297	3.48209
4.8525	4.10251	3.64286	4.52344	7.43411	4.56554	2.65768	3.47658
4.53333	4.26286	3.60256	2.76699	4.6568	30.1871	3.54261	4.09661
3.58099	5.01724	2.90659	4.2988	4.64	7.01913	3.51832	4.01705
4.26415	3.33877	4.22222	3.72727	4.69824	5.09339	4.7035	3.07469
4.25654	4.63095	5.19492	5.18023	4.87629	4.64	4.35429	4.98201
4.14747	3.00608	3.43434	4.25837	4.61218	5.96448	4	3
5.68724	4.16254	3.83544	4.01364	5.06897	3.96024	4.24291	3.21695
4.32068	4.68288	5.4386	3.43611	6.7381	4.66667	5.41732	2.98387
5.72603	4.04804	3.71905	3.95169	3.8916	4.28974	3.87407	3.80745
4.78088	3.96721	4.35204	3.45594	2.93478	4.90189	2.82087	3.99394
6.7971	4.18705	4.69032	4.92975	4.97664	4.22381	3.89744	2.46917
5.30822	5.38496	4.69906	3.41121	4.86239	4.70354	4.95057	7.64375
4.85437	3.15951	5.28626	5.21053	5.29471	6.26087	2.875	3.76703
3.66667	4.20402	3.95726	3.30453	4.19524	5.08765	3.79137	4.13858
3.57662	4.79508	3.58108	3.29758	5.4012	5.46188	4.46512	3.59048
5.40249	3.70384	6.06452	3.90074	4.0042	4.53482	4.02381	5.03274
3.97285	3.57872	3.94828	4.13011	5.23077	5.51896	4.5681	4.56086
3.91252	3.74905	4.16207	6.64184	7.39153	4.72848	3.7044	4.12
5.65918	3.59441	3.58675	4.53797	4.99649	31.7303	3.78976	4.68652
4.13575	4.09924	3.80214	4.18538	4.32847	4.1686	4.1016	4.76543
5.41803	3.31592	3.04945	4.52653	6.93548	27.1646	3.46849	5.86935
5.93407	3.73597	3.20548	3.6117	3.80797	6.02532	4.16746	3.17687
3.808	3.60773	4.10526	3.12892	5.34185	4.34293	4.0559	4.30287
6.4936	4.2291	4.85938	4.89764	6.72388	5.84211	3.8942	3.48198
4.89503	5.70085	3.34636	3.71749	5.15929	3.77465	3.78261	4.06211
6.31445	5.24878	3.56164	4.56522	3.5614	5.06061	2.81858	3.38084
5.17664	4.42629	4.24055	4.08108	3.96748	5.78251	5.9476	3.42126
4.59362	3.11084	4.30992	5.13636	3.99242	31.112	3.77445	3.30859
5.05395	4.31361	3.77778	4.18831	6.10345	5.15676	3.4036	4.45018
4.05913	4.85632	4.08502	4.06275	3.76111	4.54696	3.62305	4.82682
4.91288	4.48297	4.36095	3.71751	5.62081	5.10913	7.154	4.46617
5.41818	3.23529	3.4186	4.66184	6.34675	5.89573	3.91571	5.53333
5.15254	4.23866	5.06604	4.89941	4.28979	4.96308	3.70902	4.29962
6.8251	5.18543	4.84651	4.24841	4.72143	4.72205	2.9381	2.74236
3.92857	3.24505	3.50613	4.81405	5.42857	5.83051	4.21637	4.5567
4.17012	5.92644	4.08148	4.01068	5.27365	4.74359	3.43421	4.48045
3.64069	3.6789	4.1674	5.13376	4.38235	6.29122	4.09454	3.36066
3.97361	11.008	3.76253	3.24883	4.5749	6.00217	2.74468	3.6645
5.45536	4.67865	3.58095	3.71508	5.14796	3.67832	3.62617	4.6383
5.50862	4.08333	4.49416	5.1875	5.04464	8.79937	2.97842	3.79931
4.60352	4.12245	4.08896	4.15551	5.07565	96.9217	5.96169	3.1087
4.57554	3.65041	3.99273	3.11675	5.8956	12.2807	4.07171	3.4127
5.12516	4.59431	3.44214	3.66864	6.86667	3.94345	3.51705	8.4878
4.64577	4.48621	4.532	3.54327	5.08302	5.34909	3.75265	4.09593
4.34555	4.85402	5.08046	4.96916	5.05466	4.7398	3.31944	3.53237
4.61794	3.96277	4.10731	4.0163	4.3073	5.39056	2.97222	4.33491
29.2952	5.28028	2.67961	4.625	4.88579	6.96618	4.45935	4.39883
4.70248	4.46988	2.94667	3.53741	4.13293	3.01198	3.94118	3.01017
3.74699	5.05729	4.95376	2.9	4.7551	4.8125	4.375	4.87054
4.15217	4.5072	3.57524	3.27046	5.79012	4.13577	3.75847	3.98454
4.80162	5.375	3.20849	4.6229	5.19196	4.4717	3.69962	3.87037
2.87893	4.41386	4.46528	5.34211	4.41919	4.19742	4.06061	3.39416
5.56088	4.6758	4.64191	3.4185	6.44231	4.43537	8.06154	3.40064
7.25907	4.88192	3.4031	4.03769	3.77593	6.65217	3.08738	4.25455
3.97806	3.85315	5.26627	3.66667	3.89952	5.25446	4.17722	3.99482
5.23196	4	4.03125	4.92917	4.45517	7.37415	3.61765	4.3112
3.91513	5.15368	4.16957	5.18293	4.32317	4.9144	3.59126	4.22709
5.0939	3.74074	5.07381	5.1086	5.32215	5.33049	5.16438	4.32806
4.33202	4.82927	4.83607	3.84109	4.73778	4.28195	4.6975	4.04459
2.80556	3.97246	3.42282	3.42021	4.98566	5.87195	3.7605	3.65241
4.99215	3.54762	3.63386	5.84848	4.15385	4.61538	4.22093	3.37319
4.28289	4.47619	5.5748	3.77679	6.36461	4.66029	4.41176	4.67832
6.61637	4.82967	3.87534	4.2459	4.95745	5.91033	3.45714	4.36278
5.55729	5.38081	4.24922	5.90238	6.03448	4.95322	3.34545	6.08889
4.31988	4.98913	3.92429	3.58678	4.15104	5.0084	4.20906	5.07368
3.23343	4.23276	3.80556	3.45513	5.94712	4.99012	3.35376	3.29412
5.03721	6.18224	4.81675	3.79688	5.4638	7.46644	3.75405	3.17949
4.16602	7.14504	4.26176	4.54054	3.4053	5.2125	4.69333	3.54098
4.35461	4.16779	3.45525	4.8719	4.87843	5.77828	3.80263	3.63192
4.03419	4.71023	3.62681	4.43554	3.47104	5.71946	3.53403	5.56923
4.02815	5.5784	5.60294	4.58382	5.2659	4.62557	3.53968	3.19048
5.45192	6.28333	4.54167	4.05362	4.47368	4.94648	5.16438	3.55693
3.41787	3.98718	3.78723	4.90842	3.24691	4.74206	3.87454	4.12008
4.96947	5.26257	4.18158	4.14679	5.60902	15.1893	2.93802	5.52471
3.09959	4.79545	5.44025	3.92857	4.92891	4.35409	3.84133	4.37368
5.47233	4.61045	2.62733	4.65428	5.55133	5.14672	3.47368	5.01376
4.46825	4.40469	3.78797	3.08308	4.83929	3.79562	4.3676	4.96863
3.90052	4.11825	4.16	4.2377	4.80969	5.653	6.1246	3.33077
4.64419	6.49074	4.29545	7.74888	3.68932	9.30068	3.90351	4.26429
3.62808	4.74486	3.43643	5.10849	4.28814	4.91369	3.84524	3.52069
5.56107	7.3961	3.93885	3.08738	8.47682	5.85036	3.20089	3.76142
2.425	3.54348	3.87981	4.01935	4.48198	4.93309	3.7381	4.84575
6.49919	5.23057	3.7719	3.59021	3.88494	8.61905	4.06838	3.6875
4.34737	5.04099	3.55325	4.1646	5.06912	42.6931	7.54065	4.14737
4.21345	3.80814	2.97235	4.17939	7.46309	23.6143	3.88953	4.40625
5.33718	4.6612	3.97436	5.83908	2.97627	5.50534	3.66983	4.5374
5.40594	4.61695	4.2	4.40239	4.59633	4.77199	3.75599	4.04878
5.85621	4.68215	5.43373	3.59155	4.53173	4.43293	3.6345	4.05091
4.20084	4.08366	4.03043	4	4.73373	5.45221	4.06939	3.25106
4.52209	3.62249	4.26582	4.26115	4.87259	5.33579	6.56818	3.86257
3.94671	4.04735	4.91071	5.16176	5.63746	5.52427	3.6215	3.67945
5.9895	4.22403	3.72789	3.37238	4.1565	12.8616	5.02395	4.55833
5.73397	3.65278	3.43731	5.64024	6.86552	5.97489	4.84615	2.66996
3.85501	4.53968	4.21212	4.00687	4.09034	49.0987	3.15183	4.35794
5.09061	3.53571	2.90303	3.93496	3.18367	7.80342	3.23611	3.97517
5.65414	5.02473	3.7291	3.10309	4.41026	6.7614	3.24324	3.54684
4.25649	44.2369	4.25455	4.67692	4.9883	37.0237	3.20121	4.01023
5.25	4.35022	3.84018	7.85377	6.42775	6.49337	4.83358	4.38871
3.50199	3.94942	4.54502	4.69519	8.59211	3.83886	4.91379	3.87622
5.41129	3.69355	4.12459	5.82075	3.69038	6.98291	2.25243	3.52657
3.97683	4.91304	3.7234	4.13245	4.47059	7.18846	4.10843	4.10861
4.44402	3.96711	3.34501	4.43836	3.85047	6.43934	3.59032	4.05469
4.44622	5.03344	3.99265	5.70588	3.65414	4.25692	3.32902	5.81467
5.71918	3.86957	3.98141	3.82243	3.90749	7.64987	4.7592	4.26531
5.53045	8.12	4.24272	3.48469	5.0404	14.5308	3.11315	3.03419
5.42857	5.1056	4.32627	6.42353	4.44059	6.96552	4.14384	3.48826
4.02711	4.00526	4.55882	3.26103	3.77224	4.21778	3.48718	3.8
4.83173	6	3.22472	4.5082	3.79249	5.06098	2.88451	2.85039
5.47669	4.25874	3.64706	3.5599	5.11176	4.50685	4.1728	3.24011
4.9433	4.62903	3.60884	3.29459	3.86598	4.94769	3.7551	5.44218
5.84483	3.81303	4.11111	6.98431	3.05116	4.24759	4.80382	4.19824
48.7163	7.0847	6.00341	4.59627	6.15453	4.66154	3.57513	4.59756
4.85944	4.12935	4.69721	5.825	3.49901	13.3707	3.47525	3.51351
4.62791	4.54063	3.90863	4.23663	6.27706	11.1277	3.64525	3.67407
3.59236	4.13636	4.40881	3.86842	3.5193	4.60417	3.69264	3.86806
4.53793	3.66094	4.29741	4.12698	3.6257	4.72482	3.74843	3.81301
4.48458	4.52975	4.08782	3.74599	4.92411	6.51838	3.52444	4.1072
4.26613	3.7416	4.29737	3.44292	4.70728	6.16053	3.75648	4.20245
5.10494	3.82378	3.84746	5.78607	5.44531	6.8583	4.04065	4.00532
5.70032	5.18341	5.07292	3.8193	4.16296	4.10469	3.93393	3.14056
3.81667	4.46117	3.95593	3.32243	4.10909	4.97377	4.48621	4.18462
4.15734	4.19697	3.6087	4.60989	4.41569	5.22368	7.9	3.59036
4.85305	4.01714	4.59669	3.92469	4.91787	4.86034	3.92342	4.24324
5.15837	5.60924	3.33466	4.08594	4.17935	4.97023	3.93458	3.55
4.39017	3.70051	3.6886	4.36058	4.44518	5.28736	4.70333	4.56904
4.84677	4.23684	4.14343	4.10222	3.33862	4.9303	4.19383	3.5
5.7747	4.58955	4.25385	4.20918	5.2233	15.1983	3.56322	4.98058
4.39819	3.67819	3.74306	4.369	3.83158	4.40453	3.95627	4.25092
3.20222	4.67521	5.04808	3.20118	4.28571	4.58246	2.9434	2.77184
5.00513	3.75062	2.63497	3.69524	4.74286	4.67033	4.25373	3.4011
5.85459	4.21429	4.13084	4.29893	5.19731	2196.89	3.83784	5.10156
6.44961	4.7598	3.68398	4.5414	4.58333	6.00446	4.69605	3.74713
4.74194	3.49554	4.20202	3.30672	4.52542	11.8731	5.54604	4.88327
4.37417	3.60606	4.36979	4.11275	4.86226	6.31161	3.5493	4.55093
2.95	4.01365	4.76821	4.42922	6	5.0973	4.53846	5.58681
5.52245	4.38992	4.09278	3.92059	5.04435	7.44939	3.64198	3.65025
4.06643	4.5	4.59751	5.35267	4.0165	4.11551	3.4741	5.35912
2.43896	5.34031	5.03125	4.47407	5.14068	4.63285	3.63006	3.35
3.63675	6.37072	4.45672	3.22476	7.66327	4.60606	3.83041	5.09574
3.62353	4.71915	4.5947	4.45714	4.24409	6.73913	3.70506	3.55
5.03057	3.21343	3.04891	3.21408	4.79903	6.54575	3.66467	3.5853
4.70638	10.5619	3.39234	4.76667	3.31602	5.70199	4.05882	3.0289
4.42386	5.97409	2.97818	3.83511	4.53651	3.76875	4.525	5.2561
3.60633	4.94845	3.52075	3.22222	5.40299	5.55128	4.16194	4.90114
4.43575	5.50864	5.21368	2.72143	5.33333	140.265	4.1547	3.70659
5.72961	4.6434	4.93578	4.98824	5.99443	140.235	5.08686	5.05862
4.61864	3.58962	5.21875	5.43137	4.76847	4.55482	5.87864	3.69216
6.45704	4.15222	3.64762	5.67879	3.92233	6.91018	4.60554	5.31699
5.8326	4.15489	4.18135	4.37736	5.24268	5.53191	5.4485	3.90802
4.24623	3.67341	3.78929	5.35753	5.37917	4.76606	4.2616	4.42222
5.01717	6.44127	4.80822	3.675	4.34829	4.22886	2.5259	2.93855
5.06754	6.61538	3.11285	3.65566	6.01598	84.2593	4.83684	3.60508
3.22222	4.92857	3.61597	3.55862	7.08081	6.48603	3.74188	5.0018
5.16029	5.38303	3.9084	4.39485	3.67562	5.5848	4.21723	4.2057
6.37979	3.87088	4.4	3.57282	4.24091	15.5261	5.16608	3.33766
4.81429	4.77849	4.1931	4.58673	3.98101	4.67769	4.49267	4.16225
4.295	4.31579	4.05932	3.52093	4.87218	3.99265	3.525	4.02679
5.35484	4.52549	5.01887	3.81667	4.76687	6.92827	5.38164	3.60985
4.16071	4.00306	5.25	3.51525	5.22115	3.56024	3.53383	2.74761
2.78552	3.57346	3.74051	4.0082	5.08861	5.25075	3.34091	2.7351
4.556	5.5942	4.30097	4.55128	4.60207	62.8703	3.69787	3.85079
4.3969	4.73182	3.73307	3.04724	6.18868	13.1901	4.05755	3.23973
4.48515	4.65299	5.91011	4.675	5.60392	4.21923	5.60331	4.825
5.60169	4.23562	4.36364	5.11968	4.25907	3.33929	4.33511	4.03019
4.2963	3.5826	2.96599	3.21026	5.66029	4.91883	3.77717	4.3
5.75362	4.31985	4.08193	3.54328	5.11067	4.84324	3.58966	3.96451
3.5099	3.45513	4	3.86441	5.07941	4.69014	4.21012	3.58571
4.82418	4.32573	3.22742	4.4539	3.63514	4.19493	4.11005	3.97163
4.51562	4.15217	3.07273	4.6734	5.81962	4.75342	3.8681	4.8932
5.39273	5.38732	3.63985	4.66393	5.60172	1474.83	3.50732	3.19635
5.62291	3.80039	3.71471	3.76512	5.24397	6.19565	3.49565	3.31733
4.29114	4.81383	4.66667	6.30859	5.8617	4.17	3.72842	4.20896
6.11905	4.51437	4.39535	3.82609	4.38501	3.95	3.54217	3.26269
5.16878	3.21951	3.14286	3.39036	4.1422	6.40034	4.02614	3.02532
7.89177	6.04103	5.46215	5.03226	4.56164	5.28	5.07692	5.83333
6.92713	4.17647	4.55755	3.59242	4.96345	5.29121	4.13816	5.19345
5.11194	3.40323	4.93333	3.55991	4.30661	4.1873	3.82412	7.20149
3.67222	4.91121	4.64052	3.74793	7.37415	4.53989	3.2439	5.07941
6.21021	4.05337	3.05581	4.69836	4.30303	5.08255	4.21823	4.88446
5.23301	3.86195	3.63898	4.17614	4.09129	8.21231	3.20219	3.76382
4.84024	7.26582	3.07273	5.04245	5.01307	5.14348	4.59338	3.14804
4.75	5.43516	3.35398	2.87273	4.43878	4.25333	3.0578	3.65625
3.04378	3.88302	3.37778	5.71111	6.22619	6.65044	3.375	2.69832
4.35639	3.80547	3.00239	4.3234	4.76426	4.94572	4.61983	5.19608
5.93113	4.78078	4.69261	6.31034	4.41414	6.89524	3.31443	3.8806
4.56777	5.24206	4.07181	4.5463	5.25451	1476.2	3.92174	5.13136
3.49727	6.08734	4.27181	3.71347	4.94382	5.76654	4.6729	5.80465
6.26809	4.4875	4.27885	3.68367	3.74689	4.10069	3.36308	2.9982
3.93119	2.73251	3.4	5.22642	7.86207	5.28007	4.27578	3.6208
3.84456	4.58252	4.87963	5.70833	6.12315	5.45041	4.40053	6.96
4.9162	3.8659	3.8804	2.27228	5.11905	4.88601	4.48944	4.21875
5.07614	4.31148	3.68681	4.56944	4.57831	5.18228	3.78636	3.28729
4.11386	4.556	3.8	4.91667	4.53457	4.86774	3.20909	3.96689
4.94118	4.64545	4.34583	4.77723	4.53804	5.30516	3.80177	5.46418
5.49107	4.53191	2.74123	3.24211	7.36709	5.43669	4.32198	2.62821
4.31503	4.653	3.32026	3.48469	5.83333	4.60798	5.54251	3.58879
6.26073	3.59774	5.54318	3.68398	6.42078	3.65116	3.16244	4.94898
4.75848	6.16235	4.18452	3.99627	4.48794	4.84549	2.94649	5.69167
3.59048	4.35484	4.52646	4.24762	5.08191	4.84327	4.37719	6.57518
6.34821	4.05621	3.48705	3.54381	5.24747	5.52866	4.98565	4.69643
5.12143	4.25373	4.11864	5	4.60194	4.27027	3.51648	4.25503
5.24675	4.52649	2.5122	4.6729	4.41395	5.36464	3.31436	3.66013
3.86486	3.95787	4.83206	3.33906	4.9816	7.68562	4.22441	3.29394
3.50893	5.8739	3.24516	4.1	6.28125	5.4	3.36426	3.98885
3.9703	4.14568	6.15152	4.5448	5.00975	4.41983	3.76829	3.98284
4.00855	4.44304	3.57595	3.53074	3.90116	4.04425	4.5	5.42857
6.79913	5.66667	3.37819	3.71538	4.94022	6.14721	3.80217	3.90217
4.22134	4.82692	4.0354	3.86972	5.56051	4.91057	3.94906	5.48739
4.52201	6.19672	3.78682	6.24157	5.24667	8.05797	3.97222	3.55749
5.10873	4.94298	5.14085	3.9871	5.8797	4.66667	3.98521	3.49351
13.7447	4.68391	3.49333	5.04508	3.12987	4.89441	4.30758	4.30952
3.92788	5.48968	3.84615	3.45714	4.81224	4.31297	4.80705	3.41527
4.04484	7.91458	3.64543	2.93532	4.86614	3.88718	4.31606	4.47312
5.265	4.75427	5.85754	3.86219	3.87218	6.34545	3.65321	5.76585
4.59402	4.57623	3.37531	3.91638	3.41429	5.23404	2.86175	3.5414
5.05479	6.63768	3.64623	5.24865	4.15088	6.08257	3.73898	6.61635
3.40074	5.93036	3.67974	4.5885	3.769	6.09298	3.50204	4.20152
5.02956	4.78319	4.16165	4.62426	5.32911	5.76812	3.83422	4.09589
5.49291	4.41618	4.03587	3.31325	6.62568	10.165	5.31884	4.16556
3.72464	4.34256	3.0765	4.4375	5.16071	5.45755	3.6681	3.9507
5.39496	3.86266	4.13178	6.49215	6.256	6.02786	3.26437	4.17296
5.48696	4.577	3.25952	3.8156	4.3139	5.20408	3.71076	5.97602
5.68507	5.88141	3.16838	5.88502	5.25571	4.81749	3.17674	4.10631
7.11654	3.83392	3.52836	4.04425	4.65969	4.55989	6.88722	4.01511
5.55249	3.72145	3.01887	3.99231	7.26543	5.61165	4.26168	3.90574
4.19545	4.38249	2.62295	3.95213	6.58642	4.37952	3.28205	2.86614
4.3129	4.5	3.25194	3.85408	4.21444	4.34043	5.20998	4.31553
5.58904	3.73634	5.03523	6.14477	7.51031	3.94161	3.98827	3.52551
2.99635	4.84661	3.1958	3.40828	3.92265	5.016	3.47101	4.43253
4.14909	3.71206	3.9403	2.72558	3.75352	6.45926	3.35484	4.82093
3.5215	5.68471	4.71031	2.30635	4	3.85526	3.19807	4.6087
5.50877	4.5816	3.8705	3.49794	4.43188	4.21622	3.26344	4.69427
4.03189	3.87643	4.15038	3.95536	5.27059	6.88083	4.47596	5.76776
5.59939	6.74551	3.54043	4.00513	4.74299	4.04412	5.00676	3.0423
3.35932	3.07819	4.44681	3.99142	4.67181	4.9563	4.08865	5.58333
5.88427	3.77027	4.38907	4.51399	4.10931	8.11607	3.80247	5.33889
5.93409	4.69184	3.71338	3.30943	4.90052	6.69038	3.36364	5.08485
5.78322	4.11795	3.77326	3.53894	4.28426	4.04918	3.53846	4.70798
4.27778	5.17368	5.04762	3.77978	5.181	4.43891	4.41837	4.18421
3.64467	5.77236	3.86385	4.06566	5.04516	5.89888	3.27785	5.77273
5.02736	5.90441	3.72727	4.96111	5.60328	5.94142	3.34254	3.57239
4.40122	4.4434	3.64533	3.515	4.4577	5.93333	3.62684	4.86228
4.19266	5.01366	3.78592	6.35185	5.51485	6.55431	5.15633	4.54348
3.65848	3.07527	6.10811	4.60714	4.93467	4.68927	4.55952	3.66857
4.61441	7.5881	2.10938	2.88474	4.83121	4.28205	3.60766	4.28214
3.7975	4.53378	3.32995	3.82895	5.41355	33.7756	2.94413	5.11062
4.12157	4.5875	4.36402	3.491	4.40909	11.2243	2.92308	4.39318
4.53676	4.80887	5.56306	4.3619	5.36957	4.11024	4.18717	9.9172
4.3758	5.2418	3.70357	3.39187	4.25547	3.62548	3.67925	4.37574
5.28107	3.74751	3.31092	3.84836	4.28497	5.51656	4.5	4.58042
4.29114	4.80579	4.54483	3.88294	5.84776	5.14506	3.57746	4.44538
4.48945	5.82873	3.5463	4.13483	4.75709	5.16425	3.95516	3.81441
4.95133	4.07407	2.70531	3.90777	5.55094	4.26562	3.95681	6.53822
5.30678	4.18817	4.43889	3.59409	5.37011	3.28846	3.29078	6.59259
2.86325	3.75506	4.27374	3.46711	4.86957	4.40483	4.09326	3.06806
5.24815	4.1369	3.57037	4.53815	4.86592	6.71625	4.85019	2.96507
4.33016	3.55479	2.95238	3.93594	3.58482	515.065	3.59497	4.05612
3.55365	4.35521	4.1639	4.43005	3.675	6.25857	9.00533	3.63362
6.10334	3.8839	4.37004	4.78273	5.03518	4.94389	4.45198	3.71111
4.27692	3.86901	4.07975	4.68966	5.223	5.30117	3.69831	6.43844
3.55586	7.61644	3.46429	4.37168	4.37081	13.2676	3.03371	4.11486
5.74689	4.22727	4.09794	4.21502	5.27174	4.70552	3.19162	5.04324
4.29444	5.46947	4.01475	6.99569	4.89627	4.25189	3.6807	5.34944
4.25836	4.09643	3.80427	4.83333	4.58803	6.62381	3.55464	4.72549
4.33849	3.92308	3.08824	4.23961	5.98824	4.78481	4.95109	3.97688
2.92143	3.61682	3.72609	3.48627	4.46053	4.6472	4.22848	4.06154
5.70702	5.09756	3.50534	3.59322	3.64522	4.15835	2.97494	4.39336
4.15427	5.4668	3.4433	3.675	4.34601	6	3.40299	3.34868
4.18707	5.10473	4.02611	5.62927	5.01282	4.62055	2.81687	3.93306
3.9058	4.36896	4.37668	2.92469	3.81416	13.1667	2.68519	3.80913
4.81387	4.34071	4.5958	4.55102	5.72125	4.50324	5.13462	6.63866
6.39809	6.27389	4.9104	4.90385	3.03535	28.1619	4.26222	5.54419
4.36972	4.04748	4.96167	3.06533	5.18919	5.35172	3.77406	3.69254
6.31657	3.88214	4.94236	3.49115	4.46305	41.8014	3.85714	4.94271
3.7193	3.44727	4.91016	4.75556	3.96923	5.9972	3.5618	3.43131
3.90123	5.34056	3.74057	4.1686	5.30992	4.95231	4.55085	5.4
3.44628	3.32353	6.18456	3.19124	4.18881	8.62121	3.07027	4.21951
4.5838	7.10684	4.09538	3.82143	6.65859	36.2303	4.31734	3.11647
4.06803	4.7	4.51103	3.7987	5.42453	6.40213	3.57516	5.00368
5.00427	5.28883	3.81931	4.84146	4.57237	5.51927	4.21802	4.49296
4.49129	4.44565	4.51394	4.33333	4.80088	4.64979	5.57113	4.06358
3.95506	3.32931	4.51111	3.83427	4.64744	9.21608	5.4386	4.29478
8.73077	4.67451	4.77176	3.9913	7.43578	4.10983	4.65986	4.23077
5.24615	6.32877	4.1773	4.07302	4.91429	4.96104	3.35644	4.22259
4.01075	4.46667	4.69553	4.77725	6.68	24.5616	3.09283	3.37712
5.34536	4.57101	3.45426	5.30603	4.7707	5.26556	3.81132	2.40769
6.14333	5.21827	5.03774	4.37049	7.2	13.6443	4.03457	3.56831
4.53299	7.13663	2.82447	3.3547	5.3125	5.2377	3.72152	4.74219
5.63763	5.05181	4.70297	3.80193	5.08374	9.0198	3.0059	3.80442
4.00547	5.12788	3.77419	4.6214	8.175	3.60156	3.66169	4.21891
4.78778	3.70954	4.76923	4.73585	5.05556	10.0657	5.27869	3.86015
4.04408	4.49604	4.66946	4.32323	6.33862	5.32374	4.15576	4.72131
4.76049	3.71311	3.40683	3.67143	5.04561	5.65449	2.78729	3.10728
4.01741	3.54867	5.53061	4.044	4.07328	9.79717	4.63142	5.83057
5.24262	3.3681	4.76577	3.60665	5.05325	5.60526	4.17391	3.50874
4.30544	7.14336	5.20513	5.03226	3.83665	4.66409	3.99574	2.88519
4.54988	4.61972	3.75877	2.95339	3.5	5.6332	4.18447	4.59821
4.71336	3.78328	4.27246	4.36426	5.68693	4.89617	3.67933	5.37755
4.5094	2.80567	3.78307	4.60294	4.14679	4.16785	7.51142	7.8794
4.72926	3.652	3.54054	3.83947	4.70039	4.69498	3.86034	4.36728
4.52403	3.97425	4.33891	4.04899	3.90338	9.55789	3.7036	2.73541
4.54065	4.34545	5.97786	3.40496	5.48327	4.82576	3.44201	2.96417
4.58678	4.397	3.13861	4.6779	6.82258	4.98065	4.60638	4.43377
4.49487	4.08108	3.27444	5.46667	4.50184	4.85993	4.64	4.18041
3.39904	5.88387	3.713	4.01015	4.15152	5.8	4.56604	4.63415
4.40571	4.57787	4.16195	2.97835	5.86445	4.1779	3.54037	3.62222
3.89637	4.4814	3.85671	3.93162	5.09497	6.23765	3.26981	3.78772
4.72948	7.11892	3.24	4.08629	5.03082	5.15612	2.7485	3.18611
5.51309	4.49091	7.05208	4.27309	4.98658	5.41159	4.81301	6.97967
2.80526	6.07205	3.53008	3.53796	8.39759	5.18023	4.63581	6.08021
5.57065	5.43027	3.79429	3.84615	6.74825	3.68562	3.74534	4.04615
5.30793	5.93258	3.78261	5.15441	5.36304	3.78689	3.12558	2.98476
4.98987	5.22617	3.44651	4.59774	4	7108.03	3.10526	4.50437
6.56425	4.25627	5.20571	4.23039	2.97222	3.80335	3.76744	3.511
4.86833	4.33437	3.35168	3.28412	4.57143	6.96418	5.71429	4.59406
5.10821	3.66359	3.76531	3.31186	4.90761	5.90714	5.15104	4.25326
5.63277	3.70642	4.15325	3.59716	4.64389	9.08612	4.01705	4.7027
3.9171	4.99377	6.06944	3.00562	5.04276	4.44253	3.425	3.29902
4.89708	8.09237	3.93249	5.43848	5.90551	4.42564	3.50662	4.58049
4.51596	3.33463	3.74242	4.07749	5.5935	4.58685	4.83234	4.22059
5.37687	4.46091	3.24201	4.14346	6.61134	3.83646	3.82143	5.28912
4.93689	5.15619	3.29856	2.95652	4.46008	4.84615	3.67355	3.34615
4.64431	5.00993	4.20495	3.48168	4.17778	8.40063	5.15299	4.25786
4.81714	4.36482	3.69069	3.34899	5.40097	6.83618	3.17714	3.97973
3.98104	4.39496	5.09855	3.1497	4.53804	5.02927	2.24667	5
3.92994	3.41736	3.92233	3.9281	5.19757	5.79856	3.39674	4.00325
5.72805	4.58824	3.53357	3.92788	6.58201	6.04403	6.22714	3.37304
4.84454	5.55466	3.87603	3.60563	3.72892	4.37326	4.39631	4.38955
3.78176	4.43182	4.70807	3.78488	3.5122	3.91228	2.74059	4.23529
3.77446	5.06667	3.9009	3.29706	4.49562	5.52083	3.88579	4.42857
4.76531	3.94561	4.7571	4.82673	4.43145	4.97382	3.89958	4.67311
5.52586	5.10879	4.92143	4.01746	3.87387	4.44302	4.16964	4.08186
4.0692	5.29694	4.64865	3.25298	5.14368	5.49014	4.22111	3.32971
4.41429	5.1448	3.20492	3.47917	4.44096	5.38298	4.5314	4.45
4.40541	5.18135	4.54401	4.32319	4.89394	3.56863	3.63303	5.86032
4.57831	4.2637	4.32692	4.16733	4.38077	5.50543	4.96774	3.42857
6.53481	5.90625	3.23246	4.81716	4.53437	89.635	4.47235	3.74052
4.17241	3.83019	4.37627	2.97927	4.33837	7.6514	3.40206	5.37097
4.39779	5.44395	4.48421	4.85397	5.16776	4.79931	3.66476	3.99614
5.19298	5.1285	6.1699	4.8013	4.54829	5.14557	3.67073	4.20896
4.07143	4.24376	4.1197	4.17465	3.62559	5.35714	5.17628	3.09266
4.11587	4.73673	4.61654	5.27907	5.74157	5.35404	3.24615	3.85922
4.09425	3.58912	3.95477	4.05185	4.14646	4.66551	3.71186	4.2149
3.8012	22.7168	4.05844	4.48598	5.21329	5.86063	4.68519	3.60465
5.86581	3.50464	3.02415	4.55325	4.49265	8.04872	3.87234	4.74215
5.70577	5.4822	3.68539	3.5285	5.48598	4.64956	3.60054	4.35057
4.93023	4.16725	5.81858	5.26693	5.41946	5.61842	4.43612	3.59664
4.568	4.09108	2.58503	4.09326	7.28608	7.25676	5.22727	26.0792
5.10092	6.21719	4.672	5.69347	5.92916	5.34025	4.02286	3.45274
4.46844	4.64241	3.32364	4.21164	6.42857	5.8359	3.32353	4.76488
7.20455	6.64394	3.58537	4.09639	3.5813	7.14286	3.54286	6.27273
5.40449	4.02174	4	4.54762	4.50282	6.31135	4.44608	4.91011
4.91406	4.85789	4.24348	4.53595	5.1931	4.85714	4.1596	4.02419
4.33718	4.14286	2.96296	3.15419	4.10631	6.36047	3.93388	4.33333
5.84956	5.16772	4.19907	4.23669	6.31214	4.56713	2.97133	3.33815
6.19786	4.63918	3.38737	4.02887	4.71689	5.51707	3.95306	3.65587
4.21514	6.14947	5.79487	4.18211	4.70068	114.334	3.56332	4.09055
26.6016	5.26066	4.04858	3.41667	4.3955	4.70109	2.80743	6.46844
4.83195	3.84412	4.10266	4.16854	4.83893	6.31707	3.75	3.98134
3.56504	4.08121	3.71429	4.70684	4.76897	4.41729	4.24962	3.76777
4.15068	6.50216	4.3787	3.7076	4.88975	4.96985	3.43931	4.15962
5.55585	4.1694	3.48485	3.36199	5.4382	6.14029	2.9223	5.38255
4.37629	4.66534	6	5.53125	3.54299	4.41758	4.72926	3.61538
5.37605	4.20553	3.80471	5.25776	4.01304	5.35119	3.78049	3.01339
3.91038	4.61557	3.35204	4.49153	4.17816	4.75177	3.55479	4.18905
4.91493	4.33837	4.34101	3.27897	5.69565	4.71471	3.78723	3.62205
5.44118	5.18041	3.40052	3.02492	4.25909	11.119	4.08707	5.53981
3.64706	5.14545	4.54044	3.89113	5.59892	6.34135	4.37709	3.35537
4.6802	4.70898	3.42593	2.69767	5.05766	5.79508	4.81341	6.02513
4.04965	5.28362	4.68108	3.7799	5.69919	4.64327	3.38284	4.54341
4.47541	4.59236	3.24413	3.4807	5.66946	28.4134	5.57456	4.52149
5.17082	4.94416	4.50183	4.0663	5.584	9.23645	4.55908	3.77684
4.92478	4.54747	4.33047	4.46021	3.54651	6.51796	3.39139	3.30241
3.98696	4.50938	5.085	5.50802	4.72289	5.16085	4.27356	5.35055
3.05785	3.9462	4.64848	4.0106	3.8866	9.18519	4	3.88372
3.71717	4.51301	3.2602	4.49346	4.13333	5.18232	4.45902	4.38919
3.85238	3.70175	4.20761	3.88535	5.53659	8.04438	4.05618	5.3288
9.99739	3.57872	4.8678	3.66667	4.01394	4.26846	4.58367	6.14379
3.85022	5.1867	3.50847	3.30816	5.08252	7.27972	3.68199	3.84459
4.46269	4.65928	3.65327	3.47186	4.44206	6.6262	2.82703	4.7673
3.72772	4.125	4.46875	4.41667	4.06452	7.21481	4.66811	4.28346
5.90206	4.15179	5.60084	3.08791	4.37057	7.59184	3.34975	4.20167
5.85782	3.57812	4.31915	4.31741	4.74194	6.31724	3.18506	1.89333
5.8125	3.64392	4.17133	5.01974	6.65866	4.4281	3.74497	3.34127
4.54854	4.79437	4.50769	3.41593	4.99656	17.5525	4.0113	3.06667
5.2124	4.25904	3.4891	3.92282	5.67917	16.1556	3.60377	3.42781
5.54088	4.50699	3.61977	4.14013	4.76754	4.15564	3.60291	4.46179
6.58655	4.39382	5.05046	4.18487	5.95694	6.4779	3.20886	4.4781
4.81667	3.67241	4.5	4.17308	6.12563	6.38732	3.64336	6.15636
5.844	3.14347	3.70308	4.1322	4.96791	4.82772	6.33766	3.56347
4.63158	4.55664	4.85786	4.36792	5.56936	5.64706	3.50532	2.87368
3.44892	4.78039	4.44156	3.0479	4.41767	6.82844	3.69586	3.33819
4.75862	5.24561	3.92857	3.97187	4.17544	8.21675	4.77291	4.01418
5.38207	3.616	4.34694	4.31611	4.73764	5.48707	3.4767	3.60622
3.80227	4.97872	4.61404	4.46992	5.29435	6.44027	3.42188	4.08495
5.08564	3.59615	3.45914	3.21845	5.02295	4.69068	4.24957	5.03766
8.08917	4.66445	3.19453	4.24359	4.55422	4.07115	4.08904	5.32192
9.21327	3.98652	4.36681	3.97647	6.2795	6.36857	3.62011	3.46829
3.48118	3.58411	4.46724	6.05858	4.3098	3.77551	3.56818	3.26384
3.42763	2.78804	3.88409	3.755	4.44981	8.29832	4.79545	3.92488
3.73333	4.49315	3.67453	3.41667	5.53004	5.91606	4.24053	4.89163
6.71538	5.25405	4.55918	4.22561	5.40404	5.19444	5.10494	3.24399
3.84524	4.36364	2.73822	3.79082	6.0122	4.16556	3.93365	4.44014
4.93621	4.77003	5.85062	3.45683	4.66667	4.30444	3.80892	3.93377
4.07778	4.29268	2.98623	4.11149	4.59919	5.42456	4.40674	4.68889
5.0836	4.77551	5.57254	4.4026	5.05642	5.60479	4.34641	4.29496
6.06218	4.053	2.57277	3.14094	6.25387	4.57175	3.80328	5.77901
4.57455	5.86	5.01339	6.72075	3.31746	5.05749	3.48649	3.74869
3.81034	4.19165	4.13369	4.17181	4.38338	5.10251	4.35093	3.7451
5.21412	3.76402	3.13284	4.07547	4.75	5.61504	5.03327	4.78933
3.18045	4.41541	4.20796	3.63485	5.19476	5.25197	3.5266	5.05072
7.09399	3.69907	4.36218	4.2766	3.71493	5.68835	4.11616	4.74317
5.11111	4.59606	4.66327	5.80442	5.31	8.31429	3.22727	4.58797
3.33333	5.28306	3.89031	4.15993	3.93684	8.08228	3.98246	3.56863
5.41593	4.02556	5.30112	4.10417	5.95187	4.9476	4.23353	4.98619
5.43023	3.35178	3.7235	5.20784	4.67598	4.29561	3.84544	3.87273
3.83224	4.23932	6.29208	3.05204	3.91949	4.45481	2.69643	3.88571
6.93427	4.38043	4.04545	5.55758	4.87338	22.6302	4.68504	3.52157
3.415	5.30169	5.25236	4.96226	4.57298	5.88667	3.24757	4.38462
6.41837	4.77016	3.9061	5.64773	3.65341	3.62286	5.52896	3.53738
4.51027	4.8296	4.07176	3.84817	4.16667	5.73735	3.22892	3.22594
3.02459	3.74654	3	4.08057	4.74231	6.27941	3.96496	5.13706
5.89388	4.69014	6.1358	4.10323	3.73826	5.08333	2.99644	6.54211
4.13011	4.73665	3.41618	4.99441	3.53333	5.56584	3.26964	3.10268
5.12397	5.66234	4.45385	3.36949	6.62044	5.00806	4.25481	5.76608
12.2454	3.57985	3.09091	3.14031	4.02479	6.59707	2.50965	4.07692
7.53455	4.25721	3.5211	3.73684	5.64103	4.88353	4.17772	3.27572
3.44203	5.29977	4.1194	5.81388	4.85	5.92896	3.9803	3.97808
4.25397	4.66912	3.3913	4.07261	7	5.26577	3.83168	3.48551
5.6436	3.62927	3.07489	4.46581	6.37326	4.08596	2.73043	6.03019
4.14212	4.86192	4.68359	2.97041	4.9235	7.82156	3.00306	3.88959
4.70122	3.95607	4.17355	4	5.43719	4.89199	4.02135	6.52518
3.85972	5.66942	4	3.09538	4.56854	4.92593	4.09462	4.28235
2.76359	4.6867	3.68168	3.54124	3.58779	5.16872	5.41457	4.17683
4.87432	3.90845	3.31222	3.51662	4.43534	712.519	3.43568	3.96271
6.45104	5.10448	3.9098	4.8629	5.23932	11.0095	4.52679	4.44131
5.47756	4.28767	3.94898	2.47761	6.16055	5.23094	4.33333	2.8567
5.59896	4.3066	4.11069	3.45288	5.86392	6.8	3.95238	3.46575
3.65409	4.85417	3.33931	4.66725	4.40092	4.72222	3.51961	4.46784
6.18345	6.11264	4.77733	5.13527	4.44554	6.47692	4.71042	7.2987
3.28745	4.49756	3.39683	3.65781	5.58659	4.78319	4.91847	4.29714
4.76271	5.30769	3.89916	3.58602	6.64706	5.81269	3.51124	4.13203
4.18637	3.60561	3.64851	3.89259	4.20956	4.18182	3.75956	3.41273
5.71508	3.42105	4.22897	3.30375	4.57862	5.35928	4.47561	3.33171
3.50752	6.173	3.57506	4.43443	5.34349	5.9893	4.25287	2.89302
4.73631	5.74708	3.97872	3.74916	4.55593	4.30769	4.01558	4.48162
3.04871	3.57732	3.496	3.86517	3.95541	5.84783	4.28205	4.03683
4.12717	2.73378	3.89954	4.11047	4.63655	6.45152	4.77236	4.37931
4.41018	4.93774	5.39823	3.61429	4.54028	3.9244	3.53691	4.67733
4.57955	5.7234	2.92784	4.51592	5.80519	5.69032	4.37457	3.67791
4.57317	4.38776	5.05461	4.12757	5.67403	6.86818	3.56704	3.54128
3.14062	3.20648	5.5894	6.29054	4.84029	6.6044	4.2197	3.23308
3	3.70402	3.18103	4.32545	5.15667	6.69886	4.48649	4.64074
4.94091	5.27107	4.29231	4.76224	4.18182	5.15263	3.44089	3.15534
5.43386	4.75758	3.69231	3.57027	4.93832	4.87037	3.10582	3.16781
5.07117	6.59211	4.30332	3.79701	4.0625	9.93003	3.85644	3.88158
5.265	4.16781	3.956	4.40157	6.04036	5.34884	4.20576	4.0355
3.82456	6.21614	5.5	4.41985	5.65476	28.6111	4.53729	4.41284
6.0122	4.33526	6.81407	4.35	5.8797	4.42959	4.505	3.37611
6.0405	4.49091	7.4456	4.32883	5.19388	5.134	4.01466	4.69784
6.75111	4.84259	4.54802	3.76617	4.83628	23.9136	4.27505	4.39203
3.33921	6.22677	3.26174	4.80435	4.90732	8.10921	4.81208	2.32895
5.52406	3.68306	5.61453	3.98294	4.47594	5.78369	3.66489	3.46581
4.50642	4.19613	3.57674	4.07325	5.27551	4.95211	3.55357	4.27869
5.3871	3.55882	3.87991	4.43089	3.93299	4.9183	6.45812	3.43403
3.17169	4.72404	4.16061	3.86937	4.21131	5.97429	3.93855	4.85833
5.03704	3.30769	4.60351	3.72851	4.90027	5.09178	3.57353	3.79459
5.14912	5.19361	4.96918	4.1437	4.65505	4.93534	3.54348	4.15625
4.42829	3.60177	3.54	3.29749	4.06897	4.28295	3.28402	3.09901
4.68379	2.87576	3.0996	5.51304	4.58333	4.72821	5.20419	5.3964
4.55696	5.45421	4.47706	4.32444	6.21443	5.59098	5.91906	3.69653
4.92744	4.2328	2.49383	5.01111	5.90686	16.2492	5.4372	3.22124
5.39823	4.7305	4.72464	4.02525	4.43103	4.57812	3.40343	3.69038
4.22378	5.65108	3.21495	4.68992	5.73757	3.86692	4.33921	4.32544
3.70073	5.23256	3.15139	3.34074	5.06704	4.72414	3.66781	3.85441
4.84519	4.89055	4.39496	3.14371	6.06897	6.64901	3.66667	2.97348
5.33071	4.48638	3.52667	4.6945	7.63158	5.82065	3.28404	5.08333
3.67033	4.44903	3.74074	3.64088	3.68584	6.39547	3.54354	3.89619
4.08586	3.84729	4.765	3.56856	4.42995	4.21182	4.47902	5.46512
6.30952	2.73353	3.03867	4.54286	4.71923	6.655	3.78535	4.83766
3.74519	5.87397	3.89286	7.00435	5.09643	4.96137	3.34718	3.62894
4.64865	3.61432	5	3.0098	5.02712	5.24597	3.2328	4.10861
4.27273	4.1871	3.41353	5.26354	5.74312	6.61611	3.55814	2.9858
3.07863	3.63664	4.08594	5.01429	5.53153	4.09467	3.76555	4.1069
5.38922	5.07022	3.82996	3.6171	7.65297	4.90602	3.60106	4.80987
3.87857	5.98394	2.66061	4.02837	3.9096	5.32927	4.95325	5.80446
4.04983	4.92932	3.5	4.5587	6.73288	4.88175	3.34402	3.13399
3.77931	4.71562	4.17329	4.58716	4.41152	6.8613	4.67647	4.79661
4.64368	5.01653	3.60748	3.67059	6.03741	4.79767	5.65278	4.19565
3.19024	5.69767	3.67073	4.93897	4.8601	4.54545	3.78659	4.65517
3.95392	4.01488	3.70248	4.22581	4.97931	4.4898	4.26543	3.86528
4.29381	4.07781	2.9875	5.05612	6.39931	7.29496	3.93878	3.98635
4.34615	6.2409	4.20814	5.22154	4.18122	18.0225	2.73756	2.79179
5.21111	4.48374	2.8625	5.05535	4.81977	4.46801	4.67529	3.5122
5.41935	5.33252	4.15777	3.6758	5.8211	4.21053	3.53299	5.81304
4.46226	5.0241	3.71631	5.29371	4.12291	5.37037	4.87853	3.38636
5.34797	5.69519	4.36437	3.41954	4.03825	4.8855	5.74123	4.41096
4.39836	3.6962	4.22601	3.99055	4.74157	5.75424	3.66146	3.22772
4.94949	5.89381	3.72222	4.15259	3.21757	5.41763	4.30133	4.81967
3.82305	5.83713	4	3.56587	4.28966	6.91697	3.7395	3.89697
5.55157	4.09829	4.04459	4.78968	7.56209	5.79828	3.68376	2.6383
2.55469	4.6963	3.03721	4.68485	3.04828	5.45126	3.46231	5.23789
5.89544	4.3785	3.25397	3.61979	3.39873	4.74684	4.06612	3.05172
3.32258	4.93728	3.66092	3.57028	4.2891	3.77451	4.656	4.32203
4.32013	5.27559	4.14953	5.0318	3.61411	40.0302	3.48093	3.30263
4.22099	4.69298	3.87558	4.0662	5.42564	15.0051	3.56098	5.97521
4.96071	4.45494	3.76944	3.60199	4.99879	4.54798	4.22545	3.61739
4.92486	5.4096	3.37129	4.14591	4.525	5.70844	3.81383	4.63717
5.15217	3.8835	2.49524	4.44444	5.73387	47.1944	3.79277	4.63084
4.63478	4.38583	4.97348	3.65297	5.36517	6.34177	4.28141	4.31008
3.34307	5.20093	4.50904	4.34591	6.14203	4.17791	3.72936	6.13636
4.85606	5.09073	3.85897	3.57518	5.11302	5.56985	4.04422	3.93046
3.63455	3.81467	3.92593	4.66393	4.92442	6.39826	8.06169	3.77119
5.89051	4.78571	4.12919	2.60638	2.67347	5.45018	4.66329	2.87801
3.9102	7.51136	3.34266	3.90066	4.09829	3.39834	3.91045	4.24289
5.38182	4.70256	4.86726	3.73077	3.16418	5.52308	3.84848	5.7747
3.98361	4.39147	4.93088	3.71721	4.65072	5.5266	4.22222	3.30921
3.62257	4.09326	4.35889	3.36528	5.58065	7.4878	3.5566	4.76661
5.0695	4.07561	3.1672	2.69892	3.60984	5.09325	3.42149	3.93684
3.772	6.60345	5.04825	3.50287	4.44156	5.40653	3.73067	3.94163
4.17376	3.88406	2.86861	4.06154	5.23288	5.16623	4.39588	4.99459
5.01758	5.95896	3.56426	3.08421	4.03448	4.52432	4.37008	3.72376
5.73482	4.68421	3.79856	3.58065	4.05344	4.43373	3.25065	5.30952
4.47079	4.98206	2.82843	3.64732	5.179	5.04967	4.44689	3.48165
5.0655	5.94118	4.77273	3.23729	4.06294	73.4444	4.07807	2.79231
4.72131	3.77778	4.55977	4.33484	5.01128	6.79811	4.18251	4.13808
4.1831	7.52716	4.1441	3.18651	7.49057	3.35216	4.84255	3.23511
5.0369	8.68932	6.27586	4.24891	4.18885	4.18675	3.9156	4.35469
4.0307	3.91441	3.90606	4.11284	5.68306	4.78998	3.52688	5.17937
4.57605	4.22293	6.05303	4.0303	4.61576	4.6	4.84753	3.38968
5.33511	5.63312	3.39634	3.47573	5.15741	4.84116	4.42308	3.75909
3.35667	3.91277	3.80978	3.91441	4.69474	4.29948	4.64059	4.5098
4.91667	4.18548	4.5316	4.18333	4.90202	5.527	3.78852	4.16434
3.62434	3.58567	3.33582	4.2994	4.60581	5.4	3.4172	3.9106
5.5129	4.51882	3.26852	2.86911	5.48588	190.823	4.41518	2.44118
5.74172	4.36883	4.08136	3.44172	6.52055	506.036	2.81818	5.1968
3.14679	4.54286	4.48	4.43225	4.58857	5.07426	3.57743	5.25837
6.28141	5.31449	3.9492	3.44584	4.93607	4.52521	3.5	4.70455
8.57426	3.65963	2.61722	3.87425	5.81846	5.68987	4.02419	3.3371
5.73568	5.44118	3.86713	4.90942	5.6988	5.81567	3.53153	4.05147
4.36546	7.61842	2.85099	5.09877	5.41214	15.4835	4.85714	3.58608
4.55621	4.60317	3.89691	4.447	4.13879	5.72059	4.63184	5.20588
4.14184	5.17905	3.16382	5.52667	4.12245	6.93923	3.16	4.04598
3.77683	5.1106	3.95288	4.31139	6.50403	3.73962	4.30556	3.95335
4.46933	3.86034	3.36863	4.7268	5.49706	6.47692	4.61776	4.43605
5.42802	6.09541	3.82796	6.76966	4.39698	5.20628	4.10127	3.81183
3.0719	4.3535	5.6391	3.61589	5.18257	5.51429	4.3526	5.10891
5.2383	3.282	4.35915	6.00493	4.69333	5.09091	5.89259	4.21627
3.69898	5.12218	3.30256	3.46823	6.49457	4.29912	3.71488	3.49724
4.43385	3.32366	3.35385	4.22183	4.66165	5.39776	4.50909	6.25676
4.98828	3.83964	6.35211	3.68534	5.04	14.92	5.33728	3.97059
4.85714	5	3.69597	3.99556	5.51887	5.01468	3.82447	4.44286
4.41918	5.42997	3.90164	5.84615	4.2	9.55517	6.5069	3.9433
5.61538	5.34934	3.55469	3.57516	4.50581	6.88176	3.53177	4.08458
4.27236	4.04854	3.34874	3.46606	7.89571	747.843	4.01509	3.17958
4.93369	4.27937	3.88079	4.23767	4.02747	6.34946	4.65079	5.49849
4.6565	3.73676	5.22609	4.9071	4.45833	6.01064	3.66042	4.50467
4.57835	4.26754	3.35252	3.87654	4.89362	8.8796	3.67358	4.11301
5.18431	4.69048	4.42328	4.35048	3.43636	5.68852	6.12987	4.18239
3.508	5.63469	4.57022	5.65044	4.16111	6.36788	4.73143	3.23022
5.36158	3.61409	3.39149	4.01844	5.14667	4.39233	3.40934	5.28788
3.98293	5.25079	3.53595	4.51364	5.76522	5.70196	5.01869	3.87295
3.86719	5.43803	5.58763	3.89516	4.04569	4.15812	3.56554	5.96847
4.96309	3.04348	3.87879	5.35609	3.35909	5.04678	3.10204	5.62921
5.69767	6.81111	4.05603	3.45985	3.66474	50.9579	3.06098	3.9819
4.77688	5.80882	4.52747	4.1375	5.04594	4.77489	4.27064	3.975
4.33609	4.15275	3.07054	3.20904	5.60767	4.8365	4.21672	4.4497
3.87407	3.20775	4.62963	3.40486	6.85204	4.20455	3.39899	3.51974
7.04632	6.66071	4.38857	3.35323	3.84337	6.93023	4.72414	6.67811
4.56977	4.5917	3.96899	3.84859	5.24852	5.57895	3.67647	3.98371
4.23504	4.4438	4.08997	5.85171	5.01594	5.4279	3.81928	3.62646
5.07586	3.33838	3.58192	3.41954	4.83396	4.51149	5.53448	4.05238
3.91223	4.86145	4.94198	4.00293	4.61326	6.09935	3.82857	4.72393
4.34586	5.90244	4.51064	3.8607	5.70134	5.40996	6.59483	4.32
4.43062	4.73292	4.24893	3.55844	7.03271	4.2392	4.5533	3.54422
4.85577	5.99548	6.72368	3.9697	5.00897	4.37825	3.68985	3.8009
3.16889	4.42146	3.70115	2.90494	4.496	52.7865	4.43571	4.14375
4.24454	6.86166	3.53903	3.06481	4.46083	3.54673	5.79174	3.88103
4.01534	5.47471	4.66447	4.91275	5	5.89734	4.32	3.47248
4.64535	4.10953	4.88	3.84918	4.41667	20.914	4.50696	4.57143
8.11374	4.46637	4.07985	3.52905	4.47414	4.1133	2.80556	4.31398
4.67077	4.2069	5.54885	3.49627	4.44843	4.1511	4.71705	3.3659
3.55134	5.50562	2.79397	6.51073	4.46649	178.844	5.25542	5.17282
3.74839	4.30667	3.97011	5.18828	7.7446	4.81776	3.601	3.37846
4.22874	4.47826	5.60887	3.10553	4.26644	5.40376	3.74603	8.27381
5.57143	3.04545	4.20985	2.97159	3.50262	4.46667	4.89706	4.04878
5.51124	3.80183	2.84553	4.23077	5.97248	5.04071	3.39111	3.84973
3.67364	3.95197	4.13079	2.51321	5.42074	5.80909	3.09843	3.93478
5.97953	4.28814	4.1129	6.07512	4.95376	5.34542	3.52989	4.477
4.59602	4.70614	2.5119	3.88268	5.69602	4.5576	4.05952	3.4562
5.56652	5.07584	3.52422	5.38608	6.98966	6.20645	3.48611	5.56537
4.48889	4.5303	4.32099	4.15487	7.81992	5.17516	3.01608	5.75806
4.74459	5.93506	3.79757	5.38655	4.03409	5.46197	4.31627	3.41033
2.625	4.91885	4.09554	3.75646	4.05306	200.614	3.49077	3.61446
4.5049	3.60884	3.11483	3.02055	4.41768	11.6279	5.42629	5.03226
3.74836	5.79499	5.78947	3.00437	4.04225	85.2969	4.50893	4.17172
5.40779	3.43515	3.56364	4.01141	6.18238	5.83627	4.38058	4.46875
5.50291	4.04278	3.55556	4.94336	6.19231	3.98765	6.1934	3.30149
5.09589	3.91538	3.89844	2.83516	5.42623	5.77358	3.44699	3.23504
4.59375	4.59954	3.38776	4.4386	5.21463	4.45815	3.18285	4.89151
5.08152	5.12255	3.62769	4.26667	4.46226	6.48661	3.4012	3.74831
4.66227	4.08597	3.41325	4.55376	6.58551	5.42803	4.72433	4.8642
4.99292	4.8502	4.93134	4.98529	4.64423	1199.62	4.17029	3.07692
5.61026	4.56494	4.08861	3.80263	3.9766	4.44512	3.26904	3.94508
4.26915	4.28986	5.10042	3.39604	5.5	4.94302	3.19397	3.70642
6.52838	6.66353	5.5266	3.39161	6.76724	3.88385	3.14091	4.83206
4.83696	4.73366	3.58252	5.43396	4.39746	5.11876	4	4.21012
3.77593	4.38294	3.84375	3.06195	4.06468	3.82576	4.4181	2.68452
5.72637	4.51645	3.24407	5.33443	5.6407	5.8422	6.71728	4.18407
5.42529	4.61538	3.94118	3.19907	5.30252	6.848	3.12393	4.85388
6.1746	3.98565	3.16854	4.4	4.85502	3.98897	3.87135	3.62437
3.74182	3.97887	4.62	3.27027	5.25828	5.87391	3.88136	3.66193
3.65333	5.6051	3.19277	4.60465	5.82065	5.35567	6.10501	2.97015
4.65686	4.37906	3.59517	4.75347	3.66667	5.74236	3.46875	4.43662
6.59524	4.35404	4.22124	4.09483	4.90753	18.8077	4.14177	4.10559
4.15524	5.22281	4.05729	3.82511	5.52982	5.67829	3.36585	3.56474
7.19668	6.06604	4.10663	3.94565	4.01775	169.04	5.08602	5.05628
5.65803	4.11549	3.7918	8.49903	5.6609	3.59364	3.35249	4.65842
3.55556	3.39446	6.03318	3.97508	3.6682	5.73152	3.86713	5.08553
5.39474	3.27807	3.62918	3.62857	3.941	5.85737	4.18265	3.74884
3.33333	3.61671	2.66522	5.44751	5.57212	4.57993	2.61417	3.90571
5.01613	4.39357	3.87079	3.94129	5.61417	171.155	4.07801	3.45556
3.66667	6.25088	2.06667	3.79051	3.54005	4.83212	4.83268	4.15407
2.95429	4.47727	3.50244	6.81281	4.74368	5.42727	2.58108	5.19048
6.48387	4.27391	3.61765	4.1195	3.30268	5.50716	4.69204	4.31905
4.36719	4.85376	4.25229	6.376	4.86441	4.86559	4.64974	2.65068
4.29682	4.37213	3.6087	4.92544	4.79177	4.37465	17.5955	5.24058
5.2945	3.81564	5.55405	3.99611	4.64138	7.10625	3.38197	3.53548
3.75	6.0114	3.64563	3.87037	5.17	6.97633	5.78977	3.99237
4.63873	3.92857	3.4	3.7293	6.25521	6.7204	7.30492	4.584
3.73039	4.01838	3.34951	3.42718	4.4527	5.75958	3.87812	4.63768
4.54717	5.86377	4.92652	4.45146	5.15511	5.53012	4.95814	5.29889
4.42205	5.63498	3.51852	5.50794	3.81429	4.34081	3.64773	3.8
3.84155	5.20979	3.84581	2.62593	4.29282	3.58511	3.24841	5.03003
5.87615	3.85799	3.49774	4.61794	4.15721	5.59813	5.14354	3.48684
5.53604	4.22745	5.22422	3	4.4081	5.53975	4.04412	4.24237
4.91525	3.74453	4.27679	3.79167	3.46383	5.79615	4.52814	3.6502
4.62013	5.45515	4.7584	4.15574	5.11278	4.12461	3.7	3.90513
5.28125	3.46186	3.25704	3.73003	4.61635	4.46892	3.80795	3.79355
4.54301	4.14943	4.45161	4.60169	4.22222	13.9882	4.77612	3.82963
3.11975	129.152	6.22059	4.6358	3.59752	5.47293	3.0947	3.56923
3.98919	4.41206	4.6859	3.01422	5.37751	5.05435	3.57338	6.6859
4.1462	3.97333	3.25225	5.12453	6.2623	4.525	3.33212	4.85821
3.88176	5.01326	3.68	4.24378	5.00472	37.3544	3.5	5.59239
4.60223	5.49673	3.62977	4.08946	4.75401	3.52101	3.79235	3.68067
4.46154	4.33484	3.6495	5.42975	4.50183	9.43697	4.87535	4.22824
3.7532	6.52907	3.91829	3.19745	5.11454	6.83391	3.44304	3.88261
4.66292	5.97786	4.48233	4.32836	5.0142	7.86994	3.83801	4.72414
6.1452	4.98297	3.87463	4	4.81746	4.67391	4.07075	4.97561
6.78947	5.28906	4.45783	4.45752	6.20991	6.9366	4.60697	3.14441
4.73092	6.43983	4.10602	3.63454	4.29818	5.05814	3.34395	4.29412
4.73802	5.02703	4.14667	3.91521	4.11974	4.75109	5.34965	4.60923
4.12953	3.44922	3.51258	2.41026	4.25967	7.6367	3.55469	4.1
6.23301	4.90271	3.87472	5.33921	5.09091	6.70261	5.01418	3.59184
5.33894	4.80523	2.86071	3.48148	5.41509	6.745	3.46939	3.42541
6.43505	5.17634	4.60615	3.31579	4.05178	5.36102	5.03	3.30631
4.53757	4.34597	3.07102	4.07487	3.21739	4.88032	4.25532	4.16926
4.52347	3.03422	3.08408	4.16987	5.80665	5.13467	4.32215	4.33025
5.0212	4.4537	4.64331	3.19298	6.0042	3.73604	3.79597	4
4.39855	4.62256	6.02997	3.74011	5.86127	3.69286	3.148	4.5221
5.68551	3.52824	4.50538	3.64253	4.59322	5.53708	3.61818	3.92857
3.16554	5.63759	3.43431	3.76418	4.05298	14.3315	3.68061	4.50391
5.88285	5.43735	4.8241	6.8012	5.02415	6.9645	4.12174	6.39576
4.24706	4.92653	6.49302	3.93833	3.36885	5.9116	3.99655	3.77521
4.77561	3.82716	3.11765	3.28621	4	4.79339	4.55769	3.92256
4.62108	4.87572	3.07576	4.22059	5.14169	4.6966	3.95029	4.35294
4.10476	6.03286	4.46821	4.57	4.83871	5.27066	4.86059	5.85859
7.02913	3.91912	4.86449	3.37785	5.32584	6.24468	4.77647	4.00694
149.941	5.30533	4.0731	4.3578	5.99507	4.83819	3.4812	3.77995
3.99476	4.0625	3.93893	4.5623	10.6584	15.1925	4.19571	5.53425
2.95433	3.95363	3.76494	5.0619	3.90135	5.66667	6.08361	4.0398
5.2993	7.03856	3.63	3.6996	6.712	6.4529	3.03867	3.30142
5.09319	3.02991	4.92432	3.5444	4.49764	5.45404	3.57602	7.83333
4.78947	3.33992	4.67956	3.58993	5.05366	4.7479	4.00857	4.20155
6.40244	4.56071	3.34559	6.0255	4.70395	5.72441	3.14493	6.00592
5.81266	5.19192	3.72872	3.42208	4.80693	4.89837	3.24	4.22896
4.83893	3.38372	3.64444	3.08553	5.68312	3.44106	3.81849	5.13897
4.91633	3.81982	4.2201	3.37676	4.31634	3.47895	3.33241	3.76246
4.31796	4.18494	3.64286	4.29851	4.26039	5.87448	3.60081	3.92922
4.23711	4.29091	4.00323	3.50933	3.75217	6.75984	3.56596	3.69856
4.55967	4.59091	3.60132	7.75676	4.96285	5.29581	4.18135	4.47899
6.42564	4.78598	3.75862	3.43529	4.34091	4.866	4.66537	3.0493
4.77825	3.5766	3.32792	4.04527	6.2549	4.36246	3.59101	3.82388
6.15768	10.4251	6.22997	3.99474	5.5443	4.58162	6.10314	3.87173
5.92222	4.08854	3.90278	5.3414	5.04206	9.75309	2.73514	5.06
3.99784	4.14286	4.15657	3.56115	4.19689	10.7969	4.65722	4.69933
5.0598	5.80455	3.7603	4.72727	4.90476	718.272	5.05814	3.85106
6.25606	3.04878	3.39298	3.70588	4.56742	6.21429	3.12917	3.5625
4.06464	5.26991	4.16404	3.94194	2.61871	4.05	3.65732	4.03675
3.65385	4.70752	4.02994	4.88538	6.37358	6.40252	3.5848	4.31818
3.61333	4.13333	4.42345	4.37618	4.04945	4.84524	3.06479	6.50615
5.14442	4.08918	4.84314	4.3283	5.36544	5.22872	4.53818	3.46196
3.50993	5.5295	3.14798	4.5343	7.64985	5.01681	3.60989	3.83175
6.10233	4.29795	3.07609	5.98936	3.72941	7.37727	3.62931	5.15727
4.99405	4.91441	4.78102	3.33945	4.04297	4.38621	4.2517	3.96414
4.07944	4.17647	4.804	4.79795	5.16	4.16964	5.27528	3.61567
3.801	5.21235	4.13782	3.65044	5.0479	4.79448	2.5368	3.85156
22.3312	3.47978	4.61304	4.84821	3.98361	20.5026	3.73166	5.03704
4.54987	4.23762	4.08333	2.96279	5.4359	11.1173	3.24633	3.06941
4.39357	4.53141	8.42308	4.86751	5.64977	4.22275	2.94186	3.98516
4.41265	6.14201	4.66225	4.48	4.97	10.7913	3.98515	4.50711
4.75176	5.72072	3.90155	4.28421	3.04393	5.65449	3.01584	4.14941
5.65556	5.56164	3.52023	3.75773	4.24125	27.2658	5.06612	4.79577
4.18952	6.12188	4.00768	3.7561	4.49756	6.29493	3.94215	3.47436
3.27979	4.869	3.89	3.11157	6.4	31.0482	3.1358	3.09714
4.625	6.91379	3.91429	4.42857	3.74667	4.78365	3.88889	4.04575
4.09023	4.34091	3.83333	4.41786	4.58115	7.09013	3.60538	4.20994
4.96327	4.61331	3.6	3.9574	6.56051	5.19577	4.08589	4.16429
5.51269	4.4475	3.62046	3.87571	6.2399	3.82222	3.71769	3.08917
4.36101	5.02252	4.10651	3.46262	5.65779	18.7422	3.78346	4.17172
3.70745	5.755	5.6682	4.21371	5.08517	4.94987	4.98246	3.67045
6.66776	4.34503	5.04167	3.99169	3.95922	5.50829	5.69231	3.16099
5.65441	3.02881	4.01875	4.61244	5.83755	4.58403	4.34529	4.16848
5.87413	7.19186	3.27389	3.57713	4.87109	5.9186	4.95418	5.30466
5.06701	4.79841	4.30303	4.37885	29.1541	3.77354	3.75926	3.93884
6.54684	3.57784	3.54516	3.5404	3.93182	5.17181	4.13443	3.76985
5.12048	5.0318	5.18581	5.159	4.66	5.25795	5.21788	3.78284
5.53091	6.30114	3.6654	5.1913	4.6934	4.4069	4.45455	4.46403
4.81761	6.07797	3.80405	3.99029	6.03509	6.01894	3.21491	3.47643
4.58111	7.41573	4.38298	3.88402	3.57576	3.19016	3.73797	4.11894
5.55331	3.6456	3.23664	3.60909	4.57738	4.66142	4.76547	6.44134
4.84211	6.15084	4.12626	4.53731	5.50263	4.44615	3.81627	3.51567
4.86093	4.63656	2.68605	3.44402	3.01689	4.56061	4.18954	3.80545
4.83824	5.86667	3.49187	3.85595	4.87745	4.44415	3.51282	3.17587
5.02715	4.3908	4.6531	4.33175	4.90164	25.5103	3.58046	3.41784
3.97973	5.07764	4.68858	3.58042	3.44231	4.36296	5.28502	4.69261
4.42584	3.73934	3.90805	3.48333	2.98352	7.34513	5.04608	3.95028
4.75942	3.85449	2.76042	4.2	5.08696	5.55263	4.53828	4.50204
4.79927	3.94512	3.23443	4.13679	5.575	4.75597	4.38462	3.39416
3.68379	4.00685	3.49648	5.29508	6.82386	5.18284	3.46053	6.04103
4.2431	3.08387	4.42778	3.82724	4.64964	6.13115	3.54864	4.10379
4.55161	5.58583	4.50418	5.29428	5.03885	7.57488	2.96413	3.5
3.97043	5.85888	3.87398	4.53077	4.0237	5.65363	3.56585	4.27059
6.04473	3.26879	4.51092	3.5969	10.093	5.38938	5.72727	5.552
4.23929	3.56075	3.38821	3.12828	4.33548	5.80628	3.03814	3.64634
5.26766	4.19453	4.97239	3.41313	3.80769	6.52036	5.46127	3.09581
3.43927	3.27974	4.44643	3.52273	5.216	5.55238	2.63743	4.92892
4.81099	4.73193	4.15152	3.22064	4.94969	4.02336	5.03766	3.03014
[truncated: 1 more rows]

## Sheet: Figure 4c
			E14 ESC	E14 ESC + Auxin Day 4	E14 NSC	E14 NSC + Auxin Day 4	52.9.1 ESC	52.9.1 ESC + Auxin Day 4	52.9.1 NSC	52.9.1 NSC + Auxin Day 4
		Dux	0.0889821	0.520626	3.19361	2.15932	0.0357562	2.77576	1.19622	1.14357		Data originated from normalized Log(2) transformed
			-0.058764	0.365869	3.2869	1.8945	-0.0198138	2.79136	1.14221	1.36356
			-0.0302179	0.458434	3.11779	1.94042	-0.0159425	2.74435	0.610717	1.64044
		Zscan4c	0.106734	0.331552	-1.85963	-3.08129	0.0374308	6.04993	-2.60509	-2.71867
			0.0534205	0.550029	-1.89871	-2.93472	0.0185647	5.95079	-3.39743	-2.43529
			-0.160155	0.430266	-1.82391	-2.74921	-0.0559955	5.92235	-2.69986	-2.37583
		MERVL	-0.0641271	-1.12108	1.48918	1.84635	-0.147288	2.49021	0.693584	0.957126
			0.0108911	0.0331626	0.843298	1.83703	-0.203962	2.48648	0.701912	0.463252
			0	0.108328	0.638259	1.10052	0.320287	2.01947	0.701912	0.438483
		Tctv3	0.216878	-0.124507	-3.73677	-2.49659	-0.29151	5.51813	-2.44793	-2.0284
			-0.0144506	0.426951	-3.30242	-3.08014	0.066683	5.77072	-1.57548	-1.79108
			-0.202427	0.518261	-2.97284	-4.53892	0.224827	5.37563	-1.82636	-1.38241
		Tdpoz1	-0.0019367	1.35109	4.3716	3.76558	1.45964	6.08365	2.86153	4.089
			0.695489	0.826879	4.39752	3.06468	-2.00852	6.12897	3.35732	3.31726
			-0.693553	-0.769533	4.40963	1.74351	0.548881	6.04605	3.94264	3.53623
		Eif1ad8 (GM8300)	-0.063875	-0.425148	0.981625	1.21108	-0.0618323	3.89125	1.81114	1.51445
			0.0681236	-0.0786885	0.980327	1.03532	-0.0043022	3.86044	1.90834	1.59164
			-0.0042486	-0.109196	1.07566	1.28503	0.0661344	3.96189	1.88337	1.57626
		Pramel7	0.16852	-0.0939818	1.33136	0.606798	0.317573	4.39766	1.07929	0.79432
			-0.05447	0.327907	1.41247	0.86495	-0.0878075	4.69031	1.50631	0.729773
			-0.11405	0.505819	1.17072	0.882931	-0.229765	4.44127	1.09853	0.584767
		Sp110	-0.0317249	0.319661	-0.570358	-0.638128	0.0805973	4.7827	-1.48166	-1.24255
			0.00255755	0.218217	-0.833303	-0.568692	0.0200665	4.76377	-0.675796	-1.95245
			0.0291674	0.253735	-0.982974	-0.544476	-0.100664	4.7029	-1.06954	-0.955322
		Zfp352	-0.157229	0.230221	0.121885	0.66395	0.142243	6.61927	0.143457	0.592678
			-0.454384	0.228711	-0.0726045	-1.39501	0.00795436	6.66017	-0.663237	-0.294292
			0.611613	0.456644	0.943681	-0.809676	-0.150198	6.50804	-0.996368	0.0713483
		Dub1 (Usp17la)	-0.035154	-0.0360296	-0.875348	-0.892244	-0.0198768	4.5714	-1.65126	-1.82617
			-0.114472	0.487722	-0.484167	-4.78717	0.0377571	4.63683	-2.03977	-1.57586
			0.149625	0.493048	-0.141159	-1.42994	-0.0178803	4.77626	-1.32427	-1.43876

## Sheet: Figure 5a
				52.9.1 ESC	52.9.1 ESC + Auxin day1	52.9.1 ESC + Auxin day2	52.9.1 ESC + Auxin day3			Normalized Fold-Change
			Dux	0.96791	0.24315	0.320116	4.1264
				0.966576	0.197039	0.365514	3.21823
				1.06888	0.177777	0.387292	3.69083
				52.9.1 ESC	52.9.1 ESC + Auxin day1	52.9.1 ESC + Auxin day2	52.9.1 ESC + Auxin day3
			MERVL	0.961098	1.10937	1.43735	2.99076			Normalized Fold-Change
				0.997927	1.0003	1.43494	2.89189
				1.04264	1.10163	1.47087	2.33064
				52.9.1 ESC	52.9.1 ESC + Auxin day1	52.9.1 ESC + Auxin day2	52.9.1 ESC + Auxin day3
			Zscan4c	0.0166797	0.692563	1.91669	3.53235			Normalized Fold-Change (Log2)
				0.0759309	0.828451	1.91156	3.71225
				-0.0926105	0.5758	1.74659	3.55214

## Sheet: Figure 5b
				E14 shControl	E14 shControl + Auxin Day 1	E14 shControl + Auxin Day 2	E14 shControl + Auxin Day 4	E14 shZscan4c	E14 shZscan4c + Auxin Day 1	E14 shZscan4c + Auxin Day 2	E14 shZscan4c + Auxin Day 4
			Dux	1.00721	0.0276967	1.43948	0.96039	1.4258	0.168016	1.25117	1.20457		Data originated from normalized Log(2) transformed
				0.981648	0.0229726	1.27827	0.93216	1.50107	0.147754	1.27262	1.19781
				1.0114	0.0416332	1.38225	0.966482	1.61652	0.159976	1.44326	1.42878
			Zscan4c	0.99297	1.20763	1.42236	0.628395	0.352577	0.103961	0.3127	0.273016
				0.974915	1.25404	1.46131	0.646929	0.347519	0.123509	0.333839	0.268875
				1.03299	1.19991	1.70335	0.634783	0.35525	0.13433	0.403319	0.265814
			Zfp352	1.15756	0.788127	1.70607	0.978888	0.488475	0.375556	1.17886	0.912145
				1.13229	0.908904	1.63847	0.959012	1.19267	0.366011	1.03754	0.915051
				0.762956	0.893518	1.67509	0.872087	1.16313	0.34434	0.976756	0.954416
			MERVL	1.04773	0.484849	1.21145	1.09676	1.33802	0.448524	1.19452	1.11258
				0.987955	0.499799	1.41951	1.10278	1.35176	0.446051	1.30623	1.16837
				0.966084	0.478448	1.42599	1.10794	1.3717	0.423102	1.30619	1.0953
			Tcstv3	1.02586	1.39762	1.45318	1.07947	0.266538	0.299865	0.274747	0.302614
				0.965695	0.327402	1.31455	0.909781	0.28084	0.427168	0.305224	0.347216
				1.00942	1.60601	1.48573	1.20749	0.305373	0.388329	0.308458	0.369999
			Sp110	1.00059	0.800877	1.46861	0.845609	1.21038	0.417414	0.977284	0.836307
				1.07662	0.733442	1.63025	0.986875	1.0524	0.382031	0.870812	0.817554
				0.928281	0.654487	1.60038	0.976367	1.09581	0.39539	0.935565	0.77973
			Tdpoz1	1.02434	0.0418101	1.43461	0.972705	1.53199	0.133186	1.2546	1.13187
				0.909273	0.0200918	1.2169	0.733368	1.54504	0.200036	1.23429	1.25984
				1.07365	0.0343985	1.29201	0.696933	0.656551	0.177305	1.27625	1.15007
				52.9.1 shControl	52.9.1 shControl + Auxin Day 1	52.9.1 shControl + Auxin Day 2	52.9.1 shControl + Auxin Day 4	52.9.1 shZscan4c	52.9.1 shZscan4c + Auxin Day 1	52.9.1 shZscan4c + Auxin Day 2	52.9.1 shZscan4c + Auxin Day 4
			Dux	0.983052	0.376555	1.24517	3.31397	0.495212	0.0698304	0.742964	0.356978
				0.991038	0.396692	1.20569	3.33589	0.545506	0.0900716	0.739463	0.359602
				1.02644	0.41106	1.25043	3.44538	0.65028	0.0990469	0.791528	0.353853
			Zscan4c	0.965163	1.71325	2.20243	3.67707	0.131193	0.210421	0.434153	0.406243
				1.06015	1.65103	2.32316	3.95939	0.127625	0.205406	0.508621	0.471645
				0.97731	1.65624	2.37039	3.72974	0.150658	0.216016	0.43632	0.419839
			Zfp352	1.29508	2.50046	2.75373	7.66392	0.504381	0.647295	1.32464	2.5793
				1.02366	2.65036	2.14104	6.40457	0.607652	0.514765	1.3545	2.26138
				0.754305	2.71894	2.48658	6.20756	0.662434	0.603958	1.52272	2.343
			MERVL	0.961106	1.23456	1.22923	2.55482	0.656442	0.623595	0.900853	0.76048
				0.997449	1.24068	1.25287	2.51297	0.666081	0.607422	0.842524	0.719813
				1.04313	1.26009	1.18237	2.51606	0.637975	0.594769	0.87956	0.719889
			Tcstv3	0.921475	2.24662	2.0365	7.30221	0.487126	0.697643	1.13598	2.97485
				0.913397	2.56506	2.71698	7.45137	0.563839	0.734014	1.52779	3.19212
				1.18811	2.71512	3.39511	7.94638	0.564084	0.710035	1.68391	2.92398
			Sp110	0.988532	1.86619	2.24029	4.04694	0.630463	1.03873	1.57847	1.94411
				0.957959	2.14971	2.1891	5.26773	0.656962	0.737099	1.41558	2.05251
				1.056	2.55973	2.11598	4.57737	0.543285	0.962632	1.48654	2.14428
			Tdpoz1	0.798743	0.555919	1.26428	3.34686	0.558283	0.0680042	0.771092	0.444516
				1.15692	0.448742	1.09334	3.50773	0.527559	0.0974586	0.698278	0.387854
				1.08215	0.362763	1.3781	4.23054	0.56951	0.145592	1.60173	0.399912

## Sheet: Figure 5c
E14 shControl untreated	E14 shZscan4 untreated	E14 shControl + Auxin Day 4	E14 shZscan4 + Auxin Day 4	52.9.1 shControl untreated	52.9.1 shZscan4 untreated	52.9.1 shControl + Auxin Day 4	52.9.1 shZscan4 + Auxin Day 4
4.25424	4.59398	6.03359	4.95897	6.22934	5.03004	5.3	6.14039
5.13253	5.09341	5.55263	5.54852	4.50987	5.62393	5.80496	5.49655
4.65449	5.33803	3.66454	4.02804	3.60741	4.03247	6.27014	4.55344
5.29839	4.52508	4.86853	3.41384	5.56667	4.25077	5.80583	4.82567
4.45429	4.65863	5.32203	4.33205	5.14957	4.1841	4.82353	14.9493
3.05854	4.41549	4.78984	3.7101	4.48953	4.66949	6.21807	6.25926
4.30732	1382.12	4.80614	4.18728	5.17021	4.65986	5.2986	6.01866
5.38571	3.84892	4.87248	4.7619	4.53437	3.93074	4.25243	4.77907
4.86667	4.45872	4.50276	4.425	8.24342	3.67788	4.90932	3.75455
3.58919	3.76934	4.47619	5.85772	7.70068	4.62319	7.01581	6.07895
4.17021	4.04726	5.30871	4.29299	3.64078	5.06996	4.96013	4.125
4.31507	4.32411	4.01754	4.97578	3.65179	4.4548	10.1713	4.764
4.1809	3.90338	4.81842	3.48921	3.32248	3.51867	5.49239	7.55042
3.13962	3.18085	4.32121	3.8617	4.52297	4.15487	66.4853	4.1875
4.12915	4.87931	6.17091	3.21377	5.21284	5.27004	3.8865	130.377
5.54286	6.31325	5.4501	4.12298	5.08801	4.62185	7.67059	5.45813
4.96759	4.80928	4.07143	3.21711	5.24528	3.29752	3.05114	4.90349
5.08392	4.97778	4.76252	4.45148	4.39443	3.4486	5.44257	6.05642
3.59403	5.97561	3.66329	4.23904	4.42326	2.82828	12.4324	4.10305
4.34135	26.1858	4.33898	3.72903	4.26364	27.8146	8.99169	5.09402
4.65967	4.6063	6.15113	4.63914	4.24242	3.63445	4.72043	3.43604
4.90726	5.15743	4.68276	4.62275	5.22118	3.43681	6.52907	4.48673
8.92965	4.18991	5.07958	3.87584	4.49429	5.33163	4.86486	4.40891
5.48021	4.64038	2.27731	4.83974	4.48742	4.36964	4.11927	5.11562
5.18554	40.8837	4.14187	4.84239	6.16256	3.6644	59.3797	2.22563
5.14462	4.31761	4.18779	6.80399	5.64286	3.63694	5.67368	4.95711
3.79851	4.58333	4.32101	2.97865	3.50296	4.10241	10.1018	4.17842
4.25068	3.60046	5.1231	3.91463	5.74167	5.21302	4.83806	4.74333
4.00671	4.38462	5.01623	4.51584	3.75598	5.50238	4.10283	6.05863
4.41595	5.06835	3.84416	4.8046	6.7177	3.42358	4.52903	4.62261
3.87321	4.89109	4.625	4.17647	4	5.32461	3.88163	4.59364
4.86207	5.00352	4.51105	5.92806	5.72587	3.48622	6.71154	3.43302
5.0597	4.48655	5.0888	4.97465	4.81366	4.4586	4.95455	5.19454
5.77972	6.27016	3.99702	4.5589	5.84177	4.59036	8.04835	3.83486
4.44275	6.0663	4.39583	11.0346	4.22476	5.74074	3.29942	4.55085
3.48148	3.11872	3.72	4.77632	5.25714	4.051	4.37949	3.54618
4.63874	4.4644	4.22794	4.91515	4.39548	19.1464	6.69461	4.53731
4.25153	4.38208	4.45119	3.40838	4.43206	4.59364	5.11765	3.82258
5.57895	4.40435	5.22857	3.34454	4.53533	5.9751	12.3345	5.55039
4.5493	4.53069	3.77517	4.22353	5.15297	4.0566	3.83107	5.12778
4.81306	4.04626	6.45854	4.5669	3.54965	4.79134	4.90123	2.95652
3.59259	4.93258	3.65143	3.29756	3.30154	3.65894	34.9105	5.46637
2.87347	4.95192	4.36	3.31441	5.72065	4.75336	4.4661	4.984
6.19369	4.91026	3.62857	5.81092	5.07062	4.22478	4.96416	4.79129
3.30583	6.25498	4.1105	5.5157	4.49068	5.22869	6.16279	5.84362
4.69485	4.86039	5.36986	4.52199	4.47867	3.28959	4.3561	5.42966
4.29965	5.01361	4.72727	4.92308	5.12466	5.39927	11.4717	4.69565
3.02069	5.10638	5.49003	4.74194	5.07188	4.37063	5.12139	4.44101
24.6481	5.74675	3.65984	3.38144	4.31579	6.72119	452.688	2.86058
6.80323	5.36145	5.29598	4.27664	4.09589	4.27064	6.81106	5.23973
4.90813	4.15385	4.70385	3.60302	4.14646	4.11481	3356.01	5.08231
4.99541	3.74295	4.50316	3.80565	3.20243	3.63677	4.49632	4.01911
3.49057	4.41309	6.47761	2.50579	3.66512	5.64455	5.47089	5.63595
5.75714	5.24627	4.2	3.57071	4.99185	4.92705	5.57784	4.32326
3.00721	4.37798	3.53947	4.88727	5.4918	4.75146	6.15918	4.35683
7.28516	6.79853	4.86298	3.875	5.864	4.64859	5.49733	4.66667
5.32919	3.93478	4.37861	4.33987	4.19171	4.77524	5.79536	4.40716
5.43253	3.86777	5.54333	4.63281	3.05797	5.00713	12.5205	5.73418
3.85124	6.14535	3.90777	4.5	5.17797	5.6551	4.38704	6.50644
4.79928	4.97306	3.98148	4.7	4.60212	4.31203	11.7349	4.28053
3.94562	3.98827	3.62617	4.15	6.92105	5.95545	4.57849	4.93353
3.35294	3.88834	4.64392	3.91871	4.61317	4.56481	5.47917	5.42048
5.36832	4.43478	3.94758	3.65417	5.81343	4.48496	4.18421	4.95833
7.42138	5.41089	4.83613	4.64734	5.73819	3.86928	4.72401	3.76235
3.98198	4.53153	4.8484	4.71953	18.8967	4.63902	6.1159	5.33233
5.12044	3.98182	3.84276	5.71774	4.1694	3.88846	29.1657	3.83616
6.00844	4.80435	4.73659	4.19283	4.43666	3.74667	4.66337	3.58511
3.75168	5.44109	3.9375	3.83871	3.76277	5.82072	4.10021	4.69705
4.62948	4.6696	4.72848	4.81792	3.73913	4.99713	5.9898	5.48128
6.61074	4.54225	4.26836	4.29744	3.25166	4.98802	11.0638	5.87986
6.48276	4.67286	3.68657	5.35242	7.35667	4.64	5.43688	4.65776
4.68783	5.40782	4.49721	5.35391	4.22137	3.89796	9.30612	25.4788
5.52045	5.17259	4.89021	3.85772	10.5487	4.11475	914.144	4.89276
3.14982	4.90406	3.16388	6.20909	4.40081	5.00941	4.3939	4.44
89.4	5.01415	4.17467	5.18563	5.04327	4.54749	5.23704	7.29215
7.952	3.94483	3.72	5.17971	3.15385	4.9573	19.5654	104.099
4.43265	6.67143	4.4686	4.23729	4.4742	4.33548	8.39903	5.16431
5.25175	4.56784	4.6535	4.06926	3.5829	4.91166	4.35108	4.87361
4.85859	5.3522	3.86997	6.83333	3.76687	3.72772	5.40878	5.00265
4.60804	5.16077	3.88938	2.93782	5.29193	4.66197	3.74557	4.53211
5.32	4.46512	4.61829	3.53731	6.29927	3.40588	4.50658	4.4067
4.73148	5.56786	6.0061	3.80739	5.64729	3.39085	4.70383	5.98308
6.51096	4.96903	4.85333	5.04717	6.14662	5.32181	16.8974	3.73312
5.53034	3.18408	4.12051	4.67846	6.49084	3.46452	5.49164	4.08257
4.45604	3.52222	4.81498	4.21201	5.24762	4.46667	43.879	5.54772
4.39631	6.25287	5.23423	3.21339	4.72222	4.50888	5.81206	4.21467
7.73123	4.00439	4.23144	4.18023	77.5455	3.78788	28.6865	102.806
4.21201	4.13065	4.70996	3.83712	3.4	4.25898	4.57506	3.46831
3.41971	5.06989	5.56443	3.8022	5.45983	4.10582	6.04615	4.47895
4.71667	3.67033	4.47059	4.38333	5.06989	3.75157	5.13782	3.84834
4.89007	5.50336	3.58103	3.75	6.82759	4.88166	5.32976	3.43816
6.23502	4.53304	3.83378	3.35242	4.23913	3.25126	17.7358	3.94153
4.98039	14.5847	6.0106	4.36667	6.05172	4.49231	4.22468	3.9876
4.85361	5.8932	3.69255	5.92568	2.92222	4.18462	3.50836	3.91772
4.39855	12.7444	3.65842	4.74725	5.48684	4.14286	11.8626	5.36269
3.5	4.59722	4.13757	4.93296	3.65829	3.74815	6.6844	4.26638
5.47291	4.80833	4.48293	2.84566	4.49416	42.856	64.7515	6.76907
5.03929	4.34913	4.08479	3.84112	4.97087	5.06032	4.48276	5.12903
3.25	5.41129	5.86127	3.58844	3.16708	4.12346	6.92876	3.95076
3.41514	4.49038	4.50532	5.18702	4.36776	6.73134	4.10183	5.43558
4.07664	4.17284	4.21371	6.17659	4.83008	3.62626	4.12403	3.55932
3.3125	4.66795	4.51803	5.03833	5.87156	4.00226	36.0595	6.05047
3.66207	4.64011	4.30882	4.20536	5.0346	4.92308	9.64894	4.77987
4.65385	4.41558	4.94718	3.69841	3.34965	4.85992	4.41221	4.5719
4.01818	5.09222	5.03488	5.1375	5.55932	5.03409	5.57255	5.77982
6.21341	5.01754	3.33813	4.39474	4.72374	6.10545	6.46619	4.20624
3.2515	3.73333	8.57547	3.97988	5.72408	6.10882	5204.97	4.49858
5.24722	4.67876	5.31544	4.26786	4.10966	4.98587	5.77337	5.15472
4.33921	4.3322	4.94278	4.08833	9.34444	5.56592	4.74409	4.7032
5.45706	4.72464	4.66122	3.92923	4.38265	3.56591	4.4964	3.1114
5.09657	3.54902	4.39801	6.36431	3.81609	4.92105	5.961	4.37963
4.2381	26.5051	3.93574	3.09626	4.36039	4.26638	5.85877	41.3188
4.10241	5.31737	4.18033	4.34967	3.56566	4.69495	4.31381	4.80296
4.17609	4.45802	5.06276	4.17314	3.98975	2.96985	3.88826	18.7632
4.28306	6.72685	4.73944	4.46966	4.16974	4.19551	5.22478	5.58586
27.3302	3.87149	4.90888	3.24176	3.28358	3.97484	5.96375	12.6117
3.84932	4.83817	4.65625	4.23643	5.06213	4.78443	6.33184	6.16118
3.96864	3.61137	3.34595	4.33906	4.35514	3.39184	4.16801	6.1619
4.625	4.59483	5.24629	5.53211	7.00781	4.84066	5.08556	34.7623
4.37037	3.78439	6.40669	4.86667	2.98492	3.95652	5.34586	3.50238
5.27157	3.97794	3.67063	3.46979	5.63824	4.04348	4.68357	6.74615
5.53318	4.48265	4.79134	5.13284	6.39151	4.29293	7.24409	3.79344
4.63556	4.88889	3.63031	4.98013	5.52897	3.92077	5.12966	3.92553
4.50155	3.81663	4.76623	16.058	5.64188	3.4069	4.95894	4.86842
3.32353	4.03497	4.24709	5.39093	5.51321	3.66372	5.24627	74.8839
6.89667	4.93689	3.85809	5.10547	4.57647	3.93827	4.92116	4.3451
3.985	12.2515	4.53441	5.24296	6.16427	3.10976	4.33836	4.64167
532.107	3.47594	4.70419	5.56831	3.40299	4.64562	4.93664	4.76211
4.60976	4.60305	3.68182	5.93734	5.13406	6.26543	4.25234	4.11856
4.20493	5.19512	4.53232	3.80292	3.85197	4.67045	3.23227	4.1632
4.94737	4.39249	3.89172	5.47368	4.12295	6	5.65482	3.64679
4.66757	4.15161	5.62842	5.02484	4.37805	4.98985	4.52529	6.11268
4.00858	4.34621	3.62857	4.68405	6.00775	4.6135	4.50854	4.97564
4.21585	4.77528	4.26829	4.87097	4.63505	4.15403	4.85974	13.0355
4.06164	4.17872	5.36977	4.70253	5.08021	4.76068	4.50323	5.23171
19.4852	3.3283	4.29682	5.02797	4.13103	3.33333	16.5968	4.65169
4.33108	3.98316	5.08696	4.69004	5.13289	5.60714	6.19068	4.29701
3.56012	4.76087	4.31591	6.25503	5.86422	4.75949	107.37	3.36667
6.62605	4.44643	4.10119	4.39344	3.70745	4.80594	5.39544	4.03346
4.68277	4.70142	4.73874	4.80864	5.84295	3.12102	210.673	5.92453
4.25143	4.61281	5.41745	3.52679	4.05464	4.32877	4.41532	5.86752
4.14433	4.10945	4.22222	4.16667	3.97674	2.95215	21.0994	5.6634
4.93315	5.42629	4.98343	4.84953	3.33636	4.66456	5.30827	4.42157
5.1727	4.35018	3.49474	2.78102	4.73264	4.32565	72.039	4.89614
4.01274	11.7457	5.12411	5.81818	5.69318	5.39106	7.75814	3.4918
5.96327	5.43098	4.88975	5.92697	4.13918	5.30342	24.3777	16.5896
4.74375	4.70161	3.79538	4.21605	6.49635	4.61562	3.6555	4.3719
4.26923	5.2767	6.09639	3.93798	4.81675	3.73684	58.3871	4.1185
3.93434	7.91901	3.58192	3.62353	4.6865	4.05732	5.07692	4.54717
3.75	4.44295	6.16168	3.00386	4.75773	3.54065	4.44138	3.78531
5.92627	4.68111	5.4549	3.62222	4.65038	4.7191	5.20139	3.93433
4.01577	4.91855	4.14062	5.7644	5.32316	5.09524	6.18431	4.72163
4.02242	1320.98	5.01852	4.79688	4.54032	4.32336	5.57667	5.24932
4.34746	3.83562	5.1087	5.42607	5.31674	10.2581	784.476	3.91884
6.96416	3.93085	4.75207	4.53243	4.36275	5.23693	6.10714	5.21512
3.67773	3.62424	5.6087	3.64444	5.10791	3.98454	4.01896	7.08817
5.97279	4.29661	5.04878	3.80332	5.07012	3.98787	4.98329	4.99357
4.79635	4.81227	4.82519	4.77305	5.64807	4.24485	3.93939	4.31203
5.20379	5.78037	4.39354	4.72414	3.33129	4.09748	4.54348	4.63298
5.29185	5.76959	4.24932	7.31185	5.19273	4.73262	4.54021	3.64264
4.91597	5.01901	4.03235	4.55046	3.93561	5.10145	4.54964	6.83721
4.64481	3.64266	4.71543	3.95043	4.49115	4.47059	4.6973	4.17098
6.017	3.9854	3.22263	5.48428	5.04314	4.53728	4.81196	3.86859
5.0602	4.81893	4.42157	4.55756	3.58166	3.77273	4.95146	4.69014
4.15957	3.72527	4.10499	4.39336	5.67229	4.0885	5.88235	4.19653
5.91176	3.8	4.83578	3.60156	6.43366	4.57265	2029.44	5.22083
4.37264	5.31	3.59817	4.04962	6.15419	16.629	3.99821	4.96998
4.75877	4.2167	4.92878	3.84772	4.58201	4.32792	5.38359	6.93731
5.17087	4.53265	5.23545	3.395	5.29775	5.88768	5.69543	5.16929
2.94422	13.6864	4.1588	3.88308	4.61165	6.15897	61.7551	6.0757
4.50327	5.38723	3.86364	3.33621	4.52825	4.865	4.00498	4.91558
5.74153	3.91022	4.23904	4.32	5.26766	3.44628	5.38329	4.35211
4.43197	4.87417	4.22848	3.61667	3.85106	5.24111	58.1257	3.75472
3.60996	4.64038	4.28134	6.69136	3.48661	5.41237	3.52117	3.58984
2.8296	29.2477	4.26126	3.29197	5.42651	3.5471	5.32022	3.64035
4.09497	4.708	5.22266	5.41627	3.74359	3.27542	6.91409	4.32456
5.04545	4.66225	5.27517	4.23926	5.03483	4.23239	4.86713	5.09572
4.22145	5.46645	4.66328	4.24085	3.9497	4.83028	617.657	5.81095
5.04317	6.04808	6.76549	3.49515	6.99548	4.16981	17.3981	6.1913
4.02778	5.38835	5.11842	4.20091	4.41687	4.41296	4.80357	4.09311
4.53968	3.95455	3.82931	4.87121	4.07143	3.31852	7.13947	4.25919
5.43011	9.13768	4.4781	4.01626	3.50811	3.97826	4.84897	4.94529
5.97059	4.50857	4.15025	4.1962	3.99751	5.1133	246.336	3.81043
5.16228	4.53205	5.00361	3.94345	6.44898	4.13793	6.96535	4.56697
3.55286	4.06417	6.26364	3.0838	5.3932	4.55746	25.4143	4.42662
4.93885	5.44022	3.97633	4.49801	4.44865	5.23383	3.83913	2.96482
3.20642	4.10494	5.3391	3.3125	5	5.55253	39.7057	70.2358
5.89773	5.39827	3.83468	3.97037	3.27843	4.72959	5.02615	3.64504
3.50732	4.40265	4.0659	5.62983	3.91542	4.08763	5.32542	6.15033
4.35013	5.37826	3.76292	6.1444	4.27386	6.4526	5.54271	4.89809
6.1244	5.1324	4.44474	4.95979	6.09483	3.73929	4.12973	4.87444
3.88519	4.96736	3.81132	4.8	4.67014	4.44335	3.77562	5.3981
4.96911	6.54651	4.74436	4.8985	5.02632	4.27381	635.852	4.5
5.22487	4.48426	3.95833	4.73286	5.90361	5.57513	5.33984	4.48069
4.59193	4.42291	4.19745	3.95849	3.71503	5.37383	1392.61	6.81967
3.63988	5.5665	5.27811	4.53333	4.61538	5.24348	5.2806	4.52747
4.46181	3.9867	3.68023	3.93377	4.80115	3.44061	5.21574	4.10855
4.10601	5.22222	3.88235	3.42604	3.60784	4.10502	16.9398	3.87616
4.12431	4.08629	4.53797	3.46926	4.6324	4.69611	49.5893	3.09467
5.06442	4.89703	5.19489	4.9562	5.03586	3.76285	5.29197	3.73391
3.89943	3.91622	5.52105	4.51754	4.02555	4.63599	5.23264	2332.07
5.01946	2.93333	4.90595	4.54098	3.83991	4.49878	12.9965	4.29044
4.22013	5.42053	4.69145	4.37091	4.93048	4.10458	11.2857	5.53147
3.6802	3.00758	3.97959	5.43243	6.06419	4.03158	5.14433	823.726
5.95	4.77947	5.30024	4.32258	4.44248	4.54348	4.44181	3.5977
5.43046	4.88108	5.31877	5.13768	4.86286	4.66181	64.1338	5.77948
5.21818	3.59223	3.55556	3.35507	5.26064	3.42724	9.5	5.17021
4.29185	5.40476	4.62143	3.74908	4.51515	6.08772	4.47895	7.4084
5.22363	5.37701	4.73454	4.64972	4.71564	5.08547	4.432	5.78673
4.95465	4.59066	4.81759	4.62116	3.34091	4.18354	21.847	4.67416
4.60618	5.46465	4.18082	4.31562	4.3121	4.18121	5.21359	4.57988
5.14898	4.04469	3.93019	4.68769	4.72464	5.64246	3.6732	5.16387
4.09013	3.75	6.65	3.58333	3.39223	3.32822	828.878	10.4507
4.42763	4.74833	4.4185	4.78361	5.48889	4.28947	4.65306	5.33929
4.60748	3.65101	5.04188	4.91605	6.40811	3.60581	8.44341	5.18
4.81538	4.30286	4.49446	4.38926	4.65691	3.8	167.243	8.89269
7.18299	4.71512	4.71171	5.4213	3.36897	4.92607	2.84146	6.47801
4.16667	4.97235	4.04762	6.17029	2.35802	4.88136	3.76923	5.22614
4.26036	5.27215	5.86646	4.50838	2.8022	4.57248	53.5515	3.96911
3.44257	3.81967	5.67857	5.04478	4.23649	4.26316	60.2792	5.06536
5.3	6.43885	6.12389	3.29139	3.10277	4.1203	3.80478	347.92
4.91813	3.35057	3.7661	3.47273	3.20059	3.91772	7.17455	4.32014
4.83663	5.50781	5.3224	4.67727	5.92381	4.05505	5.43594	5.45703
6.31229	5.19072	4.87402	5.45614	5.03883	4.38436	4.01794	5.77474
4.801	3.16972	4.46901	3.92857	4.91949	4.21138	1027.25	5.15932
7.38235	6.6875	4.31553	4.3128	4.10959	4.05479	4.23028	4.10018
4.033	4.73203	4.16619	3.88379	4.89904	4.51009	4.60211	6.00565
4.41837	39.5724	4.45076	3.42105	3.91304	3.79643	5.75723	4.89751
4.62376	156.401	5.29762	4.54054	3.88561	5.90136	5.13575	20.114
3.61126	4.57634	4.00613	4.59184	4.2	4.58287	3.94207	3.95862
5.75203	6.06546	4.03077	10.3771	3.88194	4.54651	3.62581	5.89831
4.67586	4.70588	4.43191	3.7512	3.09929	3.27273	3.79394	5.44503
3.75568	4.59391	4.38352	3.96296	4.865	3.78767	33.0548	3.18639
914.774	4.45349	4.45483	4.08631	4.20606	4.21849	3.80847	3.97934
4.97854	5.00565	5.35573	3.56388	4.02247	3.69378	5.97699	3.5697
5.30081	4.95142	3.41667	4.29464	3.83221	3.82617	6.83746	3.93657
4.1886	4.47475	5.03371	4.46445	7.26104	3.43158	6.57459	38.9627
6.11728	3.89542	4.0979	3.14232	4.70533	3.72294	18.1675	4.72452
8.71186	3.96501	5.31193	4.6513	4.25234	3.13216	674.206	4.66667
5.12102	3.6677	4.58371	3.70732	6.02198	7.00283	3.95604	4.43781
4.77778	5.45909	3.9739	3.67735	4.59732	5.04575	5.66492	18.9924
4.11364	4.30449	4.5544	4.06881	4.93413	4.07761	4.57721	6.13619
5.42623	4.8927	4.05089	5.27586	3.8325	4.84388	4.94403	4.12521
4.5236	3.79263	4.87368	5.24444	2.56954	4.44689	5.7967	3.92958
6.76737	6.41176	3.84916	4.78116	10.4606	3.66071	4.5312	18.9238
4.59735	5.45933	3.74583	5.34579	4.49508	3.91935	7.04221	4.70896
4.41558	4.02649	4.0791	4.55556	6.27869	5.29762	47.651	6.46599
5.798	5.59244	4.58993	3.7605	5.42515	3.64671	4.9165	3.79508
4.40476	3.48638	5.22222	3.96319	3.78927	4.76154	12.1032	3.83955
5.12609	5.30072	4.91901	4.34146	6.56769	4.22737	5.5938	5.24808
5.54196	3.62555	3.94212	4.62037	3.82482	3.44026	4.78039	4.49296
5.21289	4.64776	6.09091	4.39782	5.97101	5.64979	4.85795	4.20217
4.74654	4.72917	4.68844	5.93115	4.34926	4.15	4.5642	3.99549
4.54857	4.66995	4.86207	4.83333	3.6474	5.13443	3.75884	4.369
4.08824	4.32353	3.14141	4.45161	4.45238	5.66242	419.006	3.95706
4.87829	4.10651	3.26102	4.16418	3.68485	4.27049	5.43643	4.12668
3.33667	4.42593	5.08466	4.78626	3.71347	4.16201	4.14333	5.5708
3.25347	4.94561	4.47344	4.17712	5.65235	6.8114	4.60224	3.67488
4.48936	4.19277	3.88421	3.655	5.95337	7.37339	308.503	3.94964
5.08108	5.33878	5.47841	4.05341	4.44382	5.47059	4.20988	5.38172
4.9639	4.42795	5.08118	5.20543	5.81465	4.08805	10.454	4.5
4.40588	5.72527	3.40357	4.16529	5.70714	5.06154	4.14401	5.3956
5.33787	48.9363	4.03214	3.80159	4.15966	5.19002	6.87031	6.06552
4.96983	4.13858	4.43363	4.38384	6.13808	4.13369	3.94771	5.8892
5.85612	4.57762	3.96271	4.52368	4.06731	4.81481	6.94515	5.05074
5.64207	3.71958	5.33166	3.57576	3.45	4.30131	4.07547	4.72327
6.01242	17.285	3.7897	3.90763	5.50811	4.59341	206.241	5.22261
4.73958	4.40045	6.31918	4.40826	3.44767	5.33758	4.50476	9.62586
3.81893	5.58599	3.89356	3.90654	204.538	3.91459	4.99104	3.97742
3.61372	3.73423	3.75036	4.20694	3.83577	4.20488	6.76494	4.26721
4.8945	4.5	3.70677	5.08696	5.80952	4.75061	4.62207	4.84793
5.64141	3.50505	3.3911	5.23611	5.82152	4.43312	5.4635	4.28462
3.83246	3.71129	4.35424	4.13028	5.72932	5.90714	5.10044	5.48438
4.92453	5.4984	3.90683	3.70445	4.54198	5.02791	3.84211	5.43542
4.67751	3.65942	5.66102	4.5466	3.16423	4.37604	3.5155	4.94896
5.25084	5.628	4.55197	4.22222	2.53209	12.9812	9.37363	5.11446
5.66258	4.75141	5.16043	6.01361	6.04043	3.77352	171.892	4.72251
3.49302	3.54043	4.84112	4.16026	4.41026	4.57176	495.52	5.00833
3.5087	4.40458	4.16235	4.40769	4.59751	4.97647	4.06527	4.26813
5.46702	3.59091	5.25292	3.87708	4.32941	4.66667	18.5991	5.40072
4.93722	5.34579	4.67111	4.23227	4.84186	4.92276	25.4526	4.375
4.54667	3.99474	4.52137	4.1519	3.89971	4.16547	3.15261	3.60861
4.77072	4.05622	4.76	4.08798	3.53617	3.98438	4.98507	3.83843
3.95652	4.05422	5.59677	4.18182	3.2	3.7006	7.69905	3.69942
4.14747	3.75556	4.83766	3.66077	3.0957	4.02206	4.59498	4.50617
4.11489	4.34551	4.44411	4.73	3.5	3.28846	4.66332	4.82667
3.83893	4.71014	5.2069	3.87522	2.72928	3.84545	19.7632	3.70968
4.43692	4.50485	5.15077	4.65209	6.95902	4.26244	7.50446	6.96477
4.94211	4.76415	4.98157	4.99682	3.99286	4.41327	5.52703	3.29749
5.06195	4.95	5.02414	4.56725	4.48175	3.69048	4.08911	3.56537
4.50843	4.35055	5.20053	6.09114	4.7027	4.94209	5.81853	6.00771
5.875	3.69681	3.40722	4.35197	5.70925	4.07377	4.20672	3.96715
4.85561	5.525	4.79585	4.51026	3.32589	4.42923	3.69257	4.32217
4.14407	4.41791	3.4749	6.2623	4.95677	3.25444	4.94649	4.5788
2.93066	3.6779	2.83806	4.30328	3.47945	4.33053	6.18378	4.64873
4.90058	5.3242	5.34174	4.65772	3.90792	5.22993	6.10137	5.2614
4.97578	5.31071	5.91635	4.80426	4.7037	4.30027	5.63614	3.51075
4.91045	4.91176	5.03825	5.58824	3.75758	4.06765	4.44308	5.96838
3.63529	5.08803	18.8338	4.51429	5.62004	4.50655	4.56926	3.37915
6.38757	4.37632	6.05926	3.72083	4.52897	3.88725	5.5	5.44958
4.04717	4.90964	5.91117	4.86166	3.17694	4.37398	5	6.16055
5.26108	3.09959	4.28679	6.84252	5.15476	4.48077	4.31687	3.64619
5.12808	5.80894	4.10412	4.34524	4.12821	6.79787	4.80851	3.82286
4.3442	5.6646	4.06957	4.31696	5.41304	3.90816	4.05161	5.24121
5.28522	3.02513	4.40116	6.44589	4	5.75934	176.347	4.55452
4.91892	5.44444	3.76735	4.47215	2.29104	4.80546	4.68619	3.97266
3.94118	4.64201	4.8156	5.60212	4.2471	5.15625	3.98214	4.07202
4.47	4.94152	4.76255	4.28818	34.6975	4.72941	3.22688	4.40469
4.31579	5.64773	4.97581	4.12844	4.00833	4.00508	5.91585	24.2233
5.99351	4.4831	4.99435	4.64972	3.85383	3.54667	4.06987	5.49248
3.82239	4.13636	4.32115	3.77125	6.42716	4.22727	5.9715	3.67094
4.87251	4.86081	3.74564	5.11076	4.62048	3.11399	248.808	4.42147
162.819	4.13636	4.04816	5.94203	3.80186	3.56731	5.05157	4.81625
3.59633	4.13825	4.08696	4.21235	2.8	5.51068	5.00552	4.23729
6.35458	4.3237	4.0951	5.69124	3.50984	4.47458	4.13527	4.01095
5.87597	4.18723	3.97203	4.64103	6.5	4.4	3.36431	6.35392
4.88889	6.07099	3.15385	4.02844	4.85388	3.72662	6	4.38351
4.99142	4.13675	3.68122	3.67575	3.96552	5.05556	9.73632	4.17324
5.00285	4.01678	5.49433	5.02128	7.02703	4.93194	14.1	4.12333
4.54462	4.14427	4.41892	4.62553	3.40767	5.0995	5.24341	4.98951
4.00949	4.92521	3.416	5.56993	4.92264	4.17333	5.85517	4.48023
4.40364	5.82927	4.26549	4.55866	5.07292	4.78544	5.5702	7.3291
6.26904	4.78608	4.59386	5.31847	3.83333	4.37246	6.4183	4.41079
4.09659	5.07692	5.65829	4.1581	4.05674	3.85874	8.5643	3.82558
3.94056	3.52115	4.3096	5.5428	4.09251	4.33951	4.91503	3.8858
6.22923	3.61607	4.02685	5.05556	4.22508	3.73852	3.95842	5.22807
3.39114	5.51304	3.84104	5.13699	4.50568	3.31288	3.95846	5.31801
5.98214	3.72258	2.8	4.16388	6.05204	4.5	7.58567	5.42173
5.16181	4.572	4.71143	4.35747	5.56443	5.62305	5.79448	5.6828
4.95402	3.51553	2.33198	5.05281	5.57399	5.21006	5.46713	4.273
4.30243	5.57509	5.23123	4.36525	4.55752	3.10039	5.40556	4.38652
5.63534	5.68103	3.67575	4.33333	4.40805	4.38014	32.5423	4.70395
3.19424	4.91549	10.0593	4.15368	4.83784	4.24155	4.25547	3.86316
5.24324	4.6558	5.45045	3.62222	4.27707	4.85983	5.04706	4.03916
3.6069	3.49565	3.3098	5.60111	4.81915	5.0292	4.68247	5.48286
6.22857	5.19898	3.79558	5	4.25743	5.88333	11.6392	4.49082
12.3977	4.84932	4.9763	4.51538	4.59091	5.51261	3.8764	3.57908
4.74598	3.53684	4.44845	4.23707	5.61963	3.99454	5.23116	4.9902
5.32374	4.88462	4.80049	4.24762	4.86559	4.18272	5.60935	7.03608
31.2632	5	4.09	5.62437	5.0535	4.1049	121.964	5.75904
3.53453	5.48571	3.46975	5.12275	5.93562	4.16738	3.56075	5.46988
5.21138	3.97765	4.86751	3.26667	4.00389	4.79255	3.36014	5.53226
4.86095	4.33333	4.59331	4.48907	4.22594	4.6506	59.7165	4.58079
4.24038	5.91925	4.17867	4.60411	4.08824	5.09657	4.71942	3.54854
4.37778	3.17062	4.1383	3.97857	4.05988	5.72866	20.2738	5.59355
5.16721	3.5	4.23735	4.20882	3.83849	3.68201	4.83142	4.46182
4.84298	4	4.74375	4.38686	4.60095	5.82394	5.93583	4.87907
3.95425	4.50691	4.83889	4.07833	3.17884	4.40625	3.52124	4.67094
4.92391	3.93514	5.34866	3.53302	5.24508	2.88208	3.55462	5.52493
4.76585	4.95337	4.38397	4.89014	3.77079	3.87603	11.9588	4.67493
5.87824	13.213	4.69744	4.47292	4.87109	3.39117	5.12353	4.77652
3.88144	4.30769	3.22189	3.94907	4.15636	3.87204	7.13757	4.60459
5.53799	4.16199	4.10832	3.65035	3.32997	4.98696	5.93333	4.63738
3.9378	4.16549	4.47059	4.27515	3.18	5.34448	32.1303	5.06402
4.35477	5.28479	4.44539	2.58537	2.92369	4.16525	5.55076	3.81655
5.44082	5.12698	5.24519	5.11554	3.90152	4.28571	5.24037	3.80444
5.22344	5.01562	3.95213	4.67803	4.18852	4.71273	9.44574	5.03169
5.04943	4.08559	4.97477	3.64361	4.63372	4.4898	10.2273	6.21168
4.35791	4.83929	4.30394	4.68095	5.04054	5.27685	5.1134	94.625
5.2035	5.26837	5.3657	3.24868	2.98404	4.08621	5.10577	5.56589
4.45974	4.26296	4.7434	3.92593	3.08097	4.98563	23.0974	3.91429
4.69533	5.39216	4.19018	3.59416	4.48586	4.71823	204.469	3.58175
4.84283	3.85057	4.44409	4.34449	4.21898	4.34	5.8914	4.88571
6.53612	3.60811	4.58247	5.2451	4.09687	4.93789	5.16564	4.63288
5.11475	5.97959	4.52222	5.11007	4.87685	5.09009	17.2994	4.66349
5.06667	6.18056	4.28108	4.4557	4.21512	3.54526	10.4564	4.583
6.25	3.75134	5.7318	5.21226	4.26829	3.75581	14.5964	5.08997
4.77686	4.88485	4.24476	7.14229	4.17619	3.43071	4.31947	4.65385
4.50655	5.11211	3.67325	3.94728	5.71827	3.22269	5.19931	5.51039
4.14885	5.10787	4.94483	5.70352	3.76254	4.00413	5.04532	5.16165
3.81915	4.51373	5.38868	4.3573	4.06013	3.88716	4.71924	4.2915
5.42365	4.41954	4.09959	4.39286	4.56966	3.63433	16.126	4.12264
3.60401	4.59451	6.08775	3.2381	3.5211	3.26772	4.32961	3.71895
3.87692	6.83796	4.43548	5.09581	4.31281	4.18108	4.08608	4.96715
3.72566	5.43042	4.95088	4.11637	5.76613	4.96491	4.38115	7.33994
3.61458	3.92	3.66667	5.10895	6.71429	4.36592	5.58757	4.47137
4.06856	5.00651	3.88973	4.67857	3.36025	4.66522	4.04211	5.00957
4.05797	3.67532	5.00599	5.24806	4.64626	4.20455	5.85484	5.22754
5.31672	4.29478	3.995	4.56972	4.52542	4.69048	5.2844	5.22581
4.11792	4.54509	6.48837	30.7843	5.9186	4.35249	5.45255	4.00278
4.64706	9.09524	4.76995	4.36086	4.22977	3.08629	4.53019	4.3783
5.31915	3.91943	3.97398	4.71515	8.49733	3.63	5.29412	4.58919
3.99743	4.92929	2.66412	3.37405	4.54741	3.57703	4.96875	5.02326
3.96933	3.69767	53.5792	4.23684	6.49275	2.91416	4.17312	3.53744
3.90083	5.73333	4.21795	4.23136	3.01869	4.27315	7.30769	5.81268
5.30208	5.82353	4.68636	5.56849	4.05376	5.4252	4.54958	4.36493
5.09655	4.65602	3.51429	4.70854	4.589	7.35743	5.25148	5.59878
4.71815	3.86688	4.71622	4.21154	5.55708	4.4441	9.30631	12.9814
5.69182	5.78222	3.85305	5.75598	4.39216	4.88462	10.6478	5.22222
3.07664	6.06475	3.49071	3.2803	4.56897	4.48964	5.3	4.38968
4.6519	3.97859	8.40634	4.27473	5.07385	6.72065	4.92574	4.37906
5.65909	5.9349	4.24	3.9116	4.6087	5.44061	6.65825	4.06579
5.07692	4.14286	3.61624	4.25926	7.49677	5.21655	5.10545	4.68929
5.86463	4.55429	4.0592	4.59856	4.7988	4.26966	4.03374	5.05307
3.37584	3.95522	2.87113	4.3661	4.32477	2.83569	27.3046	5.42614
4.37324	3.98133	5.79203	4.035	4.75626	4.12249	6.89151	4.53401
4.21106	5.12727	5.35216	5.66071	3.81765	4.68041	235.83	3.4527
5.26517	3.78169	3.73211	4.46927	4.12551	4.08867	8.59073	4.32459
5	5.29901	4.82381	4.14124	4.02214	4.5082	3.71645	4.89028
3.59176	4.52183	3.23192	2.7044	3.84181	4.11429	4.41991	4.87234
5.54167	5.84539	4.68313	3.57447	3.24889	4.30502	4.76573	304.825
5.05013	5.67376	3.71242	4.45205	5.68212	5.11429	6.71071	5.51754
4.77544	6.80952	3.91549	3.74277	5.61818	3.41633	4.43548	8.62687
3.40249	6.3388	2.88144	3.79635	4.57746	4.06845	10.0025	4.92197
5.41981	4.7561	4.71383	4.14625	7.95217	4.59306	4.39032	4.48291
5.31436	3.78017	5.47862	4.71848	80.5542	4.92166	4.51148	5.07951
4.3	4.07885	4.53898	4.7362	5.17452	5.14978	4.17262	4.47959
6.15965	4.444	3.79231	5.46154	15.395	5.01474	17.1551	4.07917
4.21628	5.8	4.49377	6.05181	3.98246	3.86139	3.78587	3.46026
6.85366	6.05051	4.13131	4.61176	5.73077	3.80385	4.85135	5.3399
3.71264	294.675	5.14481	3.55189	4.73333	4.1457	56.0761	4.72695
5.94258	4.77711	3.59176	4.73529	3.79288	12.2381	9.01562	4.40323
4.50554	3.90042	3.43178	3.04934	6.25926	4.12121	3.28462	4.28865
4.46992	4.5604	17.9718	4.83924	3.61677	4.06329	17.4782	12.293
3.62025	4.58997	4.89848	3.34545	4.24891	5.30805	6.36964	4.08946
5.3	3.96728	4.08418	4.82906	5.08239	4.23214	3.81159	3.41351
4.15082	5.2483	4.22895	4.51667	6.19048	4.45662	5.76771	4.58425
4.26904	5.47586	4.42349	4.568	4.59864	4.76842	603.796	4.74729
4.8952	35.0382	5.17865	4.5261	3.70386	6.08889	14.9275	4.3
4.08025	7.11354	4.94403	4.35906	3.4037	3.96774	4.33546	6.63636
3.93447	3.92571	5.83509	4.34956	3.81522	8.08696	3.99504	4.66038
5.28	19.8502	3.87037	3.59884	4.25253	4.08197	10.1548	4.6278
4.9087	5.62866	4.4928	4.35185	6.83746	3.98644	5.08464	4.6867
3.42564	3.39667	5.37647	4.33871	3.8062	3.2416	111.829	3.58667
3.83449	3.34043	4.70769	4.26693	4.18767	3.25714	175.46	5.2908
5.17703	3.86234	3.4717	5.35598	3.78981	3.91615	5.37264	4.31988
6.66567	3.66102	4.22625	4.764	3.68966	3.78281	66.5884	4.55405
6.3832	4.21605	5.36041	4.51106	4.87247	4.22868	4.58493	90.05
5.24303	4.72564	3.96573	5.25	3.87051	4.90353	35.7209	4.56818
4.99537	5.14213	4.64554	3.53125	3.9396	4.72222	7.26761	3.91569
8	5.90323	3.91028	5.78246	4.55738	4.69061	116.836	5.34926
4.88757	4.63445	4.09966	4.62418	3.95215	4.14917	51.2555	3.63907
3.05093	3.2459	4.52941	4.86807	3.22624	4.31401	18.9268	6.58397
4.31734	4.00333	2.85515	3.97521	4.03926	4.24188	743.893	4.71864
4.02875	4.86073	3.93805	3.375	3.98252	4.8	7.31356	4.27348
4.13876	4.77041	4.5041	5.31119	5.94468	3.85772	4.29847	215.134
3.50152	4.79894	7.51341	5.52471	4.55616	5.27917	3	4.54926
3.30833	8.9	4.47826	4.23636	4.33058	5.41257	4.6213	6.19718
5.77027	5.75	4.08893	4.26518	4.81092	4.0418	3.97605	4.73038
3.54969	5.34454	4.10577	5.397	4.79217	3.59046	5.15726	3.67568
6.88158	5.66667	4.79339	6.40187	3.71951	4.16601	6.19469	4.06468
5.287	4.71239	3.94902	4.35443	4.19892	6.5367	5.49553	3.94313
5.11409	5.34848	3.45885	3.68773	5.99005	4.61972	4.73936	3.95183
3.85915	5.70089	4.72316	5.29221	3.55667	5.45912	8.59519	3.97026
5.86775	4.38278	4.67873	4.48794	4.31792	3.54615	5.47664	4.64314
5.40333	4.12749	4.122	4.00365	3.80153	4.47222	5.4552	4.76182
3.6446	3.6763	4.86093	4.28495	5.47642	4.59041	6	5.73463
4.09317	4.70218	4.13826	3.56279	4.58841	4.52995	4.50309	5.07094
5.11888	5.05093	4.09799	5.24771	4.27306	3.82635	11.5072	4.92521
4.33333	238.514	3.30245	4.42133	3.23984	4.69519	5.22249	3.7459
3.32443	4.59231	5.25146	4.21413	5.1886	4.99329	4.34981	3.53094
3.88148	4.40391	4.14574	5.30037	3.43396	4.40573	5.6376	6.2439
71.5839	4.66096	5.10363	3.98901	4.12568	5.06079	14.7792	11.967
5.53036	4.69254	4.10056	4.92226	5.03804	3.70859	25.8262	6.2093
6.144	3.15672	5.08658	5.22749	4.20745	5.06306	4.49928	5.23743
4.80515	4.19457	3.98673	4.07407	4.50147	4.84532	3.2514	3.26482
4.02318	5.01826	4.8576	4.70796	3.89451	4.61027	6.20532	3.92579
3.91339	4.25962	4.57513	5.05909	6.09821	4.21569	3.41776	3.94479
6.24537	4.46305	4.48817	3.4127	4.4775	4.01487	3.67442	271.576
5.27273	3.54386	4.32278	4.40816	4.14613	3.97699	4.45455	5.77692
4.26455	4.7037	4.61473	4.09091	6.56845	4.51131	4.66588	3.72009
4.55459	4.28796	5.73936	4.45872	5.34771	5.21123	21.1878	6.46512
5.07059	4.63498	19.3011	4.0625	4.75893	4.31156	4.55886	4.6213
3.91641	3.38235	4.8368	5.18361	3.24863	4.76512	4.58333	4.60256
4.80793	6.36538	5.34211	3.89836	6.20968	2.55495	4.45169	4.35395
4.02724	4.51402	3.91076	4.31551	5.3516	4.53281	4.53419	4.46732
4.35714	4.18584	4.64831	4.55838	6.08696	4.70777	3.11966	4.91337
4.63009	3.90494	3.78035	4.28446	4.54571	5.19915	4.54969	4.61872
4.93642	4.36257	4.25806	3.81992	5.89796	3.36691	6.45082	4.29762
5.87226	4.31221	4.69866	4.36269	4.41313	5.28302	11.0305	4.02996
4.67234	7.13397	4.77347	4.35128	5.81749	4.37688	110.131	4.49362
5.07184	5.56931	5.36842	5.15306	6.90769	3.352	5.76938	6.18033
5.20959	5.65517	6.36667	4.98238	4.8771	3.79927	7.7027	3.21311
4.18884	4.05159	3.92614	5.18182	4.02649	5.52838	6.02848	4.3
5.6459	4.6051	3.8289	4.26371	4.89575	4.28839	3.92329	4.66129
4.15169	4.4127	6.92962	3.84865	5.2874	4.9292	7.4689	4.41135
4.32808	3.27143	4.70732	4.46897	5	4.72659	5.58885	5.78348
4.48021	5.44134	4.69615	4.20132	4.74694	5.67544	6.70695	4.82949
5.76033	4.48583	3.11765	5.09479	4.77483	3.83696	4.89362	5.15751
5.73208	5.04089	3.4496	4.39286	4.28032	4.99582	5.79398	3.4837
5.29965	5.00599	4.05447	4.94752	4.81646	4.73699	4.27389	3.92248
4.20567	4.67052	4.66192	4.41627	4.49219	4.79849	4.66423	4.75719
4.41573	5.09032	4.60311	3.91979	4.19497	3.84749	4.42857	3.86824
3.9863	5.55822	5.02088	5.55862	4.21173	4.78134	4.74123	4.78519
4.6362	5.47993	3.91235	5.30769	4.07468	4.64151	3.16121	5.15152
4.69328	4.54799	3.4537	4.71429	6.43866	5.81092	5.99074	3.61194
5.99352	5.38125	4.27811	4.81518	4.27306	5.46465	4.52561	6.34116
5.08148	4.72436	4.0786	5.86744	3.84798	3.56641	4.33493	4.65417
4.30855	3.81627	3.6686	5.11111	6.82818	5.31613	6.51385	4.09326
4.50763	4.40241	4.67145	5.08439	4.67281	3.66479	7.06477	4.09418
5.68908	4.01929	4.70192	4.08889	5.79286	3.37104	14.7929	5.2381
4.23445	5.93016	4.27221	16.3138	3.80874	6.07742	111.214	4.42435
4.52475	5.22538	2.86432	5.18429	4.05009	4.74026	3.92135	4.29032
3.75097	3.32941	3.60199	3.73932	6.60909	6.44186	4.27744	3.51761
5.55776	2.97085	6.58763	3.85987	4.69008	3.44586	5.54519	3.55072
4.70219	3.81467	4.16426	3.99291	7.45255	3.24681	4.08511	3.83004
5.46635	4.14469	3.43023	4.49747	4.70684	4.43318	4.70342	4.22344
4.81462	4.223	4.34202	3.81818	4.54955	3.5931	6.18149	4.86364
3.76	3.83154	3.36553	3.3913	3.81081	5.09953	4.33811	3.8628
4.18142	4.6982	4.08696	3.975	3.6875	3.56643	413.765	4.23188

## Sheet: Figure 5d
E14 PBControl untreated	E14 PBControl + Dox 24 hours	E14 PBZscan4c untreated	E14 PBZscan4c + Dox 24 hours	52.9.1 PBControl untreated	52.9.1 PBControl + Auxin 24 hours	52.9.1 PBControl + Dox 24 hours	52.9.1 PBControl + Auxin + Dox 24 hours	52.9.1 PBZscan4c untreated	52.9.1 PBZscan4c + Auxin 24 hours	52.9.1 PBZscan4c + Dox 24 hours	52.9.1PBZscan4c + Auxin + Dox 24 hours
10.246	9.03825	8.3871	15.3961	6.07186	11.0964	6.65193	9.68822	14.7576	8.33048	9.12297	11.1822
11.3571	10.8966	8.41256	7.99265	7.10227	12.7732	5.76526	10.7729	14.8588	11.878	7.23274	11.6268
11.6878	30.4038	6.30556	7.83812	5.46519	6.63462	9.2322	12.3675	6.18702	15.0303	9.74603	8.7709
11.0052	10.7416	5.13964	12.5663	5.11012	11.9439	12.563	8.07292	3.55578	10.9599	8.73112	10.5382
4.98726	12.9755	5.94493	13.7409	7.50243	10.1028	7.73543	10.2606	9.40667	8.08245	8.54067	7.48837
13.6981	7.18325	5.54206	9.21762	6.26429	10.875	3.56391	7.43478	14.0517	6.45205	7.65	7.324
8.76038	6.18533	5.12136	10.7167	5.37004	11.1071	8.49344	7.8284	9.60338	7.30466	9.91294	8.54305
7.94737	11.451	10.1323	7.8	5.24286	8.29482	9.17513	8.19811	10.975	10.1977	6.63102	7.54244
21.0931	10.9905	3.51471	8.87154	8.28934	14.0667	14.6119	6.9631	13.6378	5.95667	7.31464	12.25
9.43614	7.06598	5.93778	14.0978	6.86154	13.1007	15.0509	7.11878	8.65816	5.70033	15.2465	11.0908
6.43373	12.3112	4.18234	10.1493	7.97802	7.97789	8.36667	8.94382	8.68852	10.3136	7.81571	7.44111
12.733	7.85043	6.13314	8.04082	6.84452	19.3864	9.41117	21.3401	8.14109	7.03462	10.7832	8.60046
11.3314	7.01392	522.844	9.66957	6.24286	6.14015	12.4136	4.20988	9.45017	6.60748	7.28968	11.0655
5.16949	10.9979	4.4125	12.3206	6.08085	10.237	6.94536	6.72632	7.24069	7.53351	12.0645	8.24138
11.3561	7.40377	6.14433	11.4594	12.9951	9.0361	6.76923	7.0748	9.31228	5.86533	8.79339	7.10497
5.02381	6.30385	9.98026	7.34799	10.8886	10.665	6.85735	5.72488	12.0251	6.48173	10.7495	7.45016
11.7905	10.9037	6.6214	12.3519	5.24375	11.8278	8.74009	7.18876	6.29114	10.578	13.6977	8.28831
10.416	13.745	4.98687	13.4707	6.59024	8.77389	62.3488	5.99635	8.9942	8.37668	10.2384	7.604
13.1751	10.5296	7.19691	8.19679	5.29565	8.96907	7.54586	7.79301	11.4328	7.13354	8.46265	7.50794
12.763	9.36311	4.11538	11.1475	6.4551	12.8618	5.83841	10.2542	7.0836	6.87797	6.45205	11.2701
4781.34	13.7159	10.3062	8.3736	6.68259	6.65846	11.3301	9.21583	8.67466	6.31343	7.63988	7.52562
7.96743	7.5731	6.0117	11.3866	6.29389	7.67042	9.20921	9.57848	10.734	5.66605	7.17316	6.84985
4.77177	5.53723	4.5566	8	5.20594	8.58049	8.70513	9.14634	7.86452	7.56705	9.11111	9.4068
11.3219	12.2103	5.64794	12.1364	4.75467	13.3709	9.8587	13.5993	6.09211	14.4881	9.82328	9.47059
10.2381	8.4556	4.42818	5.91398	5.7472	9.58123	8.7099	5.92582	12.976	10.6802	7.74375	4.78049
8.37879	10.5686	8.59658	5.79747	6.78416	12.1703	12.3652	11.9767	9.99451	11.2056	7.45074	11.6328
7.23611	5.79357	5.43293	10.7773	6.14925	9.08609	11.2893	6.88486	7.23207	7.29719	8.96	12.032
7.23746	34.1975	6.52874	12.4031	3.48624	7.7205	5.18293	7.265	12.6647	7.19006	15.4983	8.03896
9.18081	6.58362	6.59242	31.5625	7.78112	6.37636	7.73894	6.01018	8.95868	10.6723	103.481	8.75605
11.9491	13.2975	8.42105	7.83712	4.59875	10.0182	9.05306	8.8578	12.6123	8.68013	50.5831	13.4718
8.89492	11.5595	7.31164	71.4359	5.85248	12.4079	9.3569	7.45312	7.01847	10.3354	6.97326	8.39272
10.8611	14.3262	8.62397	6.66173	4.18849	7.19203	10.1397	6.54386	10.1383	8.44762	6.23585	8.73725
11.3169	11.0621	3.78378	10.1399	7.36043	21.2066	6.44397	10.376	11.5064	9.46459	8.15679	11.8973
11.5117	13.5879	8.11825	11.6368	8.08163	12.1402	8.04334	9.1954	8.04611	8.66096	7.38806	5235.58
8.94239	10.7108	5.09825	7.936	6.99277	8.25595	8.81159	8.32836	5.78107	10.5743	6.45783	8.83929
5.01117	9.16942	6.85829	9.18164	6.13443	29.22	6.17157	9.01739	11.4422	8.79048	7.1303	11.3353
9.02941	13.7315	6.63235	9.95062	7.76142	18.911	12.7778	7.02483	12.097	187.603	7.66667	5.96411
10.8464	5.15909	8.64368	11.0494	4.92735	6.722	11.6222	15.2196	11.4508	12.9884	9.99153	6.6137
5.47005	5.08263	6.09455	9.87829	5.43596	4.27744	10.9396	12.4952	6.29083	11.5783	12.0928	11.5162
7.83087	316.563	4.83099	10.9293	3.55589	6.57934	12.4723	8.86157	12.3801	11.0307	8.4934	6.09091
11.5139	9.29808	6.23678	8.45428	3.95349	7.67449	6.33333	10.0779	9.42589	11.1678	11.3088	9.1
8.83478	12.1527	7.88235	14.0721	4.7197	7.47291	9.89441	11.1524	13.0795	8.72727	10.1732	9.55183
11.3394	14.6183	3.77303	10.922	5.55725	8.46581	11.0958	5.86333	12.1934	8.64935	6.7562	10.8
4.58794	7.06452	4.85944	14.0674	5.52119	9.75648	11.0012	7.65029	6.5102	8.96779	9.06178	10.6962
6.53947	12.0842	8.58333	11.1836	6.32731	11.351	7.61877	20.8698	10.3036	7.3193	9.85039	6.66082
8.79283	6.73292	9.60169	6.1215	4.97399	10.9121	12.3785	7.66436	13.0622	7.01961	8.20053	5.48829
9.11927	12.861	6.05882	10.8027	9.40136	10.0579	10.259	7.02837	15.865	5.83854	11.3292	9.88014
12.9815	11.7083	5.29573	9.02787	6	16.8599	15.6628	7.05914	9.3973	13.2123	8.52536	22.0534
9.57664	4.29587	34.486	21.7072	7.99374	11.475	10.1185	6.41995	10	4.95169	10.0404	15.0251
15.0647	6.625	9.65046	7.50933	5.22182	10.3558	6.27064	14	6.72145	6.83429	8.77381	113.227
5.08	10.2318	4.87269	11.3277	5.1083	4.26667	8.885	8.19038	9.34545	8.75057	9.10169	8.71498
9.57207	5.72624	4.5	12.4411	5.05921	8.08057	7.27822	13.3494	12.4859	7.70076	8.70255	22.0676
6.93031	8.27931	4.28817	6.21764	11.6612	5.40342	10.9866	6.63265	5.7451	12.1238	6.11947	9.01004
13.2291	5.57674	49.0444	12.2721	3.91418	12.8333	14.0495	7.09407	11.2942	13.8151	10.7638	6.99746
7.31629	6.25141	7.45946	11.0401	7.32	9.96552	9.50758	8.57422	8.8494	12.0685	8.71841	10.4037
12.3072	13.1375	9.55864	10.6526	4.6128	12.9114	8.3895	10.2025	11.65	8.60858	9.53275	9.46277
13.0145	11.6892	9.16484	8.35938	7.8006	12.4103	7.16176	13.7441	9.10215	20.1128	9.9793	9.30488
11.7073	11.5623	8.35667	7.64883	5.75145	11.2134	15.7209	10.362	7.05674	6.95868	9.45	10.6636
5.16938	9.81174	5.52632	10.0569	5.27244	7.55026	8.944	11.1412	6.18436	4.77933	6.78896	10.2441
13.1518	5.99487	8.25633	7.92017	6.02711	12.5561	12.8857	11.3059	11.9766	18.0198	10.6194	6.37708
7.63271	13.4221	7.10142	13.0492	4.78279	5.13583	10.2297	12.6836	7.10345	9.27953	10.2531	9.45043
4.83232	7.27866	4.98637	11.5866	5.25888	10.8448	9.36513	8.83333	13.3864	6.60988	8.97282	8.64286
8.67305	23.0942	8.57196	8.50463	5.11494	12.3393	12.4735	8.40351	11.7303	7.30935	7.02439	9.32328
9.98131	11.1595	4.09497	9.39394	7.69204	7.95638	8.78462	11.6261	13.8689	8.24242	7.53175	9.27367
7.99792	12.5843	8.98826	7.85839	4.86325	13.0994	8.03931	6.55467	8.64306	7.12453	7.20853	5.7866
8.87368	8.00725	6.97462	8.8	6.03463	16.9506	10.3306	6.04883	13.0437	10.3404	9.47007	6.47328
8.95161	11.1414	8.76382	12.5978	6.8134	10.01	6.33448	6.33422	6.32468	10.585	12.7731	8.50237
13.4958	9.05729	4.99102	6.94828	6.14388	8.37403	9.16364	12.7863	8.7546	8.71341	7.52821	8.40181
13.614	7.15206	5.23237	198.265	5.34211	16.3429	7.03478	9.34679	11.434	9.99413	6.61687	9.67933
5.12785	10	10.1121	9.05995	10.3286	6.92487	9.13636	8.00271	7.69779	11.147	9.73664	562.164
30.571	13.8618	7.93075	7.56932	13.6133	7.03057	8.25087	7.44348	7.17228	8.60671	11.3011	8.47906
9.84438	7.90119	9.30049	8.60586	6.28571	9.07273	12.7237	9.96703	12.5691	10.8404	5.02347	8.20166
13.2365	7.34892	4.87654	10.5765	8.4093	10.1612	11.6267	9.68444	12.2152	8.67742	8.21951	926.867
8.1399	8.43386	6.24204	10.6188	2.21765	6.81771	6.93162	10.0844	12.4678	10.9956	13.4489	12.2392
10.1729	7.79074	7.59748	9.92647	4.00194	8.76531	7.72832	8.08307	12.174	9.72159	9.94118	6.9697
11.1631	9.74887	4.94792	11.3729	6.74892	8.76952	8.22782	12.4096	5.27727	8.45869	6.01983	5.10488
28.2156	7.46186	6.23474	7.30357	5.56069	9.74679	7.26932	6.21401	8.3539	8.69856	9.35185	331.221
13.019	12.7382	8.88807	8.54545	10.9589	6.10247	8.78134	6.30303	7.30222	10.6899	9.07645	8.43407
13.6386	8.17115	8.97059	11.2753	6.02655	8.36702	9.48294	7.44474	9.4129	9.17086	8.00585	9.22297
13.7979	12.8988	6.03448	12.7879	7.5	6.16379	6.95219	6.88208	14.0208	9.28329	9.82941	6.55083
8.88201	8.76356	10.1674	11.1021	9.00262	6.72549	10.407	7.83041	12.2336	14.2751	7.44358	10.2541
7.81446	14.04	4.98806	9.29653	8.22346	10.1277	9.02747	10.1178	9.69412	10.1822	7.48983	36.711
6.28392	11.6642	8.78778	8.76867	5.28307	10.0845	12.9365	8.56233	16.2844	13.563	6.79061	10.2275
11.7981	12.1143	8.71212	11.8391	3.81498	10.5788	8.91718	6.73563	12.5337	4.27536	51.2934	7.71698
11.2733	13.6875	6.87736	8.88068	5.00304	6.8673	9.46038	7.475	8.24464	12.8743	10.3588	6.31014
4.74713	11.5094	8.48802	12.6463	4.51613	10.5972	7.82192	6.9058	8.02308	9.35918	10.75	5.82044
6.25	11.903	8.53828	12.0499	6.28533	11.6526	9.00623	7.98522	10.65	7.33065	11.8219	11.792
15.033	10.5794	4.62044	9.2234	7.29866	10.5253	10.027	5.07607	12.5629	10.0851	8.33947	10.2507
14.4861	6.17845	5.78509	9.71694	6.46715	5.76296	9.92676	8.42714	12.3863	11.0676	6.95506	10.6074
14.1565	11.902	5.34232	7.95536	6.74737	10.7935	7.1472	8.42969	8.68571	11.2	9.09502	14.2326
9.5155	6.437	6.30827	13.7762	6.89809	11.764	8.09934	5.55942	8.68908	13.468	11.5798	5.42513
72.7873	12.5048	6.06197	8.72754	7.84071	5.33659	9.24232	8.20067	9.91857	6.89625	9.65893	6.06438
9.07355	7.8827	8.32176	7.99731	7	9.36466	7.55281	8.02204	12.0974	8.22581	24483.7	12.2736
7.39466	4.62205	3.66165	6.4712	4.42562	10.9632	10.446	7.02857	14.5564	15.3911	12.5918	10.5486
10.573	7.6	5.46316	10.0356	6.67742	6.7702	11.2371	10.8357	9.04091	9.3557	6.29371	11.3041
12.3375	9.84161	6.15522	7.19874	4.37313	12.8846	9.51748	5.16241	8.57269	9.67877	8.25475	8.05446
4.63429	6.80233	9.81638	9.98706	6.63846	8.21574	11.1653	7.44201	9.80682	9.54517	8.09913	5.1041
10.5	10.7812	8.59582	11.025	6.20077	8.44983	10.6853	9.7215	12.2938	8.71564	6.44231	6.44565
11.3144	7.62687	5.86392	8.47682	6.5915	5.91497	8.19635	6.57055	6.47712	7.56322	8.60904	7.17716
5.24153	13.7643	7.24821	11.1888	5.49425	11.2251	5.01984	6.06886	8.00328	6.45378	11.9421	7.17839
5.14225	6.52769	4.17959	6.88532	5.71006	10.8498	6.74405	11.8577	10.5148	13.7321	8.96912	231.551
8	7.44513	7.00631	9.68874	4.52288	5.68841	10.5452	5.47059	12.0427	9.03876	8.72374	12.2424
8.2339	11.0116	8.60317	11.0959	11.2841	7.24346	7.53691	8.6053	10.4579	9.9572	7.80308	8.8368
14.6722	9.7439	8.34314	9.29979	4.88377	7.77778	11.2656	7.40882	8.54065	41.9934	11.564	6.79082
11.4439	13.5977	7.37778	6.99273	6.30141	7.07494	6.05466	9.0198	15.3006	7.51294	26.4943	8.42737
5.75385	14.0544	5.88048	10.8632	5.63422	11.4136	7.20937	6.98324	7.72595	11.1405	8.97388	13.2346
10.5202	11.3873	5.33712	14.4498	5.8312	9.07237	6.85714	7.58761	7.85366	7.21569	8.21529	11.3419
8.47319	12.6258	11.3468	8.92742	5.4837	10.1374	11.0386	8.27151	9.85624	7.32593	17.6621	13.4585
7.34663	10.1184	4.30067	14.7644	4.32026	10.5466	10.375	6.12019	12.6828	9.83333	9.86702	14.7101
6.01176	9.74813	9.27704	12.1905	6.27919	11.0633	6.32449	5.53741	13.3176	7.24083	7.72455	14.6598
12.6813	11.9407	8.02909	11.8435	6.33333	11.5331	9.08392	5.93886	8.19572	12.3718	6.21711	10.1287
14.8692	12.4061	7.37845	7.43188	7.03378	6.35821	9.18639	6.10422	11.2692	9.98392	7.23877	9.57576
13.1318	5.95339	7.28875	13.0473	7.18246	10.6096	12.2209	10.1986	11.5937	8.13364	8.44074	29.2757
6.54545	11.6	5.37536	10.8975	8.62326	7.00656	12.5969	7.13486	12.8165	11.3902	5.10359	10.9627
4.69444	12.981	9.0766	13.3849	6.34239	10.0806	8.37903	5.92872	7.17589	8.72069	8.32162	7.68202
6.57407	9.38393	8.47186	8.65581	6.38197	12.2625	7.84701	9.58571	9.21978	9.00732	8.19149	9.89595
12.2283	9.18261	6.6	9.57143	13.5235	8.38486	9.29577	8.24631	9.61728	13.9925	7.59091	7.52713
8.1571	12.7194	5.78621	10.9867	4.42953	10.0789	5.25304	5.35561	11.4085	9.21856	9.6903	8.51701
4.51905	9.46179	6.896	11.7801	9.54688	9.35993	10.5124	10.4185	7.49444	10.1732	13.1537	12.1802
6.49695	8.74725	10.2197	12.7279	12.1905	6.29078	7.03543	5.4113	16.0947	10.081	8.26816	8.31044
7.10573	9.74231	9.4105	7.86701	11.2156	8.57096	8.05938	13.0299	11.0627	10.7798	9.6342	13.6353
9.87786	13.1411	6.74419	13.9382	5.00858	11.0462	13.7405	11.1616	8.18935	7.12655	8.6	8.1339
6.75304	10.4289	21.4022	10.4634	8.08696	9.85915	8.79545	10.0605	12.6374	11.1069	10.7376	16.6802
10.8841	9.401	5.33524	12.9342	8.09375	6.33475	9.77337	7.11379	6.38208	7.51929	6.47514	10.7106
8.76569	7.64162	4.96056	64.3918	5.91545	8.7849	7.64535	7.14428	7.76253	7.6022	7.81616	6.35375
7.8038	6.72121	4.53571	8.49543	6.28063	11.0077	8.73046	12.2532	7.44156	8.25731	69.7908	7.72951
9.70506	10.8763	6.37179	12.2885	4.8659	9.46591	8.48267	6.2635	7.28082	5.92308	6.13986	7.86948
7.16461	7.39873	7.75224	20.6941	9.28603	13.8509	15.0814	11.7673	8.0824	11.1523	6.41989	9.81949
10.2093	7.49606	4.85156	12.266	4.08814	10.5415	7.14953	11.8718	12.0587	12.5127	7.16092	9.07749
14.7056	13.8014	5.68013	13.1314	10.7554	6.56171	942.758	8.13068	6.70866	9.20513	6.95595	9.75665
10.1344	8.17009	7.33746	8.62353	6.33484	6.39527	10.4116	22.8759	10.8405	8.44715	8.13529	7.53821
8.99725	8.99734	37.7385	12.3179	6.23292	11.1661	8.15016	12.0119	12.7748	6.72035	7.80108	10.1547
11.8679	5.3385	6.52542	10.9597	4.99163	7.36652	6.79422	9.90619	7.52182	10.2215	10.5926	12.3554
8.27465	7.7224	6.87646	7.9403	4.6871	10.9365	10.8417	9.79381	8.84244	6.4245	10.1842	8.9345
10.4204	10.8617	5.96584	6.88889	6.31973	7.17633	9.49438	9.46541	9.80128	8.51183	8.54299	12.4812
5.65897	10.5423	7.26817	12.8869	6.38418	16.369	6.4372	6.08	6.49367	10.7182	8.83425	10.5493
13.8352	9.09412	9.61818	11.5781	7.02455	7.86711	10.7524	7.21513	14.1683	8.82323	11.1989	8.8912
5.46586	6.62857	8.45561	11.1501	6.66379	7.76341	8.50658	13.7214	10.9648	10.1899	19.9744	12.736
12	6.54651	6.26214	10.1526	4.81034	7.17209	10.4876	10.5537	7.54242	7.76613	7.92975	14.6129
12.1474	10.3444	4.90118	23.3532	6.16949	6.93763	6.95	8.05128	3.92308	7.83828	8.1994	8.79208
5.72093	6.78864	8.28479	11.9607	5.16284	12.0026	10.9883	12.2677	11.4875	12.8201	5.38682	9.19277
6.01542	7.4	6.41718	11.6271	5.80315	7.7633	9.98214	7.67181	6.72129	10.5728	6.46821	20.2887
5.72754	10.184	6.02092	7.78571	7.63538	8.80995	6.19008	22.3605	9.37979	14.0491	9.5614	11.0621
5.77055	9.19824	7.31102	818.328	9.27877	6.8592	9.14211	7.37349	7.3987	6.50656	9.93548	8.78477
13.0773	11.3906	4.90097	4.19886	9.29583	11.3948	9.71429	9.50198	10.3633	6.28169	8.64943	6.45992
7.61892	12.3554	3.55882	9.81641	7.46012	13.0866	9.45055	6.84141	9.2623	15.9878	8.10398	87.1272
10.209	14.8405	4.70561	10.164	5.13725	8	7.18033	13.0192	10.618	10.1211	8.51883	42.6798
7.96636	13.259	8.37619	9.68514	7.2925	12.716	8.70073	5.73846	9.73512	7.39394	12.5269	8.13889
11.6427	9.00727	6.00339	10.2389	6.35025	6.54364	10.2174	10.997	4.91284	6.68043	8.18936	11.5066
9.75	11.351	8.41544	15.5433	5.98611	6.8552	17.0967	9.06304	12.0878	10.3511	8.12861	8.31159
12.6517	13.3475	4.70721	8.86526	6.42678	11.9461	7.77895	9.787	8.36429	8.48529	9.58521	7.34802
9.07843	10.8182	7.58065	9.04151	5.72299	10.4396	7.78333	9.40421	11.7	7.61302	6.9215	12.6398
7.15018	8.62413	5.59487	9.04571	3.80804	8.08966	7.83505	7.64907	13.6012	6.57338	10.242	15082.9
7.70526	10.336	6.16561	7.14113	8.46524	7.59917	8.07303	7.90029	27.7532	5.72951	9.62771	8.03008
13.222	13.3386	5.48758	6.86538	6.1466	7.38686	7.53506	5.93147	5.35703	7.26247	9.00368	13.0522
8.48857	9.56008	5.80905	12.6132	5.21795	7.36261	9.53909	6.05263	14.0359	8.89532	8.63529	10.4244
6.78648	11.5972	5.06213	10.8281	5.28125	12.5026	8.19472	8.6383	7.22917	9.43734	9.54292	8.38015
15.3879	13.5925	7.21667	8.44828	4.27179	11.8797	7.55882	4.55195	8.12132	5.46579	11.4634	9.15296
5.83824	10.7641	17.3846	6.12575	21.1232	8.75622	8.23693	10.9906	12.5133	10.165	6.57434	13.675
12.6753	12.2	8.23851	7.50373	6.84615	9.54658	10.7155	8.48039	6.8361	14.1807	6.91205	8.06264
12.9586	6.25874	5.37104	8.32632	10.2864	14.4517	11.1167	11.1935	13.9601	7.94345	11.4396	8.59429
5.6108	5.91209	5.2415	10.7612	5.2354	5.63707	10.4345	7.62709	7.9886	7.49034	11.5163	4.78708
13.0876	9.47786	8.52047	9.48023	6.62029	6.79845	13.5296	10.4364	9.11111	9.42342	4.68308	7.66563
13.5143	4.77206	9.31594	10.0977	8.25954	9.84834	12.0405	9.13699	13.4491	9.40221	10.7764	13.7234
7.97632	12.6788	5.65863	11.5714	4.74691	14.2915	6.54908	6.25483	7.88412	8.88308	8.37698	10.7561
8.22189	13.0342	9.62651	5.53835	7.04435	8.5657	5.41615	6.30909	8.14748	8.25458	9.94388	9.62269
14.2212	12.059	4.46133	7.55864	4.96942	7.44108	7.32258	12.7305	11.7912	6.25714	8.16698	8.32751
9.73529	7.25847	6.96789	8.96154	5.73377	7.85	6112.07	11.1737	6.90761	10.7066	10.0152	7.04338
7.15816	8.68372	7.40467	12.6285	6.20737	6.673	6.38125	7.71354	5.86598	9.50218	6.81188	11.4791
13.3548	10.8841	8.8	9.71383	4.89836	6.85526	8.62168	7.55576	12.4948	13.0212	6.33051	11.3515
14.4984	10.4725	9.33146	7.33028	7.36531	10.4608	9.74571	10.3539	6.72043	12.3745	10.1213	4.66667
8.46047	9.10526	5.7487	7.64148	3.19013	10.2328	8.79955	6.90066	7.83908	8.59833	10.6455	7.68852
13.9535	10.691	7.26935	7.53512	6.3176	12.877	12.6233	8.16443	9.26774	11.8809	6.45098	11.2989
12.4989	10.2892	5.80174	4.76692	5.13383	12.7253	10.6008	7.96636	6.88197	10.8426	9.92973	10.0049
13.4359	8.0742	4.8	9.22348	4.71223	6.93168	8.28253	8.68623	14.102	10.4225	11.1466	14.3965
6.02839	18.326	6.05263	10.3962	6.63835	6.77558	12.0575	10.1117	11.0964	10.4898	11.7489	7.84615
12.1875	8.28033	9.49249	7.05537	5.00949	7.7551	9.29524	6.2132	5.66241	6.49582	10.6957	10.7127
13.3175	6.01075	7.41281	10.4953	5.40206	7.03276	10.4134	6.59672	11.29	10.8218	7.39506	9.1448
5.13616	11.627	6.78246	12.5013	4.84426	10.6869	10.4141	8.68526	12.0813	7.08667	6.86019	9.94619
6.16271	6.07865	7.71617	12.7573	3.79851	10.6721	7.40489	9.73929	8.45815	10.1961	8.95106	424.762
5.23671	12.5492	7.13994	8.08989	7.29502	7.39273	8.66438	7.9511	7.73239	7.78689	8.17476	14.0438
14.7309	10.0909	5.28671	12.3617	11.1729	6.94667	11.271	9.09506	11.8831	7.29199	8.34441	6.96084
7.88131	15.562	7.10185	5.03141	6.4711	14.4729	9.09328	8.99085	7.28114	11.4198	6.74897	7.02789
8.33906	7.10662	8.27358	9.18444	6.83333	12.0605	8.06143	8.49784	7.70253	6.52758	9.73235	12.9075
8.93324	9.5725	5.55949	10.1935	6.58554	13.5532	6.59777	12.5121	11.5469	6.3213	7.54018	390.981
5.26403	6.46069	5.7992	10.8015	5.53691	7.31761	7.41995	7.70968	13.7692	10.0108	11.3122	9.98374
9.0339	11.578	5.15224	6.17314	7.35255	7.29714	7.42067	9.79585	9.48421	9.689	10.1054	11.5273
10.6038	10.7707	5.66923	6.60396	3.7029	6.31429	12.4279	6.25791	9.39524	7.84615	11.886	7.45833
11.8844	16.5595	7.46386	10.2107	4.54545	7.57222	8.24697	6.41718	6.6791	6.66782	12.9942	91.8654
10.0068	8.95833	7.17164	7.98004	6.92954	9.98667	9.86283	13.3187	8.36723	6.79188	7.95724	125.899
9.94332	15.2225	6.85333	11.453	5.25581	39.2019	9.03784	10.6888	14.1917	9.74516	8.34545	8.8937
13.1376	12.174	6.01575	9.18707	4.96875	11.2532	6.93772	9.32875	9.55556	11.9279	9.33846	12.6053
13.8991	11.0817	8.55305	9.21978	4.1462	13.8498	8.63889	12.1733	7.44444	10.6435	6.87831	14.3325
10.7852	13.6763	5.74679	7.50543	5.45641	6.32174	11.3687	9.12727	11.4837	9.44545	8.23298	9.27083
6.02013	7.03116	4.70909	12.1007	8.95652	7.06965	9.31672	10.0385	8.80528	8.11653	10.9374	14.2232
5.69784	9.44292	7.8125	6.40194	5.375	4.81384	12.0561	9.3036	8.95484	14.827	9.2418	9.78367
9.42053	7.74061	4.71959	10.4496	5.54522	13.6306	10.0097	12.7296	5.07815	8.55962	11.8537	4.87413
13.6316	8.25916	6.63568	9.56156	6.40741	10.709	6.31475	7.22751	11.3401	8.56787	11.8767	16.7186
11.19	9.81224	5.44322	10.2476	5.04484	11.6514	10.1113	6.6902	14.2122	8.7253	6.82845	9.16469
5.76524	8.40945	8.61307	12.5026	5.70066	8.12864	10.2185	9.09302	6.44094	11.1206	12.3853	5.52049
5.50249	9.71831	5.5068	11.7543	6.98477	8.69951	12.4829	9.24818	16.528	12.936	7.8587	6.95791
3.89286	14.7117	9.43151	7.12393	5.03704	13.5428	5.5865	8.64516	13.5729	7.40461	8.63975	13.8217
13.8893	12.1863	5.96895	10.6029	5.375	11.2989	8.69364	8.12925	8.27429	14.4043	11.2642	4.50485
13.8938	6.0495	5.9	7.0359	6.6899	7.92347	10.1403	5.68061	8.87173	9.52691	7.88068	7.16389
14.1192	7.46945	4.89706	14.6441	5.14149	13.1746	10.199	9.77899	9.47489	9.53795	8.30892	13.3786
14.2148	7.1686	5.42369	9.61475	4.41739	6.54809	6.68201	6.9201	12.2649	8.7561	8.9366	6.70297
8.88938	9.57644	6.9209	12.5832	3.82528	9.31172	8.27354	10.5134	13.0164	11.358	8.06127	8.69106
6.29834	10.5772	5.50857	86.7961	9.93175	10.6589	9.36983	7.17163	8.28821	10.7652	10.7778	9.67036
6.26829	14.0742	5.8442	18.1786	7.77551	53.5228	12.2	6.83789	7.92722	9.15538	8.6	728.423
9.1874	10.9459	5.45015	12.8772	6.87658	50.7003	7.75486	7.33127	7.66319	9.42919	9.60563	14.8584
8.93557	6.73016	6.80716	6.54286	4	8.93603	8.15789	7.09677	13.9612	13.9014	9.11306	5.30279
6.7606	5.61053	6.44298	8.38636	7.70976	6.35385	11.7949	12.0231	8.44311	5.57584	6.47388	10.2568
12.2407	5.48472	6.04984	14.6512	7.64384	11.1102	8.36232	9.20141	10.6856	8.66729	8.80365	5.42453
4.9569	5.22509	5.4505	9.4466	7.99699	9.40244	10.1387	6.69847	10.6117	8.64706	11.6705	6.93443
40.7277	7.95197	3.99474	8.95248	11.0344	7.1092	13.7994	140.127	10.943	11.1435	6.93023	8.52448
12.2492	12.4918	4.93182	17.4215	6.90114	5.44599	7.46966	7.09385	13.7403	7.25	9.2	7.59322
12.9897	8.94157	5.64417	12.5682	5.71845	12.7491	8.13613	11.9392	9.05285	8.59946	7.89617	6.83285
5.24128	7.8216	6.62548	12.5171	4.87861	7.65447	8.81081	12.8617	7.80783	7.91126	7.61868	9.79048
7.19262	15.2424	9.24737	9.49588	6.79688	6.09224	9.16667	6.50351	9.94286	10.3102	9.05725	23.5367
13.6429	15.4294	7.00426	10.1358	5.99465	5.92521	9.7759	7.89827	12.5193	7.10366	7.21573	7.8804
18.6632	6.91954	5.11071	8.6486	5.73464	7.14338	9.83154	6.28544	11.3083	10.0897	5.625	7.04478
13.7229	7.46623	8.03341	10.1405	4.36131	10.9807	7.93796	10.3103	13.8769	6.3812	8.21875	9.196
6.0152	8.70717	7.11489	337.374	4.14062	13.5444	6.08949	11.3516	8.59606	10.9582	8.56765	5.38875
10.2593	12.2909	5.41425	7.9782	6.57399	9.02558	7.95964	9.99478	13.5452	9.58173	8.43814	9.69806
8.95427	6.64655	6.76347	8.34603	11.2846	12.0974	8.49265	6.87356	7.71218	12.1253	9.09825	8.90508
6.22261	10.4041	5.23529	5.44286	6.12863	9.95492	6.91016	10.0647	7.85328	7.13932	7.80303	10.2018
7.24841	6.95263	6.94012	11.9585	6.41993	6.41691	9.16138	11.7939	7.48889	11.8232	7.40513	12.8518
11.7093	13.6223	9.39189	8.64968	5.90214	11.2812	10.1394	8.80031	12.1493	9.09066	10.2809	9.76678
9.71552	7.98485	7.0694	7.63212	4.8319	9.57803	9.96088	8.1153	5.72826	12.3943	6.64897	10.5148
4.29605	9.29508	5.31618	9.30832	7.22468	4.86184	8.98353	8.95765	6.73193	7.45017	7.02721	7.33117
6.35424	6.87605	5.80351	6.97849	4.42205	6.69784	10.0173	14.2308	1222.53	7.56	8.71809	9.43158
6.43431	5.90351	6.97235	52.4558	6.40053	7.45627	8.87624	8.01071	8.89595	9.5073	12.7579	9.15988
10.2939	11.3648	6.03242	7.28116	8.26897	14.4494	9.06897	9.59091	8.2467	8.3268	6.65253	9.87843
6.79703	12.1582	4.2617	581.007	3.52778	23.0546	11.633	8.09133	8.3843	6.74026	11.9178	9.92988
9.12472	8.43145	5.15349	49.5842	6.18095	9.62821	7.34694	11.5119	11.2478	6.45677	13.7649	7.75385
9.63894	11.859	9.63305	8.47836	4.95034	9.95396	10.9198	8.35714	9.77876	9.17991	7.275	15.7947
8.03309	8.18663	8.1844	9.86713	11.4	7.42857	7.50357	10.1863	13.6977	10.3609	8.87842	18.2917
8.57074	8.26796	6.9	10.4612	5.0119	11.2633	7.60714	19.9697	7.28994	7.255	8.15135	7.08297
7.17544	6.31181	5.71529	15.7582	7.07835	8.25559	10.4335	9.07755	11.1524	7.37452	9.14478	11.2618
5.56478	6.61918	5.50338	8.00443	7.38636	7.27676	19.9907	8.17518	10.4636	7.75439	6.43532	12.2213
12.322	8.68396	5.54545	13.2098	6.51104	6.30325	9.67435	8.63918	7.20165	6.33005	12.9781	10.1117
14.2358	5.22444	7.68576	8.375	8.21196	6.99149	6.38407	7.09028	7.99667	30.1194	10.7906	12.2951
4.42638	13.908	6.25667	12.8539	8.91443	7.18785	7.39918	8.53086	11.0155	5.63542	4.58099	7.12791
7.17931	5.96172	8.85281	10.4872	10.5204	13.6892	6.98232	8.64662	7.8005	9.75301	7.48624	9.34202
12.3452	7.72727	4.96143	9.68278	5.37745	9.42705	10.0827	11.3714	13.8604	11.2082	9.16667	12.6097
9.64228	7.25234	5.30986	11.5772	5.2334	8.09552	7.71318	9.11407	8.73607	10.2764	8.11034	7.8
10.4946	9.89365	6.99592	31.9361	5.95238	8.92926	8.29297	9.1048	5.90694	10.8372	11.9142	8.67339
8.15434	11.079	5.68345	10.0403	8.09948	9.01111	9.4386	11.0554	8.66867	8.53903	9.10557	5.77381
13.55	11.2667	5.55193	11.4831	7.14402	7.72377	8.73621	7.70549	5.91089	6.54545	12.3211	10.8682
3.95305	11.0658	4.41176	9.22034	7.21639	6.54867	7.60963	10.7007	5.23308	8.19378	8.42059	8.91469
8.34969	6.48753	8.56923	29.6889	10.5863	9.36162	7.29371	6.0664	9.35019	5.28528	9.16279	10.0164
7.4245	9.58904	8.81908	13.7737	4.04225	113.938	7.96154	6.83824	6.1345	8.24609	32.0141	12.354
10.06	11.7483	6.70294	7.31592	8.13525	6.11868	11.4933	9.64257	10.4796	10.8231	7.39496	7.5854
5.98301	6.33421	4.41139	11.0868	4.05208	11.0126	10.9431	10.1936	8.90504	9.23529	8.9142	10.5123
6.31296	8.35204	4.82991	586.268	6.38021	7.46571	7.76569	9.28509	6.09722	9.19939	8.51339	13.3757
16.4333	14.193	9.15957	7.75843	8.11458	9.701	7.72136	12.0044	7.28333	6.76699	10.6886	15.1006
11.815	8.63722	4.25296	10.6744	7.4881	10.487	7.90228	11.9356	8.77957	8.50984	9.59794	12.2147
8.22222	7.70398	4.24923	12.2047	7.36677	9	9.46502	9.08173	6.82266	7.90153	13.1097	11.6331
5.79474	5.7985	6.02857	10.2609	7.35211	8.09508	6.88915	7.58396	8.79401	10.0554	7.70205	4.91885
12.5366	11.0536	6.37083	7.72527	6.57508	12.4853	11.375	16.9966	10.5	12.4023	6.68182	9.9786
7.22673	13.7679	5.19031	11.7573	8.00459	10.0922	7.87766	5.43128	7.47899	9.36481	24.3333	10.8043
5.51323	9.91374	6.62138	6.38507	7.81639	6.69574	8.64024	8.57143	8.05686	12	6.4375	10.1233
8.88384	12.6965	8.81507	9.22581	4.13583	8.70406	5.01143	12.7514	8.38487	11.06	11.9237	12.6897
6.44816	5.52764	9.73226	9.31407	5.66449	20.5049	13.3458	12.2847	6.26566	12.8643	8.52522	9.15449
6.70157	8.96859	7.41667	8.50382	6.20732	12.3389	8.735	15.8188	7.13755	11.5903	10.2845	4.57065
9.18252	8.80247	5.83679	10.2	5.53357	9.58372	8.70764	7.36777	13.8218	9.53371	13.0397	6.72158
10.7468	6.13768	7.72197	9.93187	10.8838	8.82993	8.74963	6.14642	6.75081	82.2703	10.0274	10.7548
11.4085	11.1387	6.32422	7.30743	6.16038	9.31507	8.93774	9.10997	10.5135	7.27638	7.49474	9.47059
7.03093	7.51014	6.43446	7.22768	5.54141	7.0697	10.374	7.75056	10.8012	10.7485	6.56863	6.79467
8.90083	14.0932	5.28218	8.52909	6.9366	6.87302	11.1403	9.2	6.03271	10.1607	8.8273	3.69683
16.3428	12.1955	8.75301	9.64088	6.31707	13.5684	7.90873	9.224	8.27	8.66561	10.1282	5.62871
7.7341	7.60081	5.45283	9.12981	4.53867	7.68783	8.36842	9.54301	13.5465	5.663	13.78	6.64384
9.21789	14.3081	5.95213	6.35036	5.94485	10.2006	8.97949	9.78261	12.4	12.3063	11.4564	6.08419
12.4345	11.0475	5.82545	12.4078	7.85096	12.3285	7.96838	8.1165	10.3603	8.84566	21.113	7.64167
13.1343	8.77201	7.83267	8.98366	9.12069	6.14917	9.10383	5.86897	9.1791	9.96774	10.9709	12.9137
11.212	6.37251	6.3986	11.5731	3.40098	8.35749	7.9863	8.84326	10.2759	7.62903	10.5835	7.8285
7.90604	9.30846	7.93548	7.01159	4.53412	11.346	8.50936	5.2381	10.1286	9.83569	8.47938	9.18407
18.3714	9.56294	6.67917	11.7483	8.52347	4.89796	9.22787	6.24648	11.4192	6.6828	8.68941	9.22426
5.70297	7.67602	5.87135	10.3191	7.87719	12.5396	7.14744	9.16346	10.9086	7.41935	8.02804	9.58613
11.6963	12.0611	4.96667	9.3681	5.22779	10.5662	9.91304	12.2849	13.1242	9.92727	10.2946	7.28415
12.6583	13.6211	8.08171	11.0272	7.72243	7.42509	7.40873	8.97859	8.24257	13.0603	8.78089	10.602
6.43038	6.47635	8.64548	10.6609	4.20971	10.33	5.41885	9.41503	8.8617	13.6039	11.0051	9.5674
13.3246	10.368	7.29183	7.1517	5.23885	6.86477	10.3531	7.67257	6.32546	9.28947	8.91292	5.73047
13.3228	9.10661	5.33951	10.7634	5.64899	6.25989	11.3854	10.6027	7.0107	9.5561	9.10215	10.2925
12.1811	9.83178	5.48045	7.17255	9.96368	5.73267	7.39075	8.2649	10.1534	8.08581	27.5349	8.08924
9.89494	6.93529	7.26107	7.62974	5.3125	6.49409	7.58491	6.14752	14.4195	7.81818	6.09581	11.2229
6.95041	6.84314	8.39738	9.23457	4.07059	8.09434	9.02733	6.53947	6.19744	8.41921	6.03202	6.90129
7.35021	7.77582	6.76238	11.4674	5.94978	7.24055	11.2995	6.65	8.48207	6.21237	7.59516	11.2909
7.69945	9.85825	5.73364	8.55	5.65584	6.95665	11.3414	7.66071	11.773	9.87917	625.482	7.39302
9.68077	13.0831	8.27414	9.165	5.71429	11.3651	8.61076	10.3624	7.5316	11.4626	17.8312	5.67725
14.9372	12.2779	5.19525	8.02427	4.52907	7.17033	10.5622	13.2591	9.13158	7.07143	10.6533	7.97701
9.80936	9.92051	5.28034	11.0781	4.58437	8.79137	5.91833	8.85839	7.12759	9.81387	8.3957	10.9664
12.5885	14.5333	6.51976	12.4815	6.96814	6.33383	7.55838	6.1384	6.17598	12.4727	9.33713	9.04358
6.8619	10.5823	8.3125	7.84142	6.50968	9.72354	5.64026	10.6364	11.3356	9.61338	159.215	17.4667
9.96154	6.85768	6.2398	6.96822	6.78392	9.66837	9.10105	12.8584	7.26923	8.89744	5.46154	9.79213
10.2976	16.8187	7.6358	17.3613	11.4243	6.47119	10.9864	6.68657	11.8957	15.5556	9.24609	7.04418
7.3522	26.9378	8.49744	11.4853	4.57028	9.03894	7.21173	9.10653	6.87081	7.94565	5.59055	49.2386
8.89451	14.0394	4.89799	17.1481	13.009	8.90205	8.42945	6.42689	7.74302	7.92286	20.2714	10.5949
7.6196	13.6091	5.5814	7.45076	5.13429	10.9593	9.34028	11.5466	9.03056	7.34158	12.6062	12.6851
28.3262	8.72189	7.16998	12.9891	5.38652	15.8646	11.2035	10.9252	9.42818	6.96411	10.1556	4.17692
5.32727	16.0274	5.42678	9.50356	3.87111	10.3177	5.9511	10.5719	4.40351	10.5391	5.94671	7.20161
13.5352	11.2665	4.54167	6.75472	4.37772	7.17508	9.51	8.42059	5.52688	13.0823	13.4164	6.5961
9.33387	8.19144	7.97071	10.9233	7.88923	6.27041	7.64091	8.50923	11.9393	7.61953	6.69118	10.3413
12.3689	6.33333	5.46154	14.2867	11.4401	7.86861	9.53846	9.55312	8.39207	8.26087	8.34343	227.411
5.66332	13.7126	5.57806	10.1833	8.10895	7.80922	7.40203	7.63838	6.35242	11.3361	7.21525	356.758
14.5372	11.1485	5.34807	8.1	5.14286	7.70879	10.0209	13.3798	9.24016	10.2576	8.5995	11.0842
6.20736	5.57971	8.68952	9.19008	5.37086	13.7169	9.20918	9.7113	5.43966	8.88167	5.00739	6.87887
11.0221	11.5909	4.59459	9.3561	9.11667	6.60274	6.96084	8.79149	4.01736	6.56295	10.9086	4.81818
7.20588	15.832	7.36745	13.222	6.22438	5.96753	9.72595	7.92135	8.74138	11.1807	6.83807	16.4156
11.2849	9.34663	12.7056	110.933	6.69283	9.28895	7.31652	7.04225	8.04945	7.84153	7.72632	315.387
10.7431	8.95498	6.69082	21.5267	5.05856	8.04427	9.15638	8.77117	9.80857	7.92857	6.53135	11.787
8.32544	4.79618	7.95434	8.17941	4.77778	7.59211	11.4259	10.4663	10.8762	8.65301	729.194	9.91616
8.4781	14.2857	5.28912	11.1939	7.85222	13.8066	9.26441	9.88406	7.9316	8.06752	9.45433	9.43478
12.6201	7.00759	9.3907	6.92611	7.96099	6.75899	7.74303	11.118	12.4241	9.64629	10.5844	10.4216
8.49724	10.0554	7.11062	11.5029	5.704	6.68986	6.87446	7.26621	9.94915	9.11162	6.66234	5.80615
5.64228	8.19395	6.95565	7.749	6.24096	13.4569	10.8551	7.81702	6.31159	9.47041	8.97101	6.38348
15.8047	8.54821	3.7342	11.6044	10.229	10.9316	6.60843	8.83221	14.1212	5.86034	8.22807	7.38061
11.49	4.20166	15.7581	8.80796	5.34449	10.8139	6.71256	9.64	330.382	10.4442	7.33166	10.3103
8.30739	12.0916	6.08271	12.1382	10.4742	7.2974	9.175	7.70769	10.7325	14.8485	8.67568	5.70455
14.8425	8.85981	6.13605	11.5061	7.4026	7.17683	9.19388	8.75505	8.33803	10.2437	8.03279	71.1019
10.9475	10.592	17.9725	9.94953	5.19672	10.5347	10.7039	12.7216	11.2328	9.14981	9.76042	12.7632
5.0614	10.4877	7.01705	11.4432	4.88417	5.50256	9.27386	7.32329	10.8287	7.27907	7.52196	6.65328
12.4416	6.20253	7.33677	158.66	6.69841	40.2093	9.37762	7.7592	11.2848	13.8012	5.79505	7.53271
10.7844	8.1956	6.36951	7.84355	5.89954	6.55132	8.79878	6.75921	13.4689	11.3892	8.12897	12.947
5.57784	12.1351	8.74938	10.7543	6.16935	6.60432	10.4465	8.08548	7.92566	7.09871	7.66548	8.55932
14.0047	13.2452	5.37284	396.926	8.66063	6.89297	7.4763	205.588	6.34516	10.4	8.60819	7.55197
5.24655	12.4951	11.3083	11.4656	5.89855	15.5563	9.66148	10.306	12.5427	8.43581	7.95286	97.2163
6.91617	11.2524	8.0254	9.64826	5.95745	7.61765	6.07884	9.57183	10.2322	10.8659	7.42715	12.8536
4.57895	15.8132	19.3678	9.86122	9.14088	13.393	9.25697	12.7946	9.64286	9.12865	7.56075	12.4199
5.65922	14.2491	5.63183	7.34349	12.8733	7.89444	12.8303	10.285	9.89735	8.14039	8.42857	12.284
6.44505	12.9952	9.61562	28.9964	4.07489	8.0897	7.34686	11.4347	15.0747	5.93651	6.68352	10.6068
11.3308	7.42355	7.27407	8.13345	10.3659	7.57991	7.58015	11.7411	7.93696	7.79944	8.12393	8.11628
6.31273	9.82386	6.57662	9.78808	5.22025	6.53636	5.17778	5.03714	8.6557	9.78136	14.0536	8.78241
12.1652	6.47834	4.94633	10.5551	2.66667	9.03963	7.48355	7.03512	10.2239	8.66165	7.28671	10.2578
5.51594	7.09091	5.20072	14.3141	4.7957	10.8077	11.9237	9.50763	9.25974	12.5964	9.30539	8.65517
10.5631	6.91199	6.40748	8.33437	4.05288	10.2372	10.9896	7.70297	9.5	14.9239	7.43929	11.903
11.0575	7.22222	8.34133	7.21398	7.12405	14.3565	7.68214	8.584	6.73023	7.35177	7.55054	6.04676
7.90226	10.0237	6.16854	13.2754	4.87302	10.6202	7.19777	11.52	8.50853	12.8484	9.36475	9.8991
9.38509	11.9801	6.1871	11.6265	6.25139	12.5645	8.24217	7.0905	8.9538	9.52522	10.9867	9.29782
8.35885	11.9551	5.2132	13.5504	5.93874	6.42857	9.3866	9.04737	75.5047	8.65722	10.0782	6.25393
12.6107	7.38228	8.04706	11.5319	6.14613	8.63924	6.28534	5.6587	6.05787	8.88294	8.16563	14.7633
11.0506	10.9754	5.72539	9.94517	9.68865	13.1236	9.74581	10.6206	8.7953	11.9192	14.0066	8.95307
7.33784	13.6395	5.50701	6.78917	8.28309	8.89697	9.27128	6.05439	12.5129	8.15974	8.92978	11.0253
14.5909	7.39901	7.3954	12.7794	10.929	7.51323	10.3342	4.70881	6.52869	10.9679	7.11389	10.0922
14.0848	7.87736	7.06216	9.95533	7.47041	7.32719	12.2971	7.38255	8.86885	9.32399	7.5493	10.8652
6.85492	6.11777	6.03713	9.59363	4.64035	9.76209	11.3472	10.5055	11.8819	10.0661	7.38903	13.7594
6.50276	12.6954	4.85965	10.396	11.0575	4.37436	8.32701	13.1609	13.5299	14.8243	10.1551	7.18925
6.21875	7.35484	4.01648	13.243	5.31718	10.3867	14.45	6.723	8.17956	7.20334	6.69663	10.4622
7.42135	9.51642	7.11607	10.9758	6.41011	14.0183	7.23894	7.29009	11.2526	9.1625	7.86104	8.63008
15.4742	10.1564	5.85714	15.1475	10.5343	9.20725	10.0282	11.3082	9.78075	9.39053	8.41365	10.322
10.7063	9.75521	5.64493	5.08759	7.84188	6.64238	7.86473	9.55963	11.1687	9.69565	9.79075	14.7797
12.7676	8.47009	7.83938	9.16465	19.0865	8.91867	10.4393	8.12821	6.79932	12.8487	12.9363	8.9393
5.77931	8.8254	6.0239	7.07973	5.30833	7.47174	9.92121	9.10663	15.0793	10.4412	6.98268	9.76017
10.3187	7.84127	6.77806	8.81014	6.03887	6.27919	5.52941	8.87532	10.4419	10.0538	6.37186	16.1661
6.22903	8.97674	7.58966	11.5071	4.29521	10.8452	8.83483	12.0038	8.03382	9.38261	40.0225	10.756
6.9391	7.24413	8.49834	9.97101	5.0346	7.62126	5.56452	8.98113	9.4055	11.0314	9.36975	7.39655
8.50562	13.344	6.31502	9.47727	5.37389	6.89552	9.31159	12.4754	11.6933	6.38176	7.05069	10.3105
5.26426	8.95053	4.83712	6.3038	6.7322	13.1228	12.3052	7.33628	5.17647	14.463	8.30851	9.04558
17.3343	7.90476	8.99087	2135.1	5.32194	7.59821	7.4526	9.06623	8.23729	6.49638	10.2933	6.23963
6.86538	12.6643	5.51761	10.9668	5.95652	10.452	8.34516	14.0295	8.6358	7.33508	9.59766	5.03359
12.5654	7.596	6.17956	12.6997	3.79339	10.8132	9.07407	7.87629	4.90519	11.5072	7.7103	6.68529
10.7317	13.9405	4.97275	9.93196	18668	7.34726	9.27059	11.5763	7.65753	6.08671	8.58434	10.6148
13.6028	35.6023	7.76996	8.93675	6.13223	7.98033	7.32982	9.70152	7.33648	5.97297	6.79676	12.9897
9.71515	12.986	5.81429	36.4945	5.48071	7.79962	9.83019	10.7602	8.97452	9.49801	8.94316	12.8318
11.7679	5.87789	6.54037	7.79452	7.97746	9.08134	11.5732	19.5071	7.11164	9.14967	11.2525	10.2964
14.9874	14.0117	7.17241	7.83518	6.225	7.12527	8.3894	6.97659	7.19948	9.46953	11.2	10.6533
13.501	8.17051	3.64667	4.95092	6.36066	5.76812	7.60819	11.5385	5.51482	8.93162	9.90391	11.3183
8.82895	9.1	5.96853	21.0574	5.15315	7.33948	11.2231	10.6073	7.06844	7.46305	6.38767	10.3994
12.6364	5.39718	8.57402	5.9325	5.32722	5.63989	5.29167	10.2793	13.0551	7.33758	9.29487	10.204
13.7663	4.46703	6.71681	10.0811	6.08642	5.89545	9.89153	7.36095	7.35644	8.03431	7.19417	5.50704
10.0118	12.086	7.28172	7.5589	6.05237	11.0206	4.65432	8.28796	7.97287	9.04027	8.55522	6.75798
7.38314	11.5571	6.77311	13.5597	6.03521	12.8109	7.1676	9.54613	9.97133	7.59432	8.8548	15.2005
10.1588	7.9085	11.6864	10.7374	8.13523	11.5848	7.66955	10	9.87931	8.06542	8.6148	7.13223
13.5492	8.23256	10.0837	6.41784	6.30677	13.6341	7.49005	11.958	10.7452	9.06641	6.42783	20.6497
6.174	9.55208	7.28324	6.496	4.6899	7.04217	9.28307	10.3137	6.88217	10.0272	5.94667	8.05848
13.0703	7.43046	5.38697	14.3901	5.00357	7.06289	12.3577	8.55957	12.5181	12.4673	6.27688	8.19376
9.76887	7.07194	11.8487	12.4603	6.81579	10.8716	7.2449	7.88962	12.3023	19.4202	9.3631	17.1929
4.71805	7.16875	6.82372	9.48732	7.3555	12.9088	7.65094	8.8191	13.6716	7.54254	10.1709	9.87966
6.24699	10.888	5.91411	11.2995	11.0784	6.95671	7.52464	6.82022	7.07672	8.94536	5.37319	11.4748
4.837	6.61236	4.86076	12.1672	6.63215	11.1558	9.53892	9.69802	80.4406	7.54545	6.52743	9.2765
10.4012	9.91771	9.29819	16.5	5.13248	9.77797	6.4461	11.0789	8.65728	9.68799	8.63143	7.76035
6.85507	12.1833	3.14977	8.43584	6.34967	9.00563	6.5963	12.7551	12.8092	10.4022	8.45752	7.3168
7.54187	5.74654	5.54545	6.63486	4.52142	8.19388	10.8233	6.98239	9.97531	13.25	13.2561	6.27344
8.65835	5.93478	7.70157	10.7444	6.32812	9.60117	7.71003	8.22286	6.29841	12.6542	29.6659	8.7896
6.87	8.08995	6.29387	10.4396	8.16335	8.7619	11.288	7.04484	8.05761	14.4206	13.5051	9.23607
13.2746	10.7082	7.08108	7.17762	3.53017	14.0407	11.8758	6.10582	14.7255	12.1108	7.89139	10.9299
6.87774	11.6966	4.02493	12.4925	6.32524	10.8232	9.34146	7.45298	7.33679	8.683	9.34123	10.6014
5.34715	11.4835	6.36218	10.8714	6.03429	11.5254	9.74558	7.99312	5.4105	10.5309	6.69257	9.67617
8	9.24596	6.99537	10.9532	5.89078	7.54008	5.90559	9.84375	14.7292	10.9753	11.7014	10.0942
13.1435	15.0507	9.66096	7.05986	7.40784	9.11786	7.9194	18.7469	5.92124	9.4832	6.83217	12.3926
8.59657	12.6682	9.11392	7.6633	5.32576	6.5541	10.354	8.85749	12.6216	8.51601	80.0642	11.5947
12.612	7.66794	5.79167	14.4033	3.66368	10.4059	14.7176	5.53151	7.58133	8.01282	11.5145	9.81379
12.817	9.85328	6.58404	9.30704	6.14444	9.19321	7.6881	9.26433	8.45545	6.16312	10.4302	9.26098
6.71392	12.0652	5.8701	9.95171	7.73003	8.17308	10.4413	11.8495	12.3446	8.785	6.93492	11.7338
12.8299	11.0611	7.57843	11.5867	4.86792	10.644	6.88889	7.93478	8.67586	5.9071	10.2135	12.0955
8.26515	9.17361	6.56911	11.7462	5.5259	38.4709	10.7865	9.7065	6.17473	6.93496	7.96087	11.3969
6.03196	8.84516	5.5419	12.1114	6.22243	7.3982	8.50183	8.18315	13.5381	7.3066	10.767	10.9362
9.121	6.71256	6.12644	8.50882	4.85271	11.4404	6.49153	8.19809	6.77255	8.62376	2076.76	12.5547
6.04935	9.44492	7.68889	7.00791	5.47059	32.9518	11.598	248.566	8.33208	10.8146	8.0076	8.48725
6.40712	6.28846	9	11.1732	4.54607	7.10797	9.73145	8.88211	5.55053	6.13665	12.981	8.3355
6.95541	208.821	8.36152	14.9823	9.06667	8.22291	6.34475	9.31129	10.0829	8.54878	11.9434	10.7278
6.87705	14.3575	5.7971	7.94406	5.20856	10.0619	12.363	9.36321	8.63052	5.3474	6.74946	9.42232
14.2448	9.69626	9.1791	10.5887	5.33521	9.47335	9.80857	7.09291	7.35094	10.0701	8.04571	14.8431
10.8295	8.26445	7.69521	9.25	7.5098	11.3939	10.9193	11.5891	6.25592	13.2706	8.43274	10.3036
10.7652	12.4378	4.23729	13.4169	5.08696	7.89456	10.2535	8.29268	8.19925	18.5721	70.5788	7.95008
9.57143	12.3429	5.28571	11.9657	4.72078	9.9963	8.64362	7.78119	9.44013	11.7376	10.564	7.85393
11.8309	8.9878	8.01205	9.48161	3.99424	8.8	8.6917	5.76221	7.08373	10.5743	9.40316	10.9096
12.398	9.62581	7.10119	11.1587	13.8964	7.39764	9.93382	7.05238	11.7521	11.2018	8.89498	6.31955
12.7388	8.91068	4.29474	10.7221	5.2039	11.5468	8.15789	11.1297	6.10236	7.97187	10.2079	8.3442
9.39416	6.34884	7.18182	9.73438	6.08454	12.0909	7.91319	10.195	13.0681	12.2422	6.69124	6.50773
5.2012	9.41964	7.46063	13.3235	3.88889	30.1827	9.16556	9.62174	13.5975	10.8694	6.6701	58.5951
8.42597	7.97381	4.89262	16.3156	5.31695	14.0229	10.6849	4.80769	11.5462	10.6111	9.47911	10.4961
11.6471	11.182	8.11589	12.0833	7.96618	11.0097	8.05319	7.86857	13.7052	6.77524	7.71756	9.99287
8.1511	8.23404	8.09249	9.85809	5.35171	9.20066	10.0608	11.0369	7.42424	5.29398	6.26935	7.4963
11.4912	8.66562	4.46512	7.93659	6.47975	5.83333	6.94581	6.02927	5.66324	5.89444	12.039	33.3308
7.70091	14.7774	4.552	10.8576	5.21008	5.64059	8.20696	7.95946	13.6	14.8595	6.95815	7.64706
10.2529	13.2884	5.07422	13.6114	4.99552	11.491	8.4	7.05986	6.94395	8.14219	8.17195	14.9112
5.29032	7.875	4.89143	11.6347	7.75219	10.3568	9.6139	7.75379	8.80645	9.49749	7.74834	9.05528
8.38095	12.1154	7.10582	10.3384	5.57143	8.35021	9.88535	7.16538	14.223	10.7505	6.94737	13.7577
6.22677	13.649	10.8179	6.83596	6.93774	13.0196	5.94056	7.01145	4.91979	7.04847	7.27848	7.95802
11.3629	11.3966	8.17803	6.52862	13.5365	10.1194	9.69118	5.95062	8.49425	7.66055	7.68209	10.2268
9.53878	11.9787	7.1256	8.19188	4.93952	8.73134	12.8709	11.7769	7.9768	8.7487	8.73028	8.63805
10.9608	5.86111	4.25735	10.6792	5.7135	10.7834	10.1958	7.68211	14.7592	6.74691	7.07857	8.05195
13.693	9.66111	5.56333	9.31834	6.04545	10.8901	7.41566	9.83161	9.48158	13.2754	9.4126	9.19034
8.5836	6.52361	10.8898	9.5303	4.51523	7.06637	8.63605	12.9853	5.82759	10.8612	7.3255	7.57292
7.6625	8.7713	9.13953	8.49062	6.34054	9.63158	8.13406	8.45238	7.29692	11.4916	7.44698	20.2815
13.3301	4.67179	4.39366	14.7552	7.04965	7.75592	7.93176	10.8411	8.00546	7.3251	10.1664	5.6454
31.4089	8.33039	5.30935	8.475	6.65084	16.4645	8.98429	8.74251	6.34694	10.9032	7.59302	8.08532
18.5191	17.2732	4.78261	9.54774	3.94975	11.8692	12.3139	7.225	13.2429	11.189	8.44601	6.75234
11.3087	13.6139	7.96923	7.66214	5.53354	7.87696	8.52672	8.11436	8.11609	19.7798	10.4246	10.4517
12.5052	11.2058	14.9023	12.4576	17.7788	11.5381	6.02336	12.9472	8.99286	13.4421	8.75	11.5593
15.3444	13.6396	5.90789	5.97276	4.10256	8.77778	7.90171	7.58556	6.41951	9.07393	6.77285	8.97297
4.63454	9.22114	10.6417	9.96643	7.69505	11.5618	6.43243	12.2755	8.62733	11.54	9.55616	4.36047
10.5429	11.6259	8.36986	8.03951	8.04516	8.06794	10.1862	6.08885	7.08947	5.10987	8.47558	9.19538
6.72494	6.00694	7.07224	7.5	7.30915	7.72539	7.5339	10.3754	9.03077	7.56436	88.2716	10.4101
7.86321	12.2041	6.28538	7.56018	6.557	11.3529	7.71967	13.0507	6.34686	10.2203	9.23295	9.23896
6.57542	6.68878	6.03629	91.4737	4.60111	12.3869	12.7833	12.3396	10.6093	10.4918	7.64623	7.51318
9.76629	11.9223	5.59644	189.123	9.97112	9.18182	6.60339	8.76645	13.7859	12.7404	8.25882	11.2922
12.4366	11.3417	19.2458	5.91212	8.66738	11.8383	6.12237	6.41298	8.40054	7.26174	12.6991	9.67411
13.1993	12.2213	6.7485	11.9731	23.4926	8.8835	10.6122	8.82857	9.82941	7.59361	9.06211	7.60907
5.39952	6.78077	5.51003	11.6061	4.37107	11.8817	9.17512	6.29841	14.9041	7.86957	9.62939	36.4633
7.19136	9.51129	6.32566	11.3296	5.37132	6.38056	6.64596	5.31967	12.658	7.8062	6.5	11.37
8.06977	12.2654	11.1825	7.8961	4.0642	16.0131	7.605	7.37793	16.4978	7.8	8.62162	198.225
11.0039	6.97074	7.1519	9.98545	5.81166	6.06468	10.9683	6.44586	8.49012	6.82126	7.53631	27.4051
10.08	11.4157	5.91795	8.75821	8.04	1350	8.78744	8.08864	9.58642	10.0462	8.00495	410.365
12.5191	6.93433	5.86837	11.634	6.26667	8.83122	7.26471	6.678	9.22024	7.08615	9.48697	12.8667
4.65934	9.13386	6.32632	37.1139	4.85185	9.99274	9.62032	8.95367	7.59347	532.947	6.12524	8.03309
9.50625	9.64453	6.97686	11.6512	7.32589	10.1011	10.8092	7.85083	9.49804	9.35043	10.104	4.96739
6.78602	5.83688	9.13171	8.62945	9.26146	11.3786	9.99275	8.92671	10.4214	9.18512	11.0093	7.93989
6.44578	6.91534	11.4709	14.4807	7.05442	7.73626	9.64907	8.47826	6.1406	25.3675	9.08874	6.82943
7.91078	9.69705	4.08469	8.45882	6.4	10.6913	10.2984	4.4272	11.5134	6.88614	7.91503	8.0826
11.9122	6.3815	7.63265	13.0931	5.85039	7.14316	7.40603	9.94182	6.80088	6.16961	8.78289	12.6696
4.57576	14.455	6.11524	11.8488	3.92089	14.3073	10.8179	9.96811	12.0041	7.99734	8.14286	50.4647
8.08077	11.8117	6.0318	13.9065	4.89119	7.43542	10.9795	10.5767	10.9136	8.92532	7.21336	7.21983
14.5121	14.7909	7.9375	6.31923	9.12292	9.37013	8.59413	6.81132	10.5274	5.11132	11.0921	12.5108
7.43478	13.7826	9.68696	14.5691	6.77695	7.09615	181.473	8.57046	7.7697	6.92035	9.57762	7.28571
4.81605	13.1959	10.3457	7.2362	4.50175	8.79944	10.0644	4.9215	5.29104	10.7132	12.0784	12.0284
14.8016	8.90741	8.15344	8.15633	9.76448	8.83908	6.18227	10.1615	13.2556	9.49718	9.51975	11.1075
6.25749	10.9893	4.72222	8.64516	8.2561	7.4881	10.2572	7.11409	14.6547	8.69208	10.5055	40.4365
7.34298	9.17876	5.0766	8.4083	8.5914	9.10963	7.4876	8.22086	14.4022	12.1366	9.6338	7.45133
4.96835	15.1661	6.32773	7.30896	6.06198	8.50681	11.0025	11.3994	8.57333	10.3854	8.26697	8.4549
7.53495	7.75986	5.86468	11.7631	10.2564	12.0611	11.8626	13.2477	6.52518	7.20076	8.762	9.42778
15.4726	11.5864	8.47839	11.5475	7.23906	9.88667	9.64337	7.90261	8.01132	7.91135	8.96966	10.367
6.13986	11.6589	8.39207	9.14015	7.38389	11.604	6.10345	8.88834	10.5561	8.415	7.10932	11.9474
8.84681	7.48337	6.05859	34.2757	4.58416	8.57895	7.46278	7.70905	12.5354	16.1866	10.5816	12.8239
9.17621	14.9577	9.28285	9.25177	5.671	6.24059	13.479	8.74579	12.3252	15.1002	7.20398	7.76409
9.76718	8.84407	5.32314	12.9262	5.68978	5.16827	10.1885	14.7724	15.4527	8.63303	6.61969	5.00678
12.9512	11.7861	4.78313	10.6934	8.80153	8.38762	10.5097	10.2729	6.78082	8.91351	8.25069	6.32727
6.53955	6.55034	9.58726	5.27946	7.31605	9.55017	7.8	7.02804	11.0455	5.85714	72.4843	78.4468
10.0562	5.1399	6.84058	7.28414	4.42405	12.2327	8.84383	5.54167	11.7572	13.3673	9.48582	8.93385
10.5918	11.2276	5.42359	6.78348	11.1195	10.9133	8.17749	7.31092	7.12069	13.9465	7.63202	4.63871
6.37736	10.3125	7.08192	8.77333	5.54472	12.2483	14.4092	9.84663	9.62324	8.70082	10.5718	7.6547
10.3072	13.6144	8.51163	8.14697	7.23077	8.62731	11.4548	8.77411	9.3375	9.81333	8.00966	10.8315
6.62635	11.3342	30.7273	9.22727	5.54237	9.62042	8.98397	9.83691	13.369	8.18884	12.7861	11.7543
11.4884	8.89564	10.5744	5899.37	5.74545	8.17718	7.8989	7.21304	7.26726	9.16957	5.97333	12.8449
6.39646	8.04386	5.05205	8.72454	7.12676	8.41801	65.9685	9.40909	6.43723	7.20532	8.48125	720.183
14.8557	9.25648	8.33162	10.1299	6.81893	6.65	9.94878	6.14825	9.83771	8.00299	5.12977	7.81172
11.4556	7.58333	8.50883	8.87822	8.87072	7.2329	8.125	8.24277	9.15385	9.36626	9.28108	9.00821
9.97297	9.98559	9.66134	10.2587	5.14516	12.3497	10.0307	10.5953	10.5461	7.52697	10.5314	7.50235
10.0247	12.6797	8.7013	6.74092	7.29448	7.89032	7.81311	5.15116	13.5238	10.2468	12.0328	12.6711
8.46855	5.07056	5.9526	8.79791	7.61851	10.8836	11.6267	7.84887	7.31373	11.5316	36.0097	12.6699
14.0168	12.599	8.01293	10.5165	8.27576	7.21677	7.73333	8.74318	8.87558	9.75128	8.16096	6.23941
11.0839	10.0888	5.36648	7.39877	7.3	8.0668	8.74493	8.49658	5.23789	12.3422	11.985	7.68448
4.29245	5.98511	10.2506	9.93131	9.17734	13.11	7.37092	8.41776	7.14685	5.47403	8.20479	7.06786
8.1769	9.51646	3.54299	31.9212	8.52297	13.7763	9.52788	9.19697	10.2514	4.75735	10.5337	11.8292
6.15385	6.12364	4.37197	7.19149	9.60471	12.0539	8.5127	6.96417	10.5313	8.59641	11.1957	142.364
7.19002	12.4087	5.2894	8.92351	5.20312	6.01957	10.5489	7.08949	10.1144	8.85859	6.47579	13.8371
6.45076	12.3249	6.05051	6.67593	4.70276	12.5243	9.36623	10.0215	11.6644	9.63272	8.9	14.0069
9.56798	13.9389	5.36203	13.3474	9.29435	6.70745	8.41353	8.92402	9.93796	6.51385	9.79643	5.40491
6.87354	10.4046	4.40517	10.1484	5.58442	9.28889	8.83521	10.297	9.5493	7.98154	11.3168	9.00243
5.57391	11.4495	8.88387	9.46729	4.81882	9.44984	10.3713	7.34054	13.4289	13.9469	7.49332	7.3287
5.81967	6.54139	5.59385	8.7048	5.33967	6.61386	8.8724	7.48949	12.3654	12.9688	14.77	11.5245
13.738	4.75	6.40092	11.9345	5.10625	12.5646	5.10687	12.0208	12.6651	8.57045	9.18862	10.6261
7.64706	11.1322	5.09057	10.7235	9.15101	8.31304	9.11616	7.81044	8.86809	12.6313	6.91089	7.5608
7.60969	13.6632	7.21936	8.81148	4.66667	10.9012	9.79734	7.50598	5.53086	17.8772	5.96774	5.81491
12.7355	7.21505	8.94634	13.9496	6.50238	5.51124	7.10625	8.82783	10.506	12.9501	10.7672	13.4209
12.9883	11.9657	7.34912	11.2353	7.34009	10.824	8.53409	8.24525	6.20294	16.4046	12.562	11.7783
9.19111	7.63344	7.31698	9.50266	5.77987	13.9905	6.24809	6.06466	15.8185	7.13784	13.6465	15.1697
5.94375	7.61478	4.46707	9.59628	4.4169	8.475	9.40216	5.61197	11.8932	7.43317	8.63393	13.0049
10.6095	13.2857	6.03333	9.45178	4.68627	12.8774	10.0153	11.8484	13.1327	11.1103	8.16578	7.35388
5.08207	4.46957	4.45226	7.22532	10.5951	8.93427	8.32877	14.047	8.58577	16.785	14.284	8.63812
9.25568	14.3618	10.2961	9.61869	5.59272	9.7085	7.95706	8.27184	12.8489	8.12621	14.09	9.67742
10.2493	11.5105	8.68197	12.5674	5.23106	13.596	9.06606	10.629	11.2045	8.66736	9.26923	9.0898
5.71088	7.3354	7.53279	9.49438	4.78667	12.0576	10.3445	8.53271	9.44094	17.776	7.0249	15.0767
12.3087	11.8178	7.1422	7.48056	6.32776	13.7204	9.96124	12.6207	15.7342	12.9761	6.52868	9.1682
4.83659	6.69477	3.55895	8.04462	5.40416	5.5641	7.56211	7.04845	13.0629	5.93038	8.5098	9.148
12.9466	5.85433	8.70312	10.3339	11.2843	10.758	10.304	23.8761	9.79958	8.63927	8.3274	8.94862
5.38462	8.38235	9.23333	7.60775	6.95455	36.6844	12.6166	22.4682	7.30864	10.1127	6.46681	13.4286
12.5089	9.19652	7.73458	8.38053	5.90942	12.0425	7.94463	4.98606	13.4157	8.67895	7.96774	11.3684
8.50592	11.9478	9.74182	9.23848	5.84012	9.08834	6.59544	13.5503	15.8601	9.59366	6.64679	6.69175
9.83123	12.0818	3.5219	53.7459	6.77432	6.2625	11.12	12.8638	8.43044	12.7255	6.07521	7.22222
14.4894	11.5858	10.5759	8.52841	4.27829	8.24267	7.25	4.72698	8.21111	11.8162	9.24138	11.5121
11.5311	12.528	7.73725	6.68912	6.26545	5.56463	7.67778	6.7642	12.4029	6.59383	7.81937	9.5098
14.0559	11.0713	5.63019	8.61587	6.13778	8.30935	7.09596	9.26295	12.2108	10.5137	6.93333	33.5651
6.48829	9.47059	5.02951	6.94928	5.81609	7.58133	9.55526	8.33918	6.88056	11.5441	7.99142	7.21739
8.38676	9.9547	6.16503	10.3892	6.37758	11.1775	7.1945	5.62929	10.1802	9.94891	4.83969	18.7702
4.81731	11.5863	8.56522	14.6851	5.44794	7.37922	7.38589	6.65833	8.42857	7.85	10.0468	15.1146
9.12732	8.50622	6.21826	17.4403	7.12264	5.92166	9.84231	9.42342	7.73897	6.89542	12.0837	13.5994
9.92072	8.61905	9.97268	8.07192	9.41617	10.4521	10.0637	8.29032	8.55529	8.28808	7.05869	10.6373
12.0774	13.0952	7.22166	9.94239	8.44674	10.087	12.8667	11.3852	12.2594	12.9558	12.4884	10.3803
6.61509	6.8508	6	8.00478	5.56733	9.98503	8.43391	6.93642	6.45455	11.5936	7.14526	13.7989
10.8504	10.4185	7.07605	9.27994	4.42661	7.47005	10.6739	6.2539	5.14189	11.109	21.8624	7.76233
9.78607	4.63978	4.92327	9.27273	5.1012	7.25822	8.92739	7.67112	12	9.90921	10.1867	79.9508
13.849	11.2177	8.54464	7.90581	5.6888	11.7432	10.3889	7.89404	9.64906	9.04702	12.2665	9.4196
12.8689	7.46557	7.44749	6.12041	9.33333	10.151	33.2122	7.91304	14.2585	8.16967	5.25653	7.30159
14.1693	6.75087	7.28866	6.53091	7.07299	5.17209	6.44872	9.75258	10.7988	11.8541	6.25269	11.8343
6.79605	5.85648	5.36253	7.91718	8.31186	7.11888	8.08204	7.07586	9.24908	7.99677	6.44784	10.3739
5.8147	10.2719	8.67029	8.24925	6.66667	7.7343	6.00943	12.8939	6.26761	28.0922	8.19742	11.6942
5.35313	9.84565	5.51852	13.5455	3.33962	12.1987	11.6062	9.40969	23.4028	8.48	8.58115	8.55481
11.8571	13.2564	5.06135	13.6297	7.93093	7.85768	8.30513	6.76565	11.8762	9.00818	9.1987	8.02774
7.01053	10.9247	11.8571	5.63492	15.9747	72.9608	8.97068	13.3731	8.00725	5.41176	7.40154	10.3755
9.7128	4.91829	6.63963	8.38686	10.3835	11.3261	8.93362	8.83102	9.53237	9.07463	7.79854	7.00932
12.7237	14.8796	11.7711	7.02139	4.72323	9.23188	8.66883	7.28219	7.62617	11.8449	7.59193	6.07917
5.16245	8.72778	5.49199	9.77041	6.49763	6.75194	11.113	11.4672	13.1769	37.625	9.12121	10.5096
14.9818	8.0705	5.2278	5.80515	8.18182	7.32967	8.82235	6.51681	11.3646	10.6344	6.97713	9.63851
10.072	11.0787	6.42296	9.69508	10.6883	7.08187	12.8248	11.513	8.79765	13.8644	7.59779	11.3616
15.9652	8.29932	4.58937	4.98671	5.4467	7.96479	6.97544	8.59736	11.777	6.47493	8.97898	9.62192
10.435	7.53785	6.60129	8.78663	3.72031	9.67717	6.81029	8.83491	12.6667	8.14706	10.5789	11.1932
12.0369	6.1105	7.03053	11.2141	3.35349	12.7685	8.68716	8.95977	9.42008	7.09398	7.61538	11.5686
12.0565	8.92836	6.95565	10.9604	9.12662	7.01078	12.9812	8.30769	10.5866	10.1791	12.995	6.3653
4.5267	8.88473	6.34137	11.4303	4.84687	7.39035	10.9288	9.40777	10.8122	8.65686	48.59	3582.68
10.7118	12.3593	9.30691	9.11972	6.65517	8.54202	8.08564	7.77885	13.4537	8.9064	10.5513	41.6503
13.2239	12.1183	8.15456	9.09048	7.1465	9.19101	8.95116	8.36806	6.7598	10.4273	12.0213	8.24896
5.47073	13.4675	6.33667	8.50835	7.28906	10.6487	13.3296	13.8979	7.06182	8.28346	9.44727	7.18498
9.11765	6.31944	7.1435	9.81503	17.7493	8.10571	8.65939	9.33511	10.0406	9.54455	10.8965	7.58294
4.40909	11.4722	6.22384	8.31627	3.98936	13.0108	9.42949	6.72117	9.40555	6.60474	10.7666	11.8938
11.7063	12.1502	9.93076	12.6291	3.96712	12.9671	7.82692	9.12239	12.0889	13.307	8.59167	6.29952
13.1995	11.4099	5.40132	14.5664	10.1084	6.55159	9.97361	9.83399	10.0792	12.6943	5.87664	9.3
11.7836	9.32164	4.49068	8.75319	10.5279	7.80687	6.3163	9.41085	10.7214	8.01523	14.9053	10.2215
6.27953	19.7011	7.69492	8.76715	8.29876	14.3598	9.72901	8.30618	8.15068	9.91058	8.35142	13.8114
5.90952	12.6472	6.31481	108.476	3.94015	12.7478	9.18771	6.3854	14.625	9.93269	11.2857	7.58811
11.6459	7.93065	3.90489	7.754	4.10698	7.26652	9.70807	6.90176	9.02358	12.2861	9.04918	4.60251
9.24479	6.23044	7.88205	8.56289	7.79753	6.5	8.76289	10.2595	11.6442	11.7853	7.18913	10.1814
14.6389	10.956	4.85776	9.38107	8.19651	6.65347	6.38589	9.81223	9.55682	10.3956	6.52545	889.293
12.2394	7.03077	10.8828	13.6037	5.63934	5.21032	8.81117	4.6	11.1715	6.80742	7.70647	9.19115
5.48113	13.6282	7.40664	7.4845	5.50251	8.33036	9.45982	11.4856	8.40807	6.87382	7.93734	10.4298
8.9617	11.9966	7.89082	8.56106	4.7619	9.62569	7.5213	7.00929	13.1445	12.7273	8.20159	11.9043
5.27638	6.63855	5.39634	18.0419	12.5741	14.6471	9.75063	9.98339	76.5068	11.1053	7.80268	15.9944
9.79202	15.8154	7.13966	8.85223	9.97546	9.14088	7.12676	5.88739	6.25445	17.6529	8.93519	9.61587
9.82812	10.3613	6.57031	12.6296	6.69495	4.8299	30.5182	9.1417	14.2893	10.6611	12.2087	11.8659
15.0373	12.93	9.23265	21.8513	5.57806	7.31439	10.3778	4.52	11.9126	12.4424	45.3194	7.58788
8.68065	10.7807	6.86842	13.0355	5.30734	7.33838	7.14286	6.92308	9.30968	8.78446	7.54245	11.8917
11.3589	9.26847	6.58844	34.6014	6.0888	11.4207	9.63235	6.51735	13.1704	7.26244	17.8863	4.43662
5.9291	7.16279	3.92887	10.7727	6.89958	7.91566	9.22781	18.9	10.8133	10.9599	8.57867	6.91117
14.4455	8.315	7.09038	12.2684	4.84192	6.75546	12.9077	6.31215	9.35045	9	6.76829	9.20956
11.1233	12.4661	5.11027	6.24816	7.90338	5.76892	11.0633	8.87385	8.38344	8.27306	10.0127	8.80108
6	12.6208	9.19283	4.01667	9.0224	5.60606	8.82022	7.16613	7.55147	11.223	10.0051	4.945
10.4622	32.3961	9.04938	8.53043	9.06275	12.4311	7.62332	9.13453	9.802	8.81994	9.72239	10.1878
6.64544	9.25	6.65898	10.5556	4.56618	10.1014	7.417	5.52604	8.64648	6.53763	8.075	7.97987
13.0529	8.13315	7.05597	10.7513	6.90761	7.03756	8.92905	7.73636	7.78474	6.80243	13.0419	8.02558
5.6971	10.477	6.05042	13.7029	6.56513	10.4333	8.81842	10.6416	7.36325	8.42164	7.1875	20.5669
13.7509	10.2871	7.40302	12.757	9.69452	11.4583	8.44176	12.1167	10.4864	9.39306	35.2951	12.9788
5.67967	7.65306	7.57257	12.9922	5.3202	7.28053	6.8764	4.9372	14.2713	8.72372	9.90244	9.01618
8.07797	13.6716	7.17427	8.86765	7.65548	8.49823	7.50923	14.3516	8.98515	9.26513	6.47382	8.31008
6.64252	13.1117	8.02715	7.71402	4.15263	11.9658	8.94079	7.73222	8.81569	11.8058	11.6384	8.55369
11.0762	7.47335	6.69298	9.86111	7.44498	8.76838	9.01955	12.1	9.56672	6.52157	12.4577	5.4898
9.84914	10.2321	7.56627	11.4808	4.16338	7.55623	9.22039	10.3973	5.71338	9.14604	10.1154	7.23482
5.76986	10.7929	5.21923	9.68718	5.4116	7.9441	7.97317	8.07407	6.63899	12.8615	8.275	7.74455
10.0105	12.1097	7.50636	9.79213	6.01042	14.4842	7.10758	7.88643	8.26471	8.72455	13.5836	9.38498
8.65637	8.77039	5.09568	10.7979	5.32384	12.916	9.54545	11.3787	8.06087	10.536	7.89695	9.78025
11.959	8.64639	5.44018	8.52932	5.69415	8.45714	7.33333	6.80122	64.3691	8.94393	10.2959	7
4.56012	9.49687	7.48679	10.8597	8.4011	8	6.20833	8.44173	9.0346	13.1958	7.42537	6.47191
10.7326	11.8029	5.21591	11.5027	7.24036	6.83067	9.02326	9.79213	7.9116	12.3977	7.90945	10.0957
6.85294	12.4163	4.81993	10.4291	5.69444	6.66304	11.7036	9.79298	14.6802	10.6777	12.3143	9.33203
13.3013	6.82647	5.44706	9.70833	6.66465	6.68966	7.33333	8.74654	6.83526	11.9102	11.3618	6.32819
6.9693	11.6738	6.31818	11.2667	5.96476	14.0076	8.82387	9.73066	6.25326	11.5596	26.059	13.6745
5.12181	14.6123	8.59756	14.7529	6.83636	8.09728	8.64756	5.03791	10.8493	9.53793	11.2398	8.36322
12.4893	10.0599	5.16807	11.7854	5.35429	8.26908	7.76176	6.82243	9.96429	8.90134	8.18465	9.40782
10.6875	6.27692	4.32822	10.4371	8.64789	8.73529	7.80114	6.58736	13.1599	13.3248	7.87255	5.23207
7.91209	11.3272	8.93519	10.6729	4.8907	7.67773	10.8731	8.61501	12.4344	7.03953	9.84028	9.36187
47.5615	8.98928	7.31439	11.0698	5.66	8.02179	8.69451	6.95639	14.7067	8.02941	7.11573	12.374
13.4339	7.88193	600.705	10.0947	5.2398	14.1197	9.3511	13.5773	6.32852	9.45989	7.6436	12.2691
11.4654	9.97625	7.44211	7.62533	5.32888	5.85906	9.4084	7.47653	12.4866	16.4632	10.1799	8.07616
7.83421	9.91892	5.48432	9.66667	4.67455	9.45346	9.78125	13.3344	10.2523	13.6715	8.92308	7.31536
12.6901	11.5422	520.817	8.52033	5.06452	8.28114	9.4537	8.89189	12.8175	8.6401	10.1739	8.59
10.4806	11.0571	4.81793	11.0562	7.40179	14.316	7.77017	10.1827	9.74275	11.7107	9.13483	8.78082
11.092	8.01499	6.68742	9.70088	6.78926	11.1681	10.1917	6.1761	31.4839	9.94231	12.1799	8.86967
8.22687	7.78829	4.98833	7.67376	8.69565	13.3563	8.4534	6.68868	11.2541	12.0273	8.48868	8.12613
13.8387	8.47391	10.9871	6.94848	12.1026	11.62	13.014	7.61359	13.3048	9.39181	5.47195	27.7229
12.1282	9.7459	6.7809	13.311	10.5851	8.42074	9.23415	7.71335	11.6518	6.89407	7.95833	9.49755
7.0105	13.6023	10.6983	609.127	12.393	7.61176	8.46388	7.08553	6.93182	15.4967	9.12115	31.1899
10.0845	7.22297	6.79167	8.24197	4.98507	12.3372	8.36842	10.2	7.01107	7.03125	6.73118	14.4241
7.64151	4.3486	5.63551	10.8554	8.97018	7.82083	7.63596	8.46485	7.90769	9.15789	9.40532	11.3884
10.7806	9.0754	9.36986	11.5449	5.69364	10.8277	11.3556	11.059	6.89723	7.23827	16.7832	13.4765
4.34813	5.95455	5.88382	9.928	4.78505	7.38309	6.23794	10.0395	7.50161	12.9815	10.1909	12.6598
6.157	8.98758	6.92898	9.78998	6.72122	13.9293	7.34247	7.03185	8.75988	10.3251	5.9542	8.87319
9.80628	9.91365	5.77273	11.0317	3.7095	9.15909	10.0388	7.54545	11.5349	10.4103	5.85714	1864.7
7.14474	6.05263	5.21801	11.5593	134.556	8.02344	8.76705	9.03867	5.83256	19.9547	15.0148	11.8272
12.4523	14.4684	8.90878	12.5192	5.40136	10.3473	9.93651	10.7416	8.67949	16.7584	10.2219	6.34061
13.9347	14.4649	10.0101	9.29132	7.31868	6.67399	9.39633	6.57547	9.0303	7.68726	14.0036	8.4918
10.3965	9.70192	7.07512	16.7781	5.23095	12.0464	10.6784	12.9113	11.7633	8.77096	6.05072	14.0727
9.344	8.05995	7.31308	8.81491	4.00792	8.24367	13.8997	7.8635	10.3709	9.09756	10.0891	7.78539
13.066	10.3333	5.78992	10.9616	6.65217	6.21127	9.31325	7.2	8.04396	10.2356	7.16393	7.50579
6.056	8.42751	7.24638	8.06905	5.84898	7.98084	11.9044	8.36709	11	12.5073	7.9852	14.2046
10.288	12.3718	14.1212	15.3002	7.26923	9.0202	8.9144	8.35537	13.5696	7.47758	14.1719	7.38057
8.86553	9.86344	8.19679	7.99045	3.888	11.3322	8.58824	7.57183	6.31203	9.38994	11.6947	8.67438
58.9702	5.51984	9.76412	7.85204	3.67485	8.24579	8.17308	8.12286	11.2768	9.12911	9.82927	6.98392
12.9322	10.1145	8.27839	9.2701	8.07692	7.59367	5.63497	1541.99	6.16762	10.6574	9.16007	8.8285
7.88462	12.8204	7.17497	13.8949	9.26866	7.7337	10.207	8.08571	8.91882	6.55882	8.53353	9039.88
12.6115	9.93979	5.56872	18.4269	5.97842	6.72063	8.24667	34.4533	9.63077	9.87619	8.26962	10.8147
12.4846	7.94043	5.89394	15.5902	10.352	13.3717	13.6137	7.08779	7.10549	11.1715	9.45875	9.65918
8.35802	8.94933	11.5089	11.3577	5.55721	16.7059	9.14118	9.51566	8.00521	9.8877	10.3	8.44636
6.93726	12.6565	4.79476	9.38182	6.58891	12.34	8.67052	8.47857	10.0857	8.66725	8.80528	9.53512
11.4779	11.4926	7.70341	9.18715	5.29345	11.193	9.92582	11.4295	10.9755	14.524	1067.61	7.15779
4.77654	11.4097	4.40256	10.6092	6.45692	7.49563	7.06866	12.599	7.8982	7.99425	9.59043	5.50444
10.3183	12	7.87823	7.84727	6.44426	12.7787	8.50219	7.55675	9.91354	11.9254	7.87429	11.3283
10.3222	10.8078	38.7911	10.3746	8.41736	9.82684	7.88419	9.49265	11.6406	13.7215	8.43284	10.5525
12.5955	10.8798	7.34857	11.348	5.6131	11.8534	10.1989	8.29801	7.86728	8.26667	9.54406	8.11894
9.10373	10.0054	6.19957	5.56082	8.32317	13.2443	7.06625	8.49432	9.85132	7.32948	9.55442	7.10245
9.00432	11.0777	3.66169	7.45865	9.03943	12.6699	10.6522	8.86111	10.9959	10.4432	7.2367	7.05208
13.5066	7.38333	5.48377	11.3663	6.72881	6.69111	6.87442	8.93647	7.47471	9.62791	8.12011	7.69103
9.76201	9.77303	6.39655	13.1582	8.28313	8.4139	13.0833	9.53219	11.833	9.40278	8.49575	12.8193
13.7283	8.73859	6.89083	13.8211	5.69333	9.96369	8.74561	8.55749	19.2909	14.3989	7.22342	8.66541
8.68286	5.95161	7.34884	9.42509	6.99303	12.6954	10.2388	8.54711	13.116	12.0787	7.27108	12.3154
9.20032	8.08125	6.41978	12.4914	5.91538	8	9.60236	8.02344	28.9302	5.92598	11.8708	7.94976
12.7831	10.2428	6.14984	9.72201	4.49541	10.6611	10.588	6.23574	12.7117	9.28111	11.9723	9.5908
8.04651	10.4371	9.14634	13.2075	6.29333	6.33824	10.1183	9.9483	9.00939	4.63677	12.5533	9.92412
6.93079	8.30137	4.76661	9.94064	5.98125	7.83626	7.03904	8.6125	11.2811	10.6287	9.88462	5.02299
13.1176	7.75097	5.03057	6.49378	5.27119	6.93653	9.51106	8.4106	11.8849	10.2175	10.6234	7.40764
5.99603	9.79545	7.448	18.9606	6.96346	8.58789	10.8886	8.14363	12.6578	12.7243	6.26142	15.288
13.3208	10.2089	5.77992	10.9531	9.78322	8.26695	11.1111	9.07937	8.75403	10.615	10.2358	9.2
6.36123	10.1741	6.811	8.12069	4.79459	11.5369	10.9623	448.207	9.37624	10.1509	9.35976	10.732
9.8366	7.73096	5.50187	18.0434	6.69583	7.59233	6.75907	5.95208	9.32039	9.52012	8.06481	8.75084
13.9785	12.0376	6.83525	10.2614	8.98522	14.27	8.2021	9.90515	12.8918	8.5339	12.1863	12.875
4.04152	13.1568	5.76923	7.72152	4.84528	8.80449	9.44	8.98319	8.25874	10.7305	4.69884	8.91824
7.86082	14.1023	5.65728	7.2267	8.64516	6.79467	6.75	8.5	11.07	9.26862	12.3915	10.1864
9.04511	13.1164	8.22396	11.7049	5.59504	9.04453	7.63607	11.8013	7.67045	10.4975	6.81402	16.8902
10.4183	13.75	6.81019	10.7949	5.63284	14.7863	7.62981	3.32936	8.38483	7.88953	8.59039	8.69565
15.0543	11.048	5.99605	10.0572	8.48421	13.0553	13.061	10.1655	10.7074	6.88235	7.43511	7.98601
14.9539	9.24309	6.94133	11.8496	4.23923	7.3357	10.4349	10.2781	10.539	8.87402	9.09455	6.76633
8.77067	11.2661	6.91218	7.34706	4.67033	10.2055	7.45926	11.0957	9.94737	7.14045	65.6824	13.4701
5.50951	8.12983	5.9246	183.833	5	7.69534	8.75414	6.27594	10.6109	14.2915	9.40407	8.59119
11.0069	7.8988	5.4876	10.1611	6.53868	12.9871	8.89529	12.1731	6.80426	8.67518	12.3124	9.87838
10.8182	20.8055	5.54832	10.9487	6.65926	8.84091	8.06452	8.51505	12.0405	11.5723	8.96482	10.0757
5.43304	14.0056	10.125	9.35461	5.0535	8.40088	6.72201	8.13374	9.8018	8.09235	8.0942	14.0573
5.9382	8.42136	5.72174	12.5595	9.13937	6.56093	8.0859	9.85714	7.055	10.2608	9.39716	30.7661
11.4968	6.9	7.18705	7.55031	5.46241	14.4645	9.97832	10.7708	7.90939	11.1193	7.07407	5.976
8.41406	11.3275	10.5599	6.5027	5.85321	12.9389	8.12793	4.76964	9.34561	6.01014	9.06916	6.72384
13.3374	8.35468	6.85581	6.49014	5.49583	8.23611	8.77352	8.21754	10.4759	13.6198	10.0756	7.66083
7.5933	13.9531	4.40741	16.0062	7.17241	5.16422	8.42208	8.19231	8.03838	10.7716	6.01385	10.7654
11.0983	7.43511	472.975	10.7249	5.79226	9.18039	12.1748	9.59472	10.2505	9.4187	11.4738	9.14286
13.4396	9.05067	7.76687	10.0955	7.74049	5.86792	14.5714	7.93182	6.88252	10.9089	8.74353	32.0528
16.1802	11.2199	5.95819	11.0659	5.4841	10.8305	7.12664	10.6245	7.67257	8.03243	6.65333	10.2254
7.19857	7.55917	8.00717	8.68398	5.73087	8.45246	8.50857	5.7541	9.86504	10.1545	9.27365	9.75781
14.3561	11.5909	5.52035	8.38716	3.30526	10.8634	9.55294	21.9416	14.5903	7.78365	9.39675	5.52925
11.5012	10.9368	5.65761	8.1493	6.07391	4.79572	5.69733	9.01186	9.71144	9.85901	9.21083	8.59574
9.21458	8.59524	6.90811	12.3611	6.61236	11.1172	7.9335	9.6052	11.7716	7.29083	11.9197	8.48936
9.04035	10.8997	6.71633	11.8226	7.52193	8.00596	10.5455	9.22977	6.59152	7.24373	7.644	5.33436
9.61951	6.30137	6.92157	12.1718	5.39423	13.9193	5.78365	8.73228	5.57983	5.59627	9.2236	3.87705
10.804	10.1762	16.8986	8.17699	5.43123	13.5619	11.5611	12.5025	9.41245	9.82353	8.22	11.7026
16.2077	5.78319	8.88525	6.84303	4.43888	14.6791	8.00284	13.7529	10.767	9.47328	9.51236	13.1381
7.40099	13.7637	7.45556	12.7221	6.91118	9.64629	8.27881	6.51449	15.3187	11.7696	8.4507	4.73629
5.6044	10.8342	4.87393	12.2685	8.32593	8.12923	9.58772	8.74091	9.3945	12.3562	9.72111	7.17857
12.1776	6.48954	4.58252	8.2365	7.42195	13.1921	8.35636	11.504	4.89851	8.79934	1739.06	7.90717
5.67474	13.6299	9.9879	6.93051	6.36207	9.6459	9.8359	4.8736	6.0471	11.7081	7.19728	163.493
14.4943	7.26065	7.2695	8.60645	4.95588	10.6043	8.30601	14.4459	6.77558	9.24938	7.45667	24.328
11.5313	7.18727	7.78968	8.33333	10.884	9.02551	7.30035	10.1704	6.27922	9.74101	8.15773	12.9348
6.8178	11.3289	7.39076	13.4889	10.3792	13.5331	8.98077	8.98851	9.33214	10.9866	6.54962	7.03306
10.0319	9.57881	7.69424	7.65368	7.2	6.35842	12.9419	11.2847	10.175	7.36798	10.4351	11.0268
5.54934	5.434	8.10876	8.22069	7.19919	8.23948	9.74014	8.10538	9.85476	5.57951	8.55	8.58596
4.70988	11.6185	7.85281	12.1215	4.66118	19.9497	11.2095	7.31191	6.82039	8.70428	10.6748	13.0873
7.10811	7.25449	9.99459	6.66379	6.852	13.5025	15.2639	9.77803	20.6381	22.6565	9.36725	12.2036
7.39423	13.97	5.50394	11.2968	4.40313	7.96907	4.80392	5.34732	7.41689	9.55015	12.5747	8.24734
7.96416	7.07321	8.32308	8.92823	9.0858	9.22476	12.5699	5.5235	12.5029	9.17899	7.66953	9.63128
4.75712	6.42162	4.79104	12.3264	10.6099	13.2771	8.64384	6.67347	10.4339	6.80315	8.54286	8.97358
7.67458	6.90959	10.1338	9.46296	8.27083	11.0382	9.15355	8.30303	11.4444	7.65253	21.3541	7.67631
8.79553	9.01672	8.62418	7.65041	7.2177	14.9377	7.2381	6.96447	11.4055	8.38247	9.87113	14.0095
8.03295	11.1041	4.32008	12.5327	6.06471	11.869	8.90033	5.74757	4.94762	9.21296	7.89865	7.24226
10.1067	10.9697	5.21118	188.022	10.1635	13.1301	9.56563	24.3442	7.96667	9.25588	9.44373	7.43333
7.02721	9.02658	4.96108	9.55469	7.39826	15.8269	5.25333	6.5678	8.66182	12.0572	8.81203	7.96685
1025.33	12.0597	8.84332	11.7553	5.53604	13.7368	7.58235	9.4593	10.8203	9.85106	5.9404	8.62637
9.97624	9.976	5.56845	9.47416	8.04265	9.44199	6.75776	6.83596	12.134	10.2773	563.811	12.4875
4.87461	9.36524	7.45238	10.4872	4.5784	10.4369	8.72785	7.02091	15.791	6.46711	11.044	10.131
7.29691	6.08213	5.67442	5.44325	6.70221	11.5578	12.563	12.3548	8.84627	7.77258	12.6649	6.93506
8.1	13.5387	6.1746	12.045	10.6893	13.3639	9.19388	7.84422	9.92362	10.1975	10.3705	8.35841
13.3125	10.309	8.73356	7.24038	5.05736	10.9381	11.3129	7.27506	11.0924	9.79608	13.0799	11.1171
8.28331	12.7766	7.13462	14.6646	8.08301	8.93262	9.79472	7.84789	7.20732	7.57627	11.1526	11.3888
13.6893	8.27273	7.99558	10.0748	9.66181	9.96538	8.57034	12.1938	6.94649	8.89583	7.98039	5.94979
12.1667	10.3138	4.6	10.1458	6.4526	6.60481	10.3568	10.3128	9.29839	9.72866	7.7284	10.8862
9.6028	12.4392	7.23651	8.77286	7.85124	12.1991	8.05699	5.95238	7.68992	8.65714	107.925	7.59206
6.75204	13.1893	7.31985	10.1203	6.63426	7.97541	10.2792	6.7381	10.3893	9.01546	128.885	6.83439
10.0636	6.30286	6.14931	6.56213	7.40327	6.96825	8.75463	4.19075	8.28881	13.3814	7.69667	7.72414
12.4281	8.39403	9.78279	8.24338	9.12097	7.9209	9.76316	7.67742	14.7911	6.51919	8.53752	6.30534
10.2073	12.8256	5.77778	17.3636	5.42692	10.1492	9.4011	10.8409	13.3694	7.65974	8.11792	10.1756
11.3444	11.4835	5.46907	13.5255	4.52703	10.2616	7.29208	11.7399	9.75124	8.17078	5.61144	8.93893
12.2963	7.93473	7.65341	12.1265	3.80303	5.63942	9	5.87002	15.427	9.26647	8.37667	10.7024
6.93939	9.67658	4.85685	12.693	6.70154	8.84932	11.29	8.38012	10.5959	9.00543	8.01617	6.5859
7.84083	12.0485	5.98519	9.50678	8.38728	6.84545	6.98237	9.62332	10.19	9.75231	8.07692	9.23675
11.4569	10.8464	7.30804	9.77391	7.27803	6.94512	8.98157	7.16134	9.14826	11.8305	8.75978	7.29851
4.25448	7.10119	5.31034	11.2186	3.90196	10.8504	12.986	9.13043	12.5993	5.77744	9.25153	7.82028
10.5802	6.73396	6.48511	8.75493	5.94378	9.34	7.96571	8.59295	6.08019	8.0625	8.85285	11.7799
13.697	12.9818	6.38178	13.0468	4.82258	10.8837	36.1212	9.61769	12.4263	8.70144	6.88612	8.63866
6.69618	7.71179	6.67609	11.0387	7.21739	8.12448	9.78926	13.3881	8.53896	9.94656	8.216	13.5919
8.58092	11.7973	8.03086	11.6037	4.12356	10.4158	7.27273	6.64815	10.612	7.31792	6.98132	9.15789
5.42491	8.3123	9.12698	7.869	5.65676	9.59259	8.63085	6.20152	6.19667	9.35248	7.18812	7.31963
10.0485	13.0318	7.96198	12.3873	7.31902	10.1313	8.23913	7.27124	9.48588	6.3435	7.83232	8.84685
8.25076	12.4972	10.7877	7.87748	5.49281	10.707	6.24227	9.46187	8.98611	9.6087	6.064	8.83984
6.22242	6.82353	10.323	8.24654	4.80682	10.3462	8.97044	6.82818	11.5833	11.5623	10.4314	5.89177
8.03015	10.7531	9.76233	16.2411	7.93861	8.90181	9.17391	7.56293	11.2367	12.5928	8.34472	11.4024
9.37234	10.3396	8.77866	8.11111	5.8259	12.0801	7.91549	5.31018	11.4181	10.5212	7.666	10.3089
6.68367	5.625	5.17478	7.55298	4.18182	6.75389	11.062	7.55851	12.1254	6.49048	9.20061	6.2527
9.47802	10.1346	9.19391	8.04886	5.26953	7.44203	8.64162	5.09745	6.71111	9.84941	8.40947	11.3333
14.7401	8.65489	5.76904	6.81392	6.68807	8.48276	6.79365	5.74739	13.3539	12.5285	6.21756	13.5688
8.79964	11.638	5.57143	8.73995	4.13458	7.66798	8.29283	6.69945	7.68976	8.76081	5.17436	11.6625
10.0769	9.46713	7.40183	12.953	5.16667	10.0844	9.78495	7.56173	7.31419	6.98626	8.20062	5.87419
10.5731	6.68636	7.83565	13.5568	6.90283	8.00296	8.96761	11.4219	10.2717	8.22509	5.9746	7.46866
9.63855	6.92429	183.329	13.7738	5.45093	11.7297	6.07212	7.70811	11.0042	12.3554	7.45517	6.70968
8.78457	7.38525	9.03676	13	8.27213	12.9976	8.90789	8.17954	12.6475	9.55721	8.88608	10.0714
11.7735	5.36275	8.27137	9.57996	6.06557	11.5413	5.52166	5.67734	11.9833	8.68024	11.3308	11.2838
6.98588	6.80801	5.35161	9.09309	5.68241	7.3716	7.37798	7.70386	4.95489	10.7492	9.32028	31.9298
5.42945	12.0262	6.38095	12.644	8.6092	6.42141	9.90374	6.85612	9.39417	11.6462	8.22195	12.5633
14.4481	15.041	5.89933	8.24129	7.98837	11.6351	9.78947	13.0865	8.10352	10.2708	7.96262	11.8391
9.84825	7.912	4.57143	8.582	6.67782	9.4871	8.37475	10.6235	8.85567	8.23413	8.3609	14.7266
3.26761	6.22609	4.78323	7.28448	4.23901	10.6502	9.23753	9.90625	7.38202	12.7461	9.56534	6.57917
5.85171	13.0479	7.55594	9.70881	7.03016	5.77538	9.18919	9.50123	6.1326	7.39055	7.335	8.86222
10.1462	5.2918	10.2969	6.93434	19.6407	13.0341	9.08377	6.75318	8.14894	9.42929	8.3557	9.28834
13.152	6.96337	8.7148	9.66071	5.85096	11.6069	10.1684	8.71511	8.91054	11.9974	12.3123	9.68119
7.06226	8.23505	7.33816	8.19192	4.83792	6.59694	5.74032	7.66837	6.92385	12.1586	6.15464	13.1754
8.30497	10.7074	5.45973	10.5669	9.79808	14.0739	11.3043	4.95278	11.0029	5.42756	12.4474	13.9
11.9844	12.3217	9.18561	11.1643	5.76119	7.7113	8.49433	12.54	10.6773	7.38095	10.5492	5.89752
9.39514	14.3216	6.30097	11.2527	5.93109	7.00346	7.84098	9.47951	15.9404	5.82922	11.135	214.267
13.3314	11.9248	6.24583	7.3299	6.62109	7.78776	4.76608	8.87338	11.2605	14.8894	5.32189	10.4643
10.8901	13.3171	3.80882	8.43902	11.8978	13.598	7.9382	8.28117	17.3786	9.1763	7.19355	144.17
7.62573	6.69877	8.80755	6.46154	4.58333	11.1856	8.87365	5.48884	10.6518	12.9709	11.0453	782.635
13.3664	7.63973	5.91156	9.04013	3.97417	12.7255	6.98352	13.0637	6.96552	5.41481	7.67949	13.8753
8.76768	10.2751	6.56126	10.0114	14.3981	8.23511	10.6219	7.0057	9.5049	7.1066	7.49538	8.14983
11.0296	5.62571	5.68797	10.474	6.11389	6.28755	12.3505	12.0566	30.3088	5.00983	7.04706	6.40357
5.21117	9.139	5.15464	6.82209	9.52966	8.06695	8.44475	10.0052	5.93671	7.09626	8.96893	8.46182
12.7206	13.8157	9.0354	19.5128	6.33202	7.98724	10.0851	11.4185	7.85955	7.30732	7.94295	9.29236
10.2139	11.3924	7.06991	8.80345	5.77994	7.44785	10.8524	8.81132	5.28372	5.42378	8.05128	9.70284
5.08117	9.19164	5.78313	15.1221	7.49383	13.2938	8.63836	12.7954	8.59701	5.18945	103.316	6.35455
12.2441	7.76892	5.8978	14.1982	8.43662	11.4298	10.2832	6.31285	14.4812	6.87624	9.90365	1172.2
10.6103	12.3762	8.92176	10.1818	5.66187	12.7654	6.49	10.0613	13.8468	9.57087	11.8207	10.228
9.95013	12.6818	6.80398	9.96809	4.51903	12.4836	10.03	8.62707	18.9546	6.50766	7.59767	6.34241
113.619	12.4275	5.71329	10.3987	4.73571	9.61421	8.14846	8.27881	10.2604	14.2	8.50333	7.69838
13.1971	6.01946	5	5.98276	8.04762	11.4566	8.39326	86.3065	21.4792	5.77907	7.58065	9.61468
9.36792	7.78601	6.74946	7.12987	10.3128	8.94697	9.15789	10.0116	11.6589	9.13677	9.62573	7.45052
9.09641	7.85714	6.09278	5.2815	7.05948	10.2005	9.76435	12.108	11.6847	7.60339	9.8037	8.87226
11.9764	6.79346	5.99487	7.37792	10.9758	7.63505	6.36935	11.295	9.91146	7.33411	6.95122	17.679
6.15414	5.74251	5.35824	6.75	4.96	11.049	9.86798	8.26157	8.59701	11.1473	21.7178	12.4469
5.46608	10.2305	10.0959	8.82937	6.22616	10.4541	6.89297	9.7013	11.1156	9.17252	36.7041	23.0987
9.47908	5.50992	5.31405	6.4163	7.69871	7.05323	5.84926	10.2848	7.97895	9.12683	6.98522	7.29978
10.9538	9.07407	8.70951	8.38475	9.39048	9.65337	5.74706	11.3249	6.48667	7.72043	11.7357	8.73585
7.69811	12.0475	8.26384	10.7663	4.36364	8.29154	5.8853	8.68284	25.1353	13.38	8.632	7.45146
6.88429	18.8299	8.25061	19.4567	6.41748	8.97087	6.61925	6.16803	9.13452	9.5	5.76087	5.0694
9.53282	9.04839	6.48355	6.56303	7.75166	8.11002	8.32784	9.63672	7.375	5.39089	8.27919	8.94972
7.15984	9.05581	6.51071	6.2887	7.38557	11.2591	13.7718	8.16561	14	7.94966	7.03644	6.13547
11.6095	13.0628	4.05263	13.0025	6.19245	11.7822	6.79875	10.087	7.11576	12.8426	8.22973	8.58219
12.7296	8.74766	5.97015	9.01509	103.605	7.39085	9.68562	9.39865	12.1307	9.8755	82.9315	8.56884
15.0573	13.4041	6.38682	8.93333	5.43631	12.2348	9.41983	4.78769	6.05485	8.56262	7.61424	33.7597
11.6241	11.9579	6.38462	6.11628	7.88276	10.6116	8.64407	8.37075	11.9829	6.36189	8.90998	106.126
8.39833	9.39525	5.71429	9.10417	7.36932	6.56849	6.07037	9.58633	8.50965	11.8501	9.31959	11.8621
11.3718	11.7553	10.0082	10.0933	3.92818	11.6955	6.66814	9	8.44681	7.25606	10.992	12.8763
6.93921	9.9894	2.59684	10.55	9.02734	10.0443	9.81115	9.58182	6.78317	9.47368	8.88889	9.71495
12.2196	9.48214	5.14286	8.02521	5.73714	7.75798	12.2009	634.661	8.4	8.00866	5.21805	13.1532
7.4497	6.87351	10.7492	8.90988	6.67517	6.31952	7.46309	8.03374	6.19786	8.41711	8.29814	10.3129
10.1987	9.95165	8.34969	10.2545	4.6185	11.2314	6.42083	9.75141	8.61661	14.7684	6.51055	11.9246
7.69806	10.107	7.86179	8.20657	4.85376	13.5102	9.15991	9.44012	24.7568	8.14489	9.80342	9.02308
9.28108	9.22672	8.61566	9.16017	3.46094	10.4739	7.11321	9.74551	7.8288	5.14566	71.9384	10.8076
12.4087	7.09274	5.51724	10.7786	5.51374	12.1462	10.784	7.71062	9.34238	10.1839	8.50955	10.0324
12.3217	13.2737	3.93333	11.1667	5.10606	8.77045	11.1676	8.96791	13.0924	7.97885	9.97834	7.89373
6.6092	6.37091	6.49299	7.52469	4.85476	13.9177	7.09677	7.03018	11.9897	8.67133	8.7207	6.84821
8.0283	11.6456	7.06614	8.35106	9.14047	13.3782	7.96059	8.14769	8.97358	7.9094	16.2331	10.9816
6.46108	10.3179	8.64982	11.3371	5.32329	5.87109	11.9758	8.29284	8.9697	7.8582	9.11133	12.3796
12.6568	9.23707	5.69764	9.3198	8.33495	7.50859	10.0649	7.76303	6.56371	9.34183	6.90893	8.29032
12.8514	10.4081	4.96324	7.93254	5.77405	7.56913	10.6992	11.0622	11.8824	12.379	8.69382	6.36277
9.34545	9.7974	6.52159	11.6825	8.33645	9.42105	11.0306	6.17722	15.2403	6.55185	12.5023	11.954
10.2308	8.62241	6.66038	12.0174	9.68902	7.28798	8.42025	7.82014	7.40102	8.93961	8.79747	8.93995
6.33115	9.04408	6.18957	10.4195	7.50323	12.1527	8.93493	6.82306	8.46054	12.6168	9.08039	7.85405
6.32759	12.1579	9.50337	11.5759	5.84133	10.5782	9.50641	10.9558	10.0329	7.5477	10.25	10.25
6.1281	7.58777	5.39453	13.9506	6.83544	11.287	8.45266	9.28649	8.312	15.7238	8.6682	7.13521
7.67901	13.8033	7.46358	11.0855	5.00249	9.55046	8.3026	7.22951	9.74884	4.97546	6.27366	13.274
10.1675	14.0308	5.60777	6.73684	6.54452	7.52459	12.6926	7.43728	10.1057	9.19476	5.23951	9.8975
8.5765	10.5337	6.7619	5.61538	6	8.79494	7.83188	7.05446	4.45865	7.25561	7.61272	10.4592
12.8889	9.83704	6.48364	10.7587	4.61749	9.11264	10.8477	8.15443	9.30275	9.20414	11.6216	8.57111
7.65344	11.3554	7.00331	10.5353	3.85315	8.57267	11.3365	7.62534	11.2136	11.6333	10.2408	8.54525
6.02747	9.92053	4.97297	7.56425	7.08728	7.40871	8.52035	7.10957	10.2573	14.5647	9.64148	10.5065
10.5959	8.25882	6.48281	8.63445	5.44917	5.40078	6.78492	9.20139	13.1688	8.51587	7.3783	11.5995
5.20563	7.46945	4.51557	9.30321	5.5132	12.0289	8.70428	9.92334	11.1224	7.9863	8.87019	8.25937
10.7457	12.7595	5.31034	10.4312	6.89163	8.87645	9.72332	13.5312	7.26459	10.361	5.17368	6.72477
9.23237	6.02025	5.79271	9.0692	7.50874	4.97714	9.11864	7.34071	14.3125	14.9733	15.2431	11.2975
7.01935	11.8973	4.98214	11.1962	6.9914	9.34395	8.32	10.5391	6.77228	11.1441	10.5519	16.3599
5.91005	11.3571	5.61672	10.95	4.99495	6.09626	11.8404	5.63212	8.81699	8.97638	10.3929	8.23643
10.148	8.06667	10.3904	7.95212	4.85512	10.2526	8.15	10.3458	8.27394	10.1286	8.09024	8.45714
12.25	6.96256	5.30224	13.046	5.11111	6.71257	10.6302	23.6442	10.6962	9.07583	6.84989	58.0064
11.7335	15.1651	6.23853	6.85782	5.57827	5.30421	10.9	5.2233	13.9793	6.52186	12.5806	7.78214
12.8629	7.18947	6.33005	13.2779	7.64723	9.33023	9.08282	7.53173	8.42905	9.15345	7.30131	8.63158
11.3634	12.0098	4.02885	8.13284	7.38929	6.37466	7.92857	8.98406	6.83427	6.56989	8.61868	8.36797
4.99138	12.1502	5.44444	6.92643	9.1036	5.84028	9.40461	5.95146	10.5655	12.3699	4.56114	5.48466
5.23276	8.3716	5.2716	9.17098	4.5878	6.18952	8.70404	9.33081	11.5984	11.6914	7.86364	11.9555
10.4444	14.0287	8.12338	7.9303	10.9251	6.13968	8.44444	14.1952	9.62046	11.3198	11.0199	6.93538
17.9201	8.71296	4.77717	11.207	5.79634	13.064	8.89486	8.96535	10.6847	7.4	9.92714	7.27629
8.56102	5.73978	6.36047	8.1987	7.2459	6.88427	9.09792	11.991	8.09943	12.8849	14.2415	14.0368
7.26934	10.0801	6.67704	6.77805	4.91119	7.31568	11.0101	11.7202	12.0372	8.94085	8.17037	7.98425
6.65248	13.516	7.96667	9.29978	9.11905	15.0391	11.6681	4.64173	8.08661	8.17066	7.03203	9.3945
10.1541	10.6026	9.28939	9.42237	5.41575	7.7723	5.41756	10.914	7.82551	10.8791	7.96218	8.24771
11.5155	13.3738	5.04484	10.3155	4.10236	10.9831	7.33466	5.07805	7.8863	11.172	5.56995	6.80453
7.8	11.4975	9.71789	8.73913	47.3502	6.26679	6.63232	12.0305	9.79899	10.4104	8.47917	10.0594
10.427	8.57993	7.21792	9.17531	6.10938	8.09605	9.17778	10.6444	9.43875	7.28836	5.51632	7.9145
6.25094	6.12706	8.87544	12.0169	4.72126	6.26789	14.6034	5.97213	8.8833	11.5319	13.2156	14.9674
12.5296	9.90244	4.67222	7.0615	7.45879	7.60928	10.2533	8.58763	10.3029	6.49655	8.37339	8.58469
7.49623	9.20521	7.35484	9.34559	4.01434	9.07014	8.29538	7.64017	8.27273	11.8435	8.15771	9.94253
11.2154	10.4692	5.12136	10.0822	5.38756	7.12648	6.00509	7.31169	8.25862	10.9703	7.37183	8.80224
11.109	7.47143	5.52245	8.69846	6.06472	7.82609	10.6443	6.17495	9.08455	7.52925	7.0456	10.6788
10.4656	7.67474	8	8.42105	5.83854	12.0488	7.77852	9.05738	6.0493	7.53266	5.34639	77.8682
7.44592	12.6	4.04933	7.8013	8.77447	8.58257	5.55882	8.27419	9.7233	8.04348	7.00698	5.11017
9.80446	5.0458	4.97899	11.7962	7.04348	8.11634	9.6	7.94749	8.31556	6.04396	6.57516	5.38672
12.6351	5.82131	7.15599	6.94334	6.78736	9.49906	10.5185	9.74737	6.62642	7.58744	9.1618	12.0226
13.3826	7.6631	4.59016	7.83333	6.89003	8.1551	6.91339	8.58195	13.4011	6.02204	9.43662	9.45833
5.50327	7.95614	5.5978	6.68387	10.4802	9.47666	10.6978	6.35475	9.63415	7.83733	8.63679	8.07475
9.73121	13.0517	8.41292	9.8375	7.58848	11.725	12.4389	13.5503	8.27861	8.31304	8.83008	6.84358
6.87255	7.24735	5.49367	11.9	5.44872	7.4	9.75989	13.5244	8.48276	6.80663	9.27803	10.606
13.8227	4.22449	9.07992	11.45	4.64968	6.03922	9.97516	9.18777	13.2689	6.66972	11.3975	8.4254
11.6269	8.31266	7.72779	10.7787	5.86471	8.11736	12.16	5.82573	10.0296	11.5368	6.93146	11.8885
11.5642	12.0085	8.44195	9.03253	6.6817	13.6345	9.63462	6.73171	6.05988	62.6644	7.71688	9.79803
6.52195	6.32512	5.64634	10.6881	5.71691	6.9723	8.9324	8.57506	8.81375	7.38462	135.125	10.8719
5.62099	10.6476	8.7	10.6134	4.62198	9.74606	9.36047	5.3937	12.898	9.78299	7.41457	18.5288
4.05102	7.4875	6.94626	8.23019	4.83628	9.88259	9.01897	9.42005	10.5184	9.6747	12.7452	6.93235
11.3501	12.0533	7.625	7.11875	6.39907	10.8763	9.64362	6.98431	9.88119	10.4053	11.3487	9.71841
13.1738	13.1436	4.82749	10.9128	12.277	6.26408	11.5798	10.6845	10.4146	7.47871	9.81319	9.83251
11.8136	7.87871	7.58209	10.5032	9.97619	4.98936	8.20149	7.26591	7.29582	12.7402	7.928	8.61321
8.06786	11.0598	7.01639	8.90071	4.832	11.7193	12.101	8.21905	6.6569	13.3498	10.0737	8.80864
8.73379	5.76966	12.2462	8.29268	4.26302	10.8114	7.78405	9.90968	7.23711	10.8568	7.8125	7.42586
13.0259	10.835	6.06085	9.28198	5.94693	7.40132	9.69194	10.2955	6.89433	8.2046	10.0244	9.61079
13.4794	13.0695	4.85231	8.77419	12.7493	12.3622	7.36643	6.93633	13.6761	9.96203	8.62269	7.23485
7.30709	13.6952	4.96748	8.88032	4.66265	11.5406	8.32082	8.37931	7.37297	13.2213	6.56098	5.81062
6.19512	10.4958	6.27409	11.653	5.77966	10.6438	15.9128	6.66514	14.8602	11.0048	7.55585	9.82456
10.0107	11.6794	5.96875	11.1571	5.39623	9.00455	9.06579	5.50581	11.022	11.1625	8.61165	9.99327
7.15862	10.7056	5.60084	10.6489	6.56322	8.75064	9.75216	9.63834	12.9711	11.2876	9.58994	13.6687
5.48026	6.07826	5.57583	11.5246	5.04348	7.20397	8.28272	11.8543	8.09547	9.0625	6.63793	10.0637
12.593	6.07574	7.2314	7.03774	4.74678	6.22604	7.687	6.40336	10.4558	7.82807	8.94637	8.62974
6.80126	10.6126	9.06158	6.1632	11.0286	10.4975	13.9286	6.33333	6.57878	10.45	9.17222	8.09836
13.7604	6.77155	4.99385	11.4596	6.6943	6.15152	11.7676	12.5187	10.5386	8.5539	8.29747	10.7013
12.2985	7.0178	7.19157	10.0872	5.6711	9.68158	7.71619	9.21118	9.67782	7.03125	7.88202	4.89487
5.58307	13.2564	6.48228	11.2617	24.8867	961.329	10.7344	10.1969	7.601	8.5	7.96371	11.2573
10.4303	13.7806	5.23494	7.06098	4.82699	10.0286	8.51948	10.4855	7.04392	10.8361	7.24765	8.36396
12.6214	8.04231	7.34748	10.8018	4.98086	7.51402	12.854	8.86905	8.4918	6.93478	7.07015	6.04436
5.41963	11.7246	4.2191	6.33131	10.4202	12.3828	7.125	13.4356	6.28571	23.6467	8.73568	5.59639
11.7932	8.51852	9.48148	9.36	5.60465	11.7373	7.73184	8.94737	6.34078	6.14397	7.62253	12.5682
10.0896	9.73926	7.43893	13.3111	5.64583	12.5325	6.12439	5.51635	13.1356	7.01899	7.07744	9.42652
6.02119	13.2044	5.4481	9.15612	10.243	7.96134	8.29494	7.20571	7.58586	6.53461	10.0034	10.6311
9.96186	12.2272	9.07561	13.4838	5.96622	8.61702	13.0375	10.1024	15.8446	7.19484	7.51275	9.13201
13.0752	5.51752	5.58231	7.87143	4.71705	5.13031	10.2278	13.3916	8.23962	8.38019	10.8912	13.7202
17.7253	9.92042	6.19599	253.376	8.55241	7.71308	6.23596	11.2667	6.09904	6.08638	8.48561	6.4876
8.94118	6.73466	7.80482	6.45882	3.77508	10.7523	8.39623	13.6535	9.45868	9.24	12.5198	7.52018
9.99065	11.563	8.86885	22.5895	4.44231	7.01124	7.74462	5.22464	12.3841	12.2687	59.6552	9.22802
6.92605	11.768	4.93571	11.7955	6.16599	10.1484	7.82707	8.97315	11.084	9.65043	10.087	7.33239
11.6749	12.246	6.37638	6.91291	5.01357	11.5909	10.1624	11.6823	9.67869	10.7512	8.39855	30.5063
7.6178	11.0441	7.54745	9.70511	13.2717	7.88038	7.74916	10.0854	9.13806	13.6676	7.67109	3764.3
16.0227	6.30123	12.2555	19.0547	12.9705	6.13495	7.9932	10.2045	11.8875	8.02868	7.80314	6.15517
8.29859	9.78832	7.58275	7.57713	5.81481	6.43038	6.85096	7.76392	8.03158	11.5262	5.34694	25.2727
13.8235	11.7139	10.1674	48.0222	5.04167	9.0738	11.6814	7.1236	6.75269	11.4256	12.3233	12.9811
5.55773	2277.57	6.96071	12.6992	6.82979	10.7286	7.22791	8.16804	8.01316	9.77311	10.9306	9.76471
9.08	7.12896	3.75122	10.3237	5.36471	11.9702	10.2902	8.89247	12.8125	12.3972	11.1503	19.494
11.3679	8.97595	7.70694	8.86717	6.17089	5.65314	9.88952	9.20647	11.9641	7.02841	10.7371	5.67016
5.36364	10.157	5.62946	8.7431	7.91304	11.2522	8.92038	8.80535	8.53287	11.6853	11.4851	19.7762
10.3522	7.33537	5.52489	8.07745	12.2671	10.8778	11.4073	11.1343	9.78234	8.15825	7.63085	9.38298
8.12236	22.8301	5.83841	9.27368	6.1173	8.10638	11.5631	7.7871	15.5346	8.16592	6.14286	7.42105
10.7516	6.08923	4.87674	13.1929	4.61847	10.6732	8.27078	13.3825	7.92739	26.575	9.46851	6.96519
10.0497	7.54046	7.19298	9.2851	7.0226	10.2043	9.33245	8.74897	12.4403	8.11304	10.6895	11.1715
8.50403	10.6535	9.23871	8.85593	6.67105	11.6789	9.27077	10.2706	10.5869	9.76201	5.64671	8.60976
8.13929	8.86376	5.70238	11.674	5.57746	9.51792	8.82826	7.60829	8.90616	8.43704	9.53376	9.02457
7.948	11.1292	7.78027	10.904	5.06497	1706.13	10.5233	12.1625	12.391	9.93373	8.16228	11.1453
8.36111	10.2049	4.34661	7.96491	3.76178	8.32635	6.67397	6.83513	7.84184	9.17355	6.9023	15.8351
13.9725	9.14079	7.00311	9.20833	7.30932	10.0966	10.0185	10.3266	9.52941	7.34946	10.3841	9.20109
10.6371	8.44242	8.13397	7.11814	14.5226	6.37783	8.33548	13.7	8.74021	14.2527	7.82558	11.4917
13.4784	9.04952	7.61584	7.45794	5.29327	8.30667	8.98923	10.1746	14.9188	11.5344	7.49673	8.95434
9.55118	15.0531	5.90217	10.2674	4.16593	10.8202	10.864	8.45455	6.91393	9.36923	12.2051	8.23294
10.6911	6.70425	4.94398	9.47668	5.14894	14.4093	13.0075	12.2203	12.4803	7.16018	9.20698	8.72561
7.65035	6.57604	5.81787	10.6766	7.32132	11.4025	7.61538	7.8872	7.3299	4.85542	7.77926	7.57214
12.8358	16.5138	16.1507	6.67149	7.02506	8.84332	6.91419	9.72772	7.28049	12.4123	11.8776	11.283
12.1903	13.4888	13.4384	9.21739	4.91935	9.74638	10.17	14.274	5.8913	6.56954	5.75478	8.25775
9.34909	7.86174	6.59807	10.6192	5.37247	5.71739	8.62869	6.95305	7.56748	14.2876	7.73319	9.81593
7.05997	9.00826	6.77889	8.83824	6.23264	6.01202	9.11924	7.20495	5.65746	6.42935	7.66755	9.5197
8.1281	6.13895	10.2757	8.61176	7.36438	7.42623	8.96667	6.05844	6.07059	5.26059	8.83186	15.939
12.6909	10.4581	5.56637	6.70345	6.44783	7.54118	10.5117	9.20755	13.0675	11.3418	6.8089	11.4536
15.8025	10.0374	7.82517	26.4658	4.91379	9.42561	6.43956	8.62	13.9608	7.3	8.69488	6.22101
9.68923	11.737	3.8522	9.90534	5.54656	10.2255	8.1519	11.2877	5.98246	7.82738	7.14634	13.3562
4.83694	12.2612	6.32692	15.7492	18.3351	8.26404	7.78462	6.26303	8.81407	9.93952	9.50658	9.69686
4.06441	14.8675	10.2005	144.281	7.87277	12.6059	8.93636	7.76316	8.74638	12.9062	7.79379	11.5517
7.49901	9.70513	4.22674	8.97041	10.2272	5.69825	12.0743	8.14851	9.14902	16.1597	9.87454	11.7517
19.0936	5.76059	6.88539	7.19601	11.5993	8.8604	9.69198	7.45583	13.6946	8.09125	6.27055	9.41611
7.86687	6.34796	3.93141	10.0795	5.77643	7.08434	6.72727	7.67516	13.0133	87.2268	7.85871	5.26347
5.11066	11.8694	4.61824	13.3879	6.58824	8.9934	8.49606	1869.88	7.2479	6.73826	7.01734	8.55707
13.9137	10.9184	8.50883	7.35185	10.237	6.6374	8.79032	6.30685	14.1197	7.09251	7.06135	5.42358
5.09796	3.52915	8.8318	23.6078	6.10453	9.09192	9.85891	10.5197	13.6023	7.45455	7.64987	9.45783
5.59115	12.6271	9.27893	9.02422	7.10875	6.79808	9.30909	6.11149	8.58362	9.90523	10.8947	8.20064
8.19807	7.54783	7.03721	11.7067	5.50454	7.24519	7.87342	7.02933	10.0496	6.7033	8.73171	7.42797
6.04278	13.2604	4.61593	8.015	6.51444	8.54717	146.25	8.07645	8.56198	10.8095	10.6004	9.55593
5.23108	8.08462	10.7148	10.8858	4.62334	6.21613	8.51691	7.85477	5.00952	8.72805	9.86353	9.68693
8.7992	7.86284	6.80051	11.783	8.3027	8.75562	8.7983	8.60778	10.3445	10.3702	7.29505	14.8089
5.00289	12.2257	8.9919	10.6061	4.52183	6.94382	7.07911	27.8398	6.39211	10.4362	6.93897	8.14931
9.73397	12.9203	5.77959	9.20413	6.20451	7.57692	9.78092	6.95026	6.71518	8.17571	9.21237	9.05344
12.2795	12.2294	4.93684	8.91824	10.2771	11.6818	11.2972	8.11899	8.07586	15.1574	7.79396	14.155
12.6114	7.82689	6.87867	9.96104	3.23701	10.5073	8.68199	6.79936	9.96939	10.6632	11.1286	7.655
4.62735	5.69157	7.62814	14.5842	5.90698	11.9383	7.65995	10.1306	7.14467	25.7095	8.65895	6.73438
8.53526	5.10204	8.04487	8.39459	9.62424	11.6145	4.73897	11.238	4.90722	7.75758	8.44628	11.9418
5.73401	6.62745	4.61171	9.71707	6.81366	9.6176	8.26966	12.5335	9.62362	11.0434	8.86657	8.27228
12.75	9.7623	4.74101	10.958	5.27245	7.7386	8.16901	13.3578	10.3308	11	7.17576	7.66575
14.5192	11.953	4.15169	5.95904	7.33696	11.0304	8.98485	6.61619	23.1208	9.03279	8.1164	8.60902
6.55853	10.7405	5.01242	16.3323	4.87302	8.79599	9.07051	11.8661	6.82192	9.44131	8.71691	23.6599
9.19758	5.71941	8.18824	10.1696	5.4	6.41634	11.6935	10.5666	12.163	9	6.65096	8.67506
5.18876	11.4633	6.89177	10.2545	5.74065	14.9046	8.74178	7.61644	15.8434	13.4412	9.59727	11.0963
6.28947	13.4245	5.70261	9.5451	5.18113	6.9084	13.451	8.27926	12.6212	7.78555	8.04861	11.9896
8.13962	11.8551	10.6846	7.84158	4.85954	7.45378	9.79643	5.025	8.77778	9.11005	6.83607	5.72099
12.7128	11.8638	7.37278	10.6224	8.07907	11.8905	10.7065	8.3445	9.30097	8.55891	11.1047	10.0568
14.457	8.97404	5.80831	11.1898	5.66092	7.68519	13.1019	6.11811	12.9234	10.0914	9.15344	14.7512
8.22963	11.0773	9.98634	10.5325	5.81498	8.29004	7.13058	12.5706	12.8045	6.15451	10.3539	9.61404
5.01672	11.1006	8.81707	12.6621	7.56	7.80405	9.63824	8.60486	8.33186	7.54949	8.92496	7.97101
13.2755	12.0109	8.60968	7.35979	8.63492	7.16733	6.06957	8.83176	10.8093	6.86186	7.52802	5.72109
9.88811	6.3067	4.08023	201.48	6.75067	6.81599	7.33523	7.82803	13.1525	11.6268	7.44602	17.215
8.31034	4.46369	7.78682	7.99502	4.18386	6.53409	9.9234	5.37585	12.3309	8.84483	7.87166	10.9631
10.3459	9.8	6.20455	9.47603	5.80995	8.64431	10.5425	7.83072	8.16398	8.96746	117.699	8.15842
12.573	9.07821	6.8777	9.58692	3.48308	10.8854	13.2151	8.50132	13.714	9.45152	9.31707	10.9139
10.75	12.1811	5.46369	11.0167	6.45809	9.51724	6.06015	9.65464	6.2809	7.73247	8.99259	11.2956
9.10566	9.32482	5.21246	12.4349	5.57349	16.9505	8.17483	8.19886	5.3663	11.8468	10.2464	8.21359
12.867	11.0174	4.91833	7.71676	13.1488	7.09174	9.98077	10.7041	12.2712	9.76991	8.40487	13.3568
12.934	13.2681	6.36471	8.81941	6.13271	10.4868	10.0951	8.89575	5.89644	5.85535	10.3633	12
8.48085	2235.72	4.89881	9.5097	3.62411	7.00629	11.9958	9.66295	27.4035	11.7811	11.4562	10.6083
14.169	13.1695	7.85806	71.8462	8.0774	8.9644	10.6203	9.72603	13.4328	9.32669	39.8112	9.8932
12.9862	11.3062	7.19595	10.3785	8.46748	9.23485	6.09737	12.0185	7.65556	10.6859	6.98555	13.5871
13.0973	5.13415	5.48562	6.251	7.26523	8.34135	12.9882	8.61404	14.1775	8.79928	11.2459	8.05828
6.23898	13.1844	28.05	10.084	4.26772	9.30623	7.90625	7.17969	9.95238	18.2381	8.7125	7.20631
13.2415	12.3103	6.98214	10.25	5.26484	6.5443	12.1373	6.75231	4.53175	9.40278	13.1459	8.41065
11.3377	6.67055	8.47556	10.4435	6.89767	7.8855	9.67715	9.47561	8.92391	8.6846	5.98089	16.214
5.38462	12.7321	5.9243	7.96276	6.04054	6.91964	11.929	10.4101	9.96837	10.1519	8.41408	12.3412
7.85163	8.89008	5.41916	5.74586	7.78431	1036.88	11.8132	5.64865	14.3769	8.10781	8.52646	14.8444
5.16081	9.31774	5.57559	6.21802	11.515	11.2642	7.78858	9.69643	14.7492	7.31944	10.73	11.7845
7.57143	10.5366	22.5688	6.89251	5.91686	6.00813	6.59649	7.74525	7.71742	13.7651	8.18966	5.90704
15.2188	8.28571	9.71066	9.98625	7.80588	9.59487	17.0347	11.9815	4.94203	9.24242	12.646	11.5977
11.677	13.799	4.77667	7.53985	8.61086	7.92035	8.52344	5.38663	6.56425	23.5115	21.2297	213.619
10.8164	5.95302	7.09848	6.57441	8.99638	13.9088	9.25976	13.8046	11.2095	8.37234	8.48307	11.8732
6.55132	6.6302	101.876	12.2622	5.16802	7.61654	10.8401	9.92727	5.23839	12.4069	8.72277	11.5062
4.57851	6.85737	4.47674	8.475	7.57399	7.27219	8.65796	9.59722	68.658	6.49441	11.769	26.0663
10.5164	10.7364	9.93213	12.4	6.08128	10.6062	7.12389	9.06158	13.1762	10.1379	9.73759	8.82264
11.3843	12.6423	9.42671	9.77869	4.89103	8.05217	10.4144	8.63022	13.9756	11.0661	7.40123	7.77079
8.096	5.76449	7.62032	11.072	7.2397	11.6377	9.09936	8.1903	5.315	10.1295	10.8121	9.17056
5.00244	5.42326	8.97111	10.7152	7.85846	6.57957	7.05722	6.61494	12.6301	9.80471	9.76945	7.84211
6.92453	12.418	6.06038	16.7974	3.87931	8.92079	8.34106	9.53456	13.3505	12.7834	9.44324	4.64041
9.11706	7.56044	18.4356	13.3899	7.91958	10.3348	7.70254	8.1216	8.72254	8.01705	10.7105	12.1725
9.95475	12.1818	6.64151	7.65517	5.39779	7.80909	7.94212	10.6741	6.12155	12.6182	8.15419	10.024
6.86923	8.48139	9.47664	9.95037	5.42925	13.2453	8.94271	6.72754	13.0121	12.6586	12.3707	21.1349
9.08974	6.0243	10.3686	10.5671	7.05164	12.0414	9.03153	9.9485	7.54029	8.97931	7.03509	9.10976
10.5263	9.495	8.81195	11.0628	6.41623	8.07818	8.5813	9.31979	10.5	8.64039	7.97635	7.78378
6.28339	6.54505	6.71197	9.49584	4.66259	6.27409	14.4408	9.32075	17.4857	7.61638	10.4203	9.19072
5.48375	11.4987	5.21795	24.1089	4.21572	6.76946	7.32548	6.23464	10.2073	8.36214	9.16905	12.0189
10.2027	14.098	7.21162	13.1658	6.60215	6.88367	9.89894	8.64269	5.89535	7.69737	119.602	8.81651
6.95055	13.2308	4.17355	12.3887	11.7789	11.8556	6.08408	8.25293	13.5272	8.70872	8.86104	5.92857
5.90385	7.9375	11.0867	11.1272	7.90361	11.3635	9.18015	12.9698	125.858	7.3869	8.42138	9.62332
9.49085	9.79736	113.06	9.32143	5.72763	11.2676	10.7236	9.82282	15.748	7.13422	8.36013	9.57749
14.1066	11.6661	6.65333	10.1121	8.38872	6.74286	9.49609	8.42084	8.79947	7.91282	7.60429	842.877
12.3908	12.915	21.1703	8.45522	7.87654	8.15179	8.78095	6.125	9.55625	12.8271	7.87768	14.2439
11.165	10.0675	5.58824	9.82712	7.35831	12.6075	11.133	6.93968	11.037	9.13759	8.50215	8.83459
5.21583	6.71353	6.10932	6.88226	5.71047	10.3896	10.1556	12.502	9.20906	9.65261	10.1878	56.2732
7.83794	14.024	65.6292	9.65327	4.89336	5.91028	9.13953	6.51724	6.01293	6.98485	9.09315	8.68113
10.4572	8.03524	5.51927	6.95601	4.31034	5.11602	7.62881	4.07563	9.44654	13.1367	9.02568	7.42105
11.25	12.3805	9.73994	7.83986	6.32982	11.724	9.71838	10.4655	6.22599	13.1188	9.39252	11.1232
9.45749	10.2878	4.1164	7.68473	6.72559	10.1641	10.4211	9.45605	12.3594	8.102	7.22392	7.1417
14.0946	12.145	6.47672	7.34682	5.19048	6.36207	9.71033	6.92816	6.40426	7.80577	10.4354	10.2673
10.3024	11.1425	11.0678	8.43103	7.27273	7.75463	9.99615	6.08764	9.54595	8.67978	8.71768	5.70423
11.9455	7.69048	3.49533	5.83746	5.43089	5.82031	10.5116	11.05	11.2551	4.68317	8.01779	15.8158
10.0129	14.8349	5.86328	12.0255	7.83072	7.14516	11.4843	9.0402	13.1667	6.16753	15.8622	12.2022
4.63664	12.469	8.03214	6.77448	4.67021	6.79592	12.3036	6.00685	7.85662	9.06397	9.19878	12.9335
5.08333	11.5963	8.93987	12.2138	3.38194	9.28406	12.5461	5.60806	5.93981	7.0437	6.38529	11.9953
5.34447	12.6424	6.64189	7.65375	4.74295	10.2704	11.1424	6.77299	11.649	8.10059	7.18182	10.1074
8.6978	7.36124	4.52575	8.69512	7.317	9.94064	8.61231	13.7754	13.0312	7.69531	8.73701	5.08856
7.85398	6.94158	6.14589	7.26016	13.3877	9.53906	6.56395	7.3253	8.00815	7.8867	8.63882	11.2405
11.1667	9.70492	6.60145	11.6419	8.07843	13.2569	8.35949	8.97337	7.67105	9.98225	8.57753	13.4686
7.07435	9.09459	4.12871	11.0696	10.6388	6.68354	19.6906	11.7137	10.6394	8.84979	7.52047	8.28592
10.7256	9.99128	5.12946	9.01087	7.92857	7.56098	15.782	13.0702	7.25602	8.90083	7.72603	11.1969
9.44444	5.96434	9.38491	6.64398	10.8737	12.5498	8.6377	8.94894	12.5743	7.69591	9.02314	10.5592
9.06604	8.87633	8.73878	13.8401	4.52239	11.0079	9.68515	10.3662	7.32683	11.025	12.3222	22.0308
10.7944	9.88293	6.553	9.80625	6.84211	11.6495	9.04375	6.35127	7.3266	10.7563	8.98214	45.5897
9.69932	9.3617	4.63964	6.04313	5.65591	6.06088	12.6654	10.8354	6.30286	10.0342	7.14324	16.9073
6.85938	9.63957	5.63768	9.70276	8.09195	8.05573	6.83758	6.90526	8.025	9.77627	8.76654	16.1509
7.51325	7.78143	4.90159	7.32573	5.20667	5.41425	7.90476	7.48043	12.3416	6.08602	10.7034	8.58537
5.47662	10.1327	6.7451	12.7729	7.69208	7.91365	11.2772	7.8903	9.30045	8.70455	11.7303	12.6926
5.96585	13.0524	8.79424	8.59754	5.64266	6.04532	8.25954	3.82906	10.7453	12.1723	7.94554	8.79907
13.3972	5.97574	5.53116	9.55897	10.2019	4.28936	6.80531	7.68039	7.77071	8.91789	10.7141	10.4584
9.41769	9.77202	8.79704	6.97851	6.66033	6462.01	8.37607	14.4583	14.4055	7.92529	12.5613	8.59341
15.0502	10.8429	8.40337	10.3155	4.85811	6.03386	10.2525	4.75234	10.1419	10.2276	7.43739	7.95
7.25298	9.75192	4.46644	17.1342	5.86928	10.877	9.64762	6.71891	7.27221	6.17112	9.87031	9.34983
7.26055	6.24862	5.81046	13.4669	7.21283	9.79447	9.99775	7.5942	9.0178	8.16877	8.62696	9.55137
10.9691	9.86257	6.25243	10.5369	4.8871	11.3056	8.9375	8.38579	92.4388	7.58311	6.95763	10.0239
14.7152	8.14806	5.11818	12.4515	7.15873	7.14692	9.64095	8.79598	9.76577	8.0503	8.82736	6.41026
12.1972	6.06433	6.04451	7.8013	7.22616	6.00707	8.13725	10.6809	6.99038	7.5	8.96654	9.2406
7.56889	8.12077	5.19024	8.32368	20.1556	9.01919	8.12353	10.5577	12.3125	5.15789	8.06275	8.15753
36.3707	15.1946	7.23955	8.80963	6.21429	8.05929	164.601	6.80727	13.2065	6.75676	7.74828	7.75758
5.39175	8.67792	5.06061	8.27616	9.22642	6.42807	8.44275	9.7996	13.2065	9.38129	8.26648	5.56389
13.2265	13.389	4.61319	6.5814	5.29902	9.08379	8.94203	8.30159	7.63551	7.95721	12.6487	8.78393
11.3451	10.1608	4.09091	7.9005	6.67657	6.52402	10.3689	9.58744	10.2794	7.26667	7.22581	12.8007
11.9552	7.88278	4.90215	10.662	7.2284	5.77989	9.04938	14.0289	10.5566	9.07519	3.0124	12.4723
6.67027	7.75516	5.27083	14.0408	6.70085	11.3	11.018	8.05618	8.75758	8.18565	8.06154	10.6183
13.3579	5.23457	8.47436	7.1597	4.02007	9.36449	10.9903	10.6267	12.4804	8.94322	8.05699	4.30989
11.3129	10.6634	7.25677	11.5452	4.72603	11.2626	8.4057	5.02642	12.9135	12.7511	9.86948	8.52747
6.91892	10.7056	5.32955	11.6573	5.73856	5.89851	10.9899	8.30903	8.07473	8.01543	11.0444	8.31818
13.4511	11.8278	4.26267	8.01481	3.80333	8.4323	11.2203	8.01406	8.48366	11.3594	20.6303	7.91358
6.8697	8.54667	5.54135	10.8115	12.0476	11.019	10.8342	8.32323	8.71074	11.3019	7.89351	5.72662
6.49677	12.3313	5.9322	10.2383	4.19444	8.58621	10.0685	9.22766	11.6377	11.0806	8.36757	10.6785
13.1581	11.8438	9.35135	12.1365	10.1125	9.26439	10.2433	6.77586	7.36617	9.70398	7.34653	7.83382
6.65426	7.2439	5.64253	9.61565	3.90937	9.20379	7.67979	7.43811	6.55344	7.85818	9.03214	10.5911
12.3889	11.8533	7.399	11.4726	5.65831	12.4965	6.72277	7.68015	6.53153	9.47105	8.10294	6.35795
10.5362	13.9392	5.06081	8.85575	5.48889	11.9295	9.50893	5.92989	9.63584	8.4248	6.35789	7.24752
8.20741	7.32512	5.66882	7.95146	5.56233	11.1682	10.2581	11.9018	13.9843	8.10965	5.53968	10.1927
9.52078	9.71575	6.42299	11.2085	5.41115	11.9081	8.5274	8.54211	12.7517	12.0954	9.35211	12.5285
13.3085	12.2224	6.55556	8.25714	4.22222	7.21703	9.43878	6.68817	8.52928	10.038	9.5443	6.32558
9.92181	6.71125	6.01357	10.8837	5.44178	8.80198	8.93528	11.6866	9.61905	11.6656	12.7891	8.57447
5.18367	10.5065	8.57681	5.64246	7.56904	8.60938	8.62537	5.3882	15.5251	9.24537	11.3311	17.6815
9.10861	8.65489	6.59953	8.68215	7.78358	9.15526	6.6549	7.41262	6.22414	11.9452	6.51111	35.6185
13.7081	8.48276	10.6898	6.79683	4.66207	7	6.73536	11.5762	7.58333	8.14687	8.81295	9.11467
6.7025	11.9642	4.82941	8.39416	5.82979	53.3598	8.99781	12.7241	8.31347	14.2639	9.97784	9.75681
12.751	515.012	10.2298	9.34472	3.66571	8.55085	13.0649	6.72047	11.3926	10.5533	7.475	10.0256
10.6121	6.89439	8.26131	8.31651	6.28162	6.68137	102.901	11.8194	11.4333	10.9356	7.54333	8.89326
6.52473	10.5762	4.41081	10.4723	4.32126	11.0703	7.33002	5.78193	5.97064	4.61697	7.60714	7.76299
12.8109	9.76068	6.8062	9.13412	4.28854	6.71564	9.56174	7.12757	13.7767	8.27848	15.9948	9.14615
14.277	8.55556	5.21311	9.79354	5.50725	10.9688	9.91837	8.85957	6.01699	7.17304	6.65459	4.18224
9.48413	9.21777	7.98008	9.09669	4.86301	8.56286	11.726	9.07772	13.5265	11.3467	9.35477	11.724
8.55403	7.54177	4.98473	7.66535	4.91711	7.57105	11.3048	7.06568	10.1701	13.0493	44.453	10.7951
7.58015	15.5219	7.05447	7.70794	4.41582	12.8698	9.06081	8.87671	9.39032	10.0097	8.90263	7.01471
13.2184	11.4174	11.2609	6.36957	4.44804	10.549	7.68235	7.51292	11.776	6.54671	7.73839	7.73887
11.318	13.6465	3.89628	9.53521	8.29583	9.11684	5.84395	16.2955	12.6256	9.05036	7.75339	8.47301
8.44444	13.1227	4.55952	5.71685	6.80392	6.88304	17.3262	4.3991	12.98	5.68773	9.01075	11.8736
14.4183	12.1896	4.50825	8.2551	6.62458	11.7969	13.7405	13.7481	18.9875	11.8877	7.43252	5.13932
8.72892	10.6418	7.16544	7.2732	7.7942	6.65051	7.85838	13.5233	12.3578	9.41962	7.53537	10.4205
7.09571	10.4087	4.50695	12.2558	4.27419	12.0792	6.75472	14.4171	9.57795	9.90909	11.504	6.8685
12.6917	13.1184	5.6378	6.46491	5.52448	9.24876	8.31132	9.37719	6.49239	6.9799	9.23256	8.68092
6.09324	11.9161	5.78957	13.1235	6.84267	12.6915	9.73196	9.64565	18.2846	14.0311	12.7886	7.21
4.88194	6.11982	5.29915	10.1106	6.15187	10.0689	10.7179	8.27835	9.72483	8.68485	8.46642	10.8013
6.41129	12.4286	8.7675	10.5336	6.30797	6.18006	6.97619	8.94991	6.83077	5.70109	13.2394	8.39344
7.3879	11.7065	5.23722	9.65086	4.58028	11.0941	10.3501	5.94286	10.6985	12.2893	11.0062	14.9659
8.75856	15.5297	5.20245	10.7584	5.89806	6.96706	7.43919	7.7455	11.8681	13.7278	8.3649	9.81707
5.73929	11.2324	7.12	8.88839	5.93333	16.5954	9.08984	9.50352	8.60072	10.5596	8.61475	9.17773
14.1959	11.4807	4.23651	11.751	6.81716	7.11765	7.24837	7.10158	6.08203	5.40625	7.78333	10.5479
6.77612	6.6633	6.60289	8.84825	5.92672	8.53117	8.73913	7.50074	8.33096	12.1604	100.363	18.0059
6.04808	7.76101	5.25424	12.253	11.2314	5.97603	11.1907	7.43333	9.74487	9.4375	8.91611	8.63717
13.7762	4.28173	9.75	6.61449	4.83459	21.465	7.1519	6.49686	8.22917	17.7094	7.87576	7.51012
8.29911	47.1736	8.48822	226.087	3.85203	12.6364	13.5533	11.8302	5.63679	9.77125	4113.79	6.89818
11.8305	5.85417	4.60323	11.9474	4.7008	6.4877	11.2772	7.13462	13.1333	13.6552	7.04762	7.01554
4.26012	11.1323	7.2924	11.1944	5.46844	9.5355	7.81972	6.46078	8.18813	8.41935	8.51598	10.682
13.3033	5.69876	4.40569	7.51579	6.40196	7.35664	9.30859	9.49692	10.8415	20.6346	9.48677	10.2076
10.3486	10.4522	8.74576	10.2986	5.66237	7.85366	8.16398	5.61126	11.5949	9.24044	8.43976	13.824
8.94063	13.8318	9.22581	10.3745	5.1396	10.8991	10.0218	10.1111	7.89607	8.52288	9.25899	4.98816
12.3235	9.65112	5.77093	68.9629	7.56552	9.80228	8.53351	7.81515	9.45791	9.59328	5.759	9.35927
7.04608	8.39258	5.06368	12.0226	5.8301	12.4088	6.72932	9.36207	15.8844	8.65103	9.09449	6.46154
13.6094	11.4644	4.0056	12.7805	6.68835	8.25216	12.4379	8.04324	7.16295	12.6386	8.13714	2128.71
10.3211	14.2897	8.53025	10.3542	7.82553	23.8421	9.20913	7.94817	11.7912	5.45208	10.2851	6.85938
4.69582	4.91224	9.64319	11.7816	11	12.3681	12.239	6.45327	5.96581	11.7409	6.88462	11.3822
6.83038	12.0336	6.09396	13.0052	4.00488	10.8866	7.02233	7	10.5	9.25956	10.4983	8.73118
8.76944	11.7333	5.35673	11.922	6.92806	10.5515	9.47222	6.39175	9.46203	12.3772	6.74638	9.35778
13.224	9.06643	20.2989	6.85251	5.41048	6.82477	10.1779	24.6621	7.6422	10.0065	9.22626	15.1207
11.6371	6.92874	6.04029	11.8784	5.99398	7.14899	10.6253	5.911	13.0846	6.41919	8.45804	8.46691
8.3429	16.8473	6.60993	4.98111	6.58621	9.6617	6.7191	8.4216	9.95918	9.0794	7.1383	11.6826
9.2069	5.39631	5.03552	7.45747	4.91781	6.13918	7.99515	11.8291	7.78853	7.23223	9.42	8.69666
7.24297	12.3512	4.18069	8.46939	6.59227	9.03597	9.25843	9.89338	13.7742	12.3258	9.88789	9
12.6101	8.55285	9.92063	9.95122	4.48325	6.38462	8.56541	6.77457	9.41785	9.69077	7.36289	13.3613
8.43655	8.23741	5.9103	13.4298	4.6592	9.83582	7.62397	5.41975	11.435	6.88995	8.02184	1990.18
11.0033	11.5676	7.41106	7.05677	5.05015	13.5748	13.9437	8.64167	13.2318	10.4147	6.87091	13.3746
7.84911	10.9401	6.59582	8.27586	3.98077	6.03125	9.55098	11.922	11.3883	5.58796	11.1173	10.7993
12.2878	13.1	9.43333	9.86667	8.94444	11.5058	9.28769	11.7605	12.835	15.485	6.04911	7.90585
10.0185	9.8874	4.58896	10.0697	12.2435	13.3123	8.52304	12.4515	8.23628	11.5117	6.48538	9.11957
7.1323	7.19178	6.16017	10.9551	8.07345	6.57692	12.3645	7.50671	8.19701	12.4934	10.5637	10.933
9.88485	11.9365	7.42233	10.4155	11.3455	12.0663	8	6.74556	8.74877	11.901	7.8443	5.60428
10.0617	7.45686	4.82635	9.6	12.0822	5.11583	11.4122	7.81323	8.86068	19.4074	9.74333	7.43678
4.61792	6.74812	7.25068	9.2365	6.96995	11.4043	10.1114	7.23446	28.619	7.09424	5.53237	13.1142
6.49442	6.25128	8.24176	8.7377	13.4156	8.621	9.52597	10.5774	10.0625	15.7712	7.28598	10.7894
10.2811	11.428	5.25373	9.17341	4.8009	10.2877	11.3357	9.39583	5.33846	19.426	11.6007	14.6256
7.22917	10.7195	6.37329	7.0847	7.12392	8.51128	14.2246	9.05574	13.1601	12.6465	7.20788	8.42236
7.49735	17.7712	7.39114	13.4706	8.47236	7.59302	7.82869	8.09109	14.8601	9.06442	4.85714	6.09446
8.61733	13.5287	7.04693	8.61559	9.86154	6.27692	9.15745	6.61963	19.9547	6.82178	7.93803	8.62353
13.9699	10.6607	6.3	7.99377	5.60891	11.25	12.5156	11.5105	7.74346	10.6921	4.92095	12.0794
13.9567	35.0838	5.58904	8.23874	5.58889	7.9331	8.12418	8.27143	12.8291	8.64333	10.8788	5.95185
7.00901	12.4986	9.22907	10.8004	9.82516	7.2357	5.92308	15.3298	7.60784	7.88293	8.40415	9.17837
7.34136	6.15116	5.56719	13.5155	5.46939	12.1568	9.7662	11.8914	9.98575	10.4771	10.7143	7.89086
7.17196	12.089	10.1018	8.3871	5.62181	8.19347	10.5804	6.24	11.8232	9.98837	13.396	10.2576
13.8468	20.2068	5.65608	10.234	4.99281	7.64787	11.268	12.087	9.72571	12.6331	10.8251	8.99778
12.6935	12.5174	7.54591	9.54194	7.19397	6.65722	7.18777	6.87117	11.4855	9.41067	6.04735	6.78995
15.0043	5.6746	4.68	6.60735	5.43307	6.17842	7.42657	10.3858	4.67181	12.9307	7.12676	8.36019
9.53541	11.7153	6.58754	30.2164	4.00364	7.22951	12.1253	9.07353	9.03553	12.5951	8.02128	8.51467
14.6869	6.77882	8.85146	9.71006	5.76395	9.60037	7.06926	8.90154	8.82864	10.2455	19.7431	9.05584
38.1891	12.7417	6.25519	8.71429	4.27946	8.29043	9.80743	7.78824	7.47308	11.2839	10.0513	10.5143
12.0293	8.30435	5.49664	11.0246	5.66667	11.678	6.43377	10.5265	7.08607	7.55405	7.89788	16.4983
10.3696	12.6642	11.6057	8.18983	4.8979	10.5513	14.017	9.08333	24.1891	8.89908	7.39241	7.76923
11.468	8.02651	7.28889	11.9068	7.25763	10.1845	10.1121	8.27344	13.1381	11.4159	6.50789	8.81046
7.35753	8.43711	3.58996	11.5983	9.58735	8.23022	5.49198	6.15772	8.73497	9.05085	9.97012	10.899
11.7094	5.93528	5.38847	9.67277	7.03333	22.281	6.25323	13.3411	11.6489	10.1	6.98621	11.9458
8.76301	8.87224	3.65056	9.84691	4.36142	23.8182	7.77354	8.11359	10.2904	11.0614	9.60326	12.3404
18.1086	9.21951	9.30894	8.86038	5.22163	10.42	9.56772	11.1696	6.24462	8.63251	7.22381	11.6878
5.61269	9.76705	7.72642	13.2095	6.28818	7.68675	6.60104	10.4195	11.8479	11.449	4.85612	7.17078
7.6756	9.44444	5.58086	7.58514	9.9186	12.1818	6.87123	6.72308	9.82184	11.9854	8.49455	10.6006
12.9225	10.0857	4.23158	6.53753	7.26056	9.71357	8.60625	13.6667	6.37838	10.5311	7.45327	6.03481
8.12919	11.815	5.8299	11.6436	5.14955	6.75723	9.25122	9.44568	10.4282	8.72852	10.2137	10.098
10.8105	7.67782	5.57543	8.17625	5.67705	9.82126	8.67337	5.32374	11.6899	7.27208	10.1627	10.1497
12.2557	12.1	8.27917	11.0332	12.6646	13.2819	10.3479	8.08069	23.0487	8.24186	8.27451	69.6245
9.38012	8.96529	8.39224	7.42365	5.31286	9.95184	8.96078	5.53807	11.7789	46.5427	8.7277	6.48372
7.24893	11.245	8.78512	10.5655	9.21429	11.5436	7.70407	10.0798	10.4674	7.73373	9.05603	9.54072
10.4613	8.53666	5.05146	6.9693	5.41556	11.8642	93.3889	8.0992	7.97326	7.46196	8.32035	8.16959
7.95158	9.30653	12.4241	18.8209	3.67299	6.31579	8.38806	15.5722	16.1408	9.06028	11.9406	11.2731
13.2021	11.1992	5.90957	7.10169	5.75685	7.05414	8.46023	6.75881	9.37994	13.341	7.08176	7.31839
9.75385	11.2399	8.83085	14.5855	7.24515	9.53776	10.2409	9.23874	5.92691	13.6347	5.24938	8.1148
7.73832	8.88819	6.47205	7.835	8.99693	7.25075	10.1014	10.68	9.00852	10.9728	6.81377	7.25714
5.35327	9.03354	5.44402	9.39535	7.03185	12.731	10.3399	9.93574	5.85976	6.76882	7.09607	11.5224
7.60897	6.19472	4.47661	11.7992	6.1135	5.7936	8.7737	8.79912	12.6628	12.7273	9.24595	44.7649
11.4516	11.4507	4.77159	8.16323	6.50992	8.7411	7.61594	7.37538	10.4113	9.13369	8.34366	10.2066
12.5627	9.0083	9.91979	7.69786	6.16296	5.28936	9.87726	5.15992	8.45418	9.45075	11.1723	10.665
5.66942	10.3291	8.02675	10.4776	5.81111	10.7056	7.2093	11.4591	13.3889	10.775	11.9618	6.27143
14.9964	9.12091	7.50806	7.63072	7.71355	5.66667	7.43032	5.36533	13.8655	8.58036	64.6583	7.65414
7.68904	11.1855	4.15978	8.1495	9.15789	7.36131	9.91844	11.8521	28.1606	7.62236	10.9221	14.0486
6.16298	8.46319	8.16642	10.5203	7.21053	4.25595	12.2053	11.1333	10.2878	8.51642	37.4275	10.0572
9.34317	9.81369	10.7449	8.87472	6.31579	12.7645	7.56538	10.0112	8.59259	7.42907	11.4436	17.2796
6.59848	5.32704	5.27391	6.11893	6.09375	12.25	12.928	8.39194	11.9668	8.00588	7.37662	16.5174
12.4279	8.88022	8.14139	12.3035	8.4384	9.0395	11.5833	13.1442	7.02296	10.551	9.62431	8.06061
6.49744	8.08828	5.09955	10.6094	4.37346	6.5502	9.78947	8.73624	11.4684	7.04466	8.18773	5.78274
7.48684	6.85781	6.03191	6.48632	6.30607	8.84783	11.6205	6.62273	10.4312	9.30394	11.6333	9.22727
8.69565	7.33553	15.3063	7.67486	5.44474	10.6138	7.62781	8.64083	7.42442	6.96591	8.8931	7.99275
15.5683	8.83602	8.79845	7.39493	6.63953	8.00227	7.72647	11.1551	7.55416	12.0186	6.99765	10.2597
10.3782	8.9466	5.00858	13.4695	3.80866	6.61358	7.23167	9.3971	12.2215	8.9292	6.49057	9.70031
10.708	11.2012	10.0461	7.70324	9.376	6.6015	9.22396	15.0971	5.04918	8.71663	7.14754	6.23273
7.38191	10.1771	5.41091	12.2217	4.6805	11.6036	7.86486	12.2829	5.34228	8.11558	10.5371	6.82916
5.11947	7.77179	10.4118	9.44758	8.94093	7.32949	9.52752	7.25392	11.3989	12.1349	6.3392	8.13363
12.4601	15.6847	7.14022	8.05588	7.90572	7.62553	9.81208	6.60943	11.5636	9.05405	5.48309	8.59428
4.54212	9.3	7.47718	9.13962	7.90813	9.08308	10.7117	11.6481	9	8.79612	6.93798	8.80702
8.63777	13.6381	4.65464	8.40682	8.07246	8.10274	12.1448	7.60644	13.653	10.1101	12.5205	7.06294
7.04294	8.31064	3.42813	8.38043	6.89597	12.2414	10.9636	6.69767	8.28909	8.72015	7.29224	18.6556
3.95897	10.1445	16.0362	13.578	10.8478	6.13592	8.29968	18.7457	5.4065	13.8302	11.565	6.80653
6.39623	8.2381	4.88657	3.04667	6.92632	8.48613	8.15021	7.64266	8.3858	10.8729	11.2845	11.2606
12.3367	8.27707	6.7664	9.04213	12.3454	9.2125	11.9574	6.21649	8.30946	14.1059	7.84615	24.2366
12.1086	8.52403	4.9858	9.73744	9.05369	11.1531	8.28825	6.77596	8.38571	10.8905	8.79322	11.9099
13.3717	12.5644	8.31486	6.51456	4.80676	9.6558	9.2109	7.98419	7.3391	4.73506	14.3824	11.1955
4.02974	8.89333	6.68403	10.3463	4.51927	7.09434	11.0478	12.2327	11.1828	13.2835	4.92424	705.415
9.30342	6.89356	8.81705	9.83382	8.40881	8.11983	71.0631	12.4634	11.1965	7.13462	13.1236	6.44562
8.41929	6.47984	9.56395	8.92991	10.0136	4.0858	5.14567	6.2351	6.83429	14.738	10.974	8.26939
5.02299	7.72414	7.76104	7.59249	7.28198	12.4945	8.09479	10.4687	8.87264	8.3039	8.61061	12.4697
11.7954	11.3702	4.9	7.61556	3.67669	7.54684	5.50286	163.103	10.1871	7.50704	7.08108	9.07798
9.86709	8.73473	7.37981	12.3673	4.31437	7.06564	9.51235	6.72356	9.64706	7.12202	10.2803	6.19512
6.45625	8.65965	8.01087	7.24158	8.04795	9.92417	11	8.91477	8.67158	7.34317	5.58019	6.19268
5.49466	8.57619	4.91534	130.456	4.70558	8.53628	11.521	9.20142	6.78238	5.55956	9.99363	9.55992
13.6203	8.66372	4.61475	8.42982	5.3262	13.2186	7.61217	7.80952	7.79421	9.39662	8.89931	7.82216
4.85345	7.23894	4.79227	9.54812	3.66582	13.3449	11.1286	7.81818	6.78841	8.0837	9.60513	12.6354
12.052	9.32716	9.86755	9.55785	12.4326	7.28851	10.1882	6.70979	10.102	8.36937	9.57552	11.3473
6.04498	8.1145	6.1713	8.19665	7.76812	5.92568	10.9418	9.59016	10.7197	9.77273	6.98168	79.9507
12.476	12.0539	6.248	8.27913	6.12312	8.13242	8.84703	16.8017	9.29348	6.46123	8.12295	7.28159
8.43026	10.1599	4.37456	10.9915	6.13221	6.66038	7.63448	9.08636	9.96904	8.58667	9.15254	8.77248
5.83142	11.9421	4.23345	10.787	4.05072	12.1974	6.49451	10.9398	7.7193	11.516	363.452	12.5174
12.9632	7.26048	4.74118	10.5639	5.1157	7.42991	8.80046	6.75711	8.85241	9.90206	6.60886	11.7687
7.03067	10.2552	6.38112	13.5273	6.20183	8.23715	10.3808	6.96061	11.5528	5.88119	7.50493	21.3003
5.4994	7.58268	5.6586	12.5681	5.09009	15.0449	8.84165	6.65265	10.0139	6.31597	8.32266	11.787
8.01404	4.82871	10.6571	12.1534	6.71094	8.31301	11.7387	8.13736	7.63983	7.82581	7.62295	21.6372
9.77147	12.1217	4.82095	10.3887	6.09809	5.97326	8.00276	6.94691	6.20273	13.1813	15.8294	7.11915
9.7479	9.93058	4.85043	9.32136	4.45387	7.79775	6.97122	9.71543	12.8148	9.18523	8.97683	10.3872
10.4983	12.9671	6.6763	7.23246	6.69953	7.09774	9.70968	12.3206	10.085	11.6637	9.25172	8.42689
10.9169	8.90576	7.09375	9.10222	4.43003	5.70044	6.75221	7.16712	9.67233	8.03727	7.45475	10.9477
13.6895	9.4498	15.671	8.00623	34.16	7.11779	9.159	8.63869	13.8432	18.2408	9.33547	7.8642
6.81336	14.2851	5.38111	8.63314	7.60833	7.916	6.36977	9.88889	5.32075	6.92271	11.2432	9.30519
5.56106	7.38702	6.55734	9.79018	4.73707	4.8882	7.91266	6.04396	12.8862	5.94444	11.3469	9.15789
6.62585	13.5543	7.02917	9.55966	12.0103	10.2403	13.6814	9.22485	10.2958	8.25455	7.93581	10.2853
9.45675	13.0931	4.38539	7.36342	5.64057	6.96574	6.70784	9.79348	10.1336	6.68421	6.80483	6.78453
12.3863	10.9885	5.27704	9.4986	4.96724	9.34848	11.8753	8.94836	11.1333	7.98695	8.19163	6.48551
5.76261	12.4845	6.71711	8.37847	5.1954	7.55698	10.1518	10.4235	7.38636	8.36574	6.03191	6.14022
8.1519	10.1289	6.5614	8.89067	6.80453	11.2217	8.23472	8.12	7.46575	12.1197	7.38557	10.9066
7.55814	8.05013	5.66543	10.0066	6.10294	5.51659	14.0153	6.14529	11.0711	8.65314	7.00531	9.26594
12.2259	10.2896	9.07266	16.341	6.01182	9.13764	8.36164	8.27863	9.71854	11.574	12.6957	46.3968
6.87464	8.72544	7.3945	10.356	7.02821	6.49515	9.01807	7.58308	12.9904	12.9027	7.17672	10.4478
12.839	13.3362	4.83133	11.6305	4.82938	6.13333	8.41067	6.48571	11.58	8.44044	6.13594	12.6366
4.68765	11.5904	9.82701	11.8007	3.89496	10.7019	11.7171	8.4755	11.4089	13.6721	8.80942	5.09873
11.639	15.6179	7.41518	9.76389	5.73488	11.96	9.15203	6.6337	12.8282	7.24486	11.6974	9.94197
10.3056	7.09914	6.15473	23.106	3.81122	12.1197	9.4425	8.15658	7.86622	9.23552	12.9911	10.8116
7.93235	8.29046	5.26939	7.30382	7.26752	11.5466	10.1043	9.89035	10.2586	10.3675	8.9472	10.5752
6.13305	5.51515	4.95146	176.764	5.84674	6.12387	9.57988	8.45768	7.96667	7.69347	10.0901	8.15532
10.9695	8.01198	6.75969	10.7188	3.02083	12.9777	8.04594	7.83361	5.65385	8.06757	9.59216	7.77128
13.6679	8.83258	6.69162	12.9288	5.11207	11.7524	8.71088	10.1332	8.55088	6.12227	9.18462	4.08458
12.8398	9.87308	10.5094	7.90034	8.17803	6.61096	8.25551	16.5599	15.7081	13.7744	17.3388	10.3256
7.39233	11.9732	6.95985	7.96108	6.7566	4.23304	8.35484	6.086	11.2716	9.85465	7.06331	6.89916
8.66432	7.62474	5.54878	11.291	5.33908	11.0637	14.7445	11.8763	6.78592	11.0258	17.4983	13.4198
14.0201	5.27586	5.85366	11.1199	5.20541	12.2553	5.18777	10.4192	9.96085	11.4447	68.6464	8.03563
11.7446	9.48065	9.97473	11.9171	7.1413	5.87037	6.72036	7.80206	11.7989	13.4348	9.2724	8.36134
8.0709	7.13356	5.12121	8.73654	3.81481	4.90508	7.78731	11.9235	13.9978	9.87354	7.71472	8.04467
6.69565	8.97525	5.98374	8.49548	5.12562	10.011	8.60241	7.98391	8.57951	9.98827	7.61282	8.30707
12.9732	7.56028	8.41011	7.05166	10.9367	7.80097	10.9669	8.95012	12.4427	12.8268	11.1679	52.7229
13.3278	13.8887	4.05531	12.3826	7.82895	11.7862	8.31319	11.3117	9.93594	19.0171	11.987	11.4286
8.94163	4.04878	8.40882	11.8097	9.90633	14.9543	9.92389	13.1111	9.73333	10.9605	6.4375	14.5254
6.79178	4.4867	4.66055	14.8612	7.3169	5.22976	8.37688	9.96262	8.40315	7	5.75806	7.3561
5.91489	11.3419	7.42	10.7372	5.67164	8.68046	8.13576	9.40749	12.595	7.53086	7.35281	7.17416
10.3425	8.41558	7.67164	14.4418	6.19406	8.40217	7.02657	10.4668	7.15328	9.41224	8.53401	8.99433
10.3388	14.4762	10.9649	8.58317	5.45636	14.3699	10.1725	12.3851	8.69536	8.48049	6.51124	12.7568
10.6923	12.3033	5.96842	6.19174	6.8928	9.58784	12.9195	9.04712	7.20106	11.0061	9.18103	12.627
12.9211	6.75887	10.5526	12.4932	4.42222	8.7532	14.9631	8.86517	11.0428	7.5173	6.40647	5.63404
8.69636	9.02591	5.7429	7	4.66957	7.21759	6.87234	10.3061	8.47264	8.61146	11.2116	11.8719
5.40097	6.92996	6.61009	5.98214	10.9725	14.9094	7.56115	7.63218	8.60667	8.26667	6.41135	10.2879
7.0628	5.81564	5.1713	11.2867	5.60748	12.3655	24.4964	11.7596	8.55054	9.02821	7.77301	7.87984
7.53385	104.024	7.68182	6.42715	6.19156	11.604	7.56269	11.1417	7.76036	9.39908	8.20804	9.91221
8.5375	10.1044	5.4714	11.6647	5.41638	10.716	8.22947	9.03357	11.7698	8.57471	10.2261	7.19559
6.79327	371.959	9.79151	6.96129	5.95397	11.3029	11.7143	10.0842	12.5594	12.354	12.6463	13.8754
11.1336	10.262	5.87202	10.2758	5.92821	11.8763	10.755	10.7315	10.743	7.29803	8.76068	6.22466
5.5	4.78956	8.05417	12.1825	4.80707	10.8486	9.92424	34.0607	13.0219	8.23323	4.98485	9.08364
18.1787	9.61943	6.68373	8.65692	8.20065	7.55435	7.81707	9.75234	10.4906	10.1289	6.97312	6.99451
6.37421	8.46707	4.63636	5.87605	4.80342	15.9596	9.71868	7.2896	11.5674	8.00802	6.625	17.4417
9.87345	8.9871	7.32483	8.94093	6.57053	6.92434	7.2235	8.74298	8.29091	10.4099	10.8384	9.87811
11.7645	9.3039	6.43662	8.15814	7.63805	38.9336	9.47388	8.38776	9.73782	13.2593	7.95262	5.41176
13.1481	13.835	10.46	12.4517	5.36043	13.4311	11.0256	8.69828	5.97222	8.48485	9.39617	5.77391
10.4383	8.72111	3.49444	9.29665	8.06757	7.95301	6.41304	10.5576	11.027	7.55132	8.01408	9.43709
9.98704	23.7102	6.23786	13.7275	5.16475	11.4405	7.79772	10.4467	12.6801	7.625	51.084	10.1622
12.3807	6.77703	4.99817	5.00833	6.71765	38.6138	10.1061	11.4107	14.2765	7.17352	13.074	6.55687
5.39599	14.271	4.88488	8.369	5.9116	8.52166	11.51	10.4417	7.37553	45.7972	7.21303	9.11515
14.966	10.0456	7.92241	11.0433	11.4715	7.0226	5.51786	7.11417	8.93947	8.05333	8.71679	5.49074
10.0964	3.41765	8.58357	13.1048	10.3755	6.98625	12.0065	13.545	7.66284	7.49695	10.6774	8.20116
11.5248	11.9529	6.48718	13.9023	4.20812	6.17014	9.3089	8.06349	10.4407	8.04847	10.4181	7.28141
5.90041	7.34216	12.7704	9.96429	4.06593	10.3821	12.2841	7.87603	5.68077	6.14525	7.00152	8.75862
10.8077	10.3043	5.17121	10.0605	10.2454	9.03325	8.94719	10.101	8.63793	13.5935	9.6439	7.45455
10.0735	14.9761	91.7515	5.9449	7.07914	8.29351	6.21801	6.01521	13.5421	9.8087	18.8785	24.4259
6.56848	14.6623	9.33161	12.4241	4.91692	10.9687	12.4641	7.77143	11.5891	10.2906	9.96226	31.121
9.19776	13.2627	11.2253	7.69231	7.79208	10.3817	10.0047	11.9518	9.08582	8.45977	8.04891	16.3054
4.89646	4.82477	7.40909	10.0227	7.47	9.78397	10.0072	6.75132	8.56744	9.87156	11.216	13.0474
9.51124	7.43069	4.68447	14.9013	7.25585	8.06213	9.10145	11.379	6.64912	13.2211	7.34524	10.5729
15.3075	6.57931	6.27232	11.19	4.10798	13.8939	10.8446	7.355	9.59608	6.91484	8.47006	8.8998
11.0833	8.18303	7.2594	6.92273	5.35124	6.42088	8.2141	7.51765	8.38841	9.01342	7.03659	8.73538
12.6627	13.7298	6.47619	7.42913	4.80938	11.5279	10.9753	11.1205	10.1259	10.7565	9.44471	12.9759
6.56113	9.95798	5.0858	7.26944	7.77035	6.50854	10.7193	6.34016	12.6532	10.146	6.96335	5.59809
6.04154	8.70478	6.65044	8.25875	11.2063	6.05117	10.4367	11.5503	6.11886	10.8729	7.57271	10.0889
9.83252	10.674	9.59902	10.3547	6.28011	5.46575	10.07	11.0878	10.3371	7.83333	10.101	6.99413
9.05965	12.8209	6.45116	11.4031	4.82206	17.1575	9.52174	6.17382	9.43612	8.46474	11.0683	7.01901
13.1914	9.46469	6.76699	15.2475	5.63636	5.11239	10.4663	8.81137	6.70724	6.21429	8.27059	10.1937
6.51746	4.0304	4.11601	12.1835	5.9916	13.0885	9.94964	11.1221	11.3943	14.9301	9.91018	8.56944
13.9155	6.28767	8.70787	13.254	4.54	6.21764	8.06897	8.9471	8.21138	8.45272	17.4444	10.273
7.40826	7.70175	19.0909	11.9643	7.8043	6.80972	9.57061	12.8769	12.8536	8.05907	8.17539	8.86679
13.2362	11.06	8.01554	8.34006	6.99315	6.48742	6.83794	6.31274	4.97633	7.91781	9.908	5.59227
8.48677	9.33484	8.14106	7.05435	5.56356	10.3567	9.17188	11.1195	13.8876	5.7234	7.49004	9.04294
6.21262	5.05919	4.95238	21.0093	8.47525	12.0669	9.03986	9.14634	13.6934	13.7088	4.537	6.48561
12.1265	8.60114	8.17183	9.18861	4.76339	8.71515	7.72347	6.00518	10.0456	10.488	9.2904	9.94429
12.3158	9.29773	5.14646	12.6219	7.15789	7.18519	8.54603	4.49657	9.19814	8.31741	7.43574	10.883
7.95801	8.89073	5.80668	12.2843	5.72834	8.1635	6.66316	7.89765	11.3343	8.29323	9.34624	30.1858
15.6782	13.6346	4.3075	8.24352	4.15194	6.60099	6.98659	6.19455	8.23427	13.199	10.0069	10.7946
5.85047	13.5879	5.91321	11.4043	6.01026	13.5347	9.72546	8.95359	6.20177	5.72401	8.65247	8.46131
10.5692	6.49162	4.11878	8.63578	4.56652	10.0674	10.5332	5.88056	9.9887	20.8858	7.86567	7.57558
12.3712	5.46557	8.06938	8.90244	4.00252	6.26263	9.08738	10.6295	5.63581	9.25888	10.8347	7.57431
15.928	5.75887	8.14603	4.77714	4.57554	7.05143	10.4145	8.5219	11.8876	9.1911	8.43515	6.15484
4.72422	13.6787	8.79675	8.90765	8.31076	6.83083	5.25455	11.6845	14.5596	11.7251	7.42915	7.18617
14.6643	13.2044	5.86897	12.9316	5.72034	9.93227	7.83133	7.46516	9.81677	5.6747	9	10.4612
6.5	8.59111	5.75248	8.90792	5.26493	8.26754	10.2769	6.63203	10.9542	8.53057	10.51	10.4098
4.77885	6.39091	8.34086	7.53188	4.50859	7.56575	9.824	8.6213	17.955	7.22956	7.30267	10.6447
5.88396	6.79328	58.6667	8.65657	4.98	8.70175	8.40616	7.21395	8.98077	11.9266	7.73115	44.2346
7.07857	14.3284	7.10727	5.261	5.64196	8.54667	10.8587	9.05872	5.63636	10.0203	7.98214	8.09034
6.68127	13.7379	10.1173	12.1968	7.5604	12.9046	8.58616	7.62042	8.97796	9.24333	7.10412	7.66509
10.8476	13.9052	5.25586	7.71186	7.99396	5.83203	5.38739	10.5906	10.9835	11.1503	8.06504	8.14902
8.49671	9.4467	5.5082	8.8107	3.93537	10.3664	10.9676	8.88864	5.72671	7.8742	7.84419	10.4171
7.86957	8.41565	8.72868	18.8552	7.12863	7.73585	9.65439	10.1193	8.46699	11.1932	11.2137	8.58643
14.2791	10.813	7.2156	10.5127	8.13158	12.1029	8.24521	8.54722	12.6421	10.4	8.86188	12.5618
9.54743	8.87705	6.38209	28.7461	6.35976	11.6337	8.77922	8.15534	16.3447	12.4401	6.60185	6.40764
27.1674	9.2766	6.05263	8.49889	6.0102	10.2117	8.39175	8.07333	174.539	13.5368	11.7281	10.85
6.06721	7.81407	7.69337	10.1039	4.91202	7.69352	11.1845	8.49518	13.404	9.68262	7.91966	8.12069
5.6453	12.3694	9.17329	12.0175	10.0703	8.27917	9.41722	8.62689	13.4013	7.18155	5.1466	10.6376
7.6129	11.6433	5.40863	6.1345	6.01316	10.8514	10.5992	11.393	10.7192	12.488	8.42143	4.73737
6.82547	10.4835	4.15084	7.93214	4.77091	9.98305	8.58072	7.74653	5.63021	6.99078	10.2617	9.15238
4.37456	11.4579	8.35545	6.43455	4.98777	12.6492	12.2332	7.23611	10.3224	10.8647	9.62776	8.28879
7.17172	12.3248	6.0377	10.572	6.40367	7.76824	8.06048	9.34293	12.8966	8.523	19.3569	12.978
13.2479	9.44681	6.37037	8.85299	11.2247	9.77391	9.64377	10.8344	8.79083	12.1984	8.19244	9.14233
12.0972	12.7605	7.55178	14.5	5.34749	10.8175	11.2034	9.62143	8.03974	8.53605	9.32127	11.5155
5.50575	10.791	6.26049	17.2653	5.78	8.7614	8.475	10.1661	8.37037	6.4	7.35394	10.4525
9.18881	9.57308	7.13812	9.45113	4.70739	11.3282	13.4158	6.3657	9.53065	13.9635	9.57202	15.7112
11.9679	7.87665	8.97551	5.7443	6.33121	11.6168	7.69008	10.7634	7.38636	13.7642	10.758	10.3628
13.1164	11.7651	6.45646	10.5675	5.88411	10.5765	8.2342	6.78235	6.07302	10.6786	13.2972	813.084
9.39138	9.02034	6.18571	9.74203	6.0105	10.6396	9.99003	8.57613	7.51525	12.5754	42.4286	14580.9
14.524	10.8105	10.5656	6.69583	4.63508	13.329	5.729	8.58238	10.2658	17.9386	11.5217	19.2616
10.8219	10.4245	8.54599	9.54933	6.27839	10.0844	8.24956	6.29703	9.56538	12.6915	6.19881	9
11.9427	6.90638	5.3725	9.25714	6.05495	8.42	9.48907	5.85501	12.1897	3.6371	12.3946	10.892
12.4632	11.1955	7.16772	9.05386	3.94582	9.2924	12.6299	10.6602	10.0494	5.27778	5.77627	7.14423
6.17241	12.0849	5.77941	7.16964	4.70983	9.56364	12.1418	6.32584	10.873	8.90716	7.52564	9.62776
6.58051	5.47214	8.42208	3748.86	5.05598	5.28	8.14748	7.43429	9.70082	7.59447	8.70565	9.28839
3.98997	11.6129	4.66871	8.14367	5.95559	15.5026	6.82766	6.98364	8.40411	10.3026	8.80795	84.2316
17.078	7.43385	5.25275	7.60638	6.71348	12.1385	9.25161	13.0218	9.15988	7.3617	8.49931	6.17904
11.7436	14.3467	9.32367	10.2618	4.833	11.5093	12.0259	12.6405	11.0886	12.3962	18.0118	11.4769
14.5921	9.38109	8.70476	12.7283	5.72348	8.11806	7.70537	8.61605	13.747	6.31132	9.89862	8.58321
9.42368	9.96959	5	9.71282	5.05817	12.3766	8.33502	12.0982	12.7511	7.96314	6.9863	11.5822
6.80124	12.8282	4.43197	14.7669	6.37358	9.5038	6.41896	10.089	5.94677	13.582	9.51702	9.86283
13.1313	12.596	3.72626	5.81938	5.14085	7.67347	9.14497	8.15451	11.4862	7.9491	7.27778	28.0816
12.2312	7.2485	7.37971	13.7455	6.34494	5.04103	8.75684	8.87435	7.48047	8.84965	9.3304	6.80808
14.6802	12.734	5.2	8.8777	4.47576	7.80692	7.63081	4.8543	7.58244	8.86514	6.33141	11.1077
9.99559	6.72284	6.89565	6.46798	8.87147	11.1582	8.23288	7.53911	11.5144	8.36877	8.12537	11.5702
6.04455	8.884	11.1211	12.6207	8.18841	8.45333	10.2035	5.86792	10.594	8.89599	5.69565	11.9952
9.57742	11.4974	6.10588	9.25515	7.55191	8.21865	7.13506	7.47239	9.95455	11.0727	7.78894	6.08943
11.6208	13.0546	5.98034	9.9011	10.0278	10.2708	8.11026	7.99107	8.94578	11.4702	7.14508	14.1508
15.7713	6.97214	6.42105	7.32796	12.7584	10.6738	11.209	7.41844	7.71884	9.7561	13.7613	14.2165
13.396	12.1076	9.67699	13.0056	9.8991	12.3095	5.98707	8.96408	7.31759	13.519	7.80952	6.23367
12.158	10.2356	8.80144	5.58789	5.6318	6.28614	6.80422	5.63033	14.0629	7.93296	8.2093	7.49593
5.3972	12.8239	5.52577	8.13556	5.64444	5.07714	7.03922	10.3422	15.3207	11.6492	328.631	9.44758
10.5655	11.7633	6.72764	5.06	5.19231	6.75918	7.71731	10.7295	30.7533	7.44	7.91738	13.8071
10.206	8.43279	5.8006	7.38495	4.90676	10.9291	10.2359	8.83946	13.0518	7.41722	6.4232	11.7339
7.10976	5.61868	6.45683	10.5141	7.46774	7.47187	8.15116	8.03012	9.41247	7.75978	9.76291	10.7515
7.53821	9.57085	6.79205	11.9963	6.12115	10.2958	7.59136	13.5798	5.92233	9.25888	8.21127	6.7986
8.56597	12.5675	4.75149	13.0217	8.61582	7.36896	7.55102	11.4315	8.8141	7.3318	8.22022	24.1731
5.54158	10.9576	3.9866	18.3503	5.99329	4.81301	12.0256	8.09158	8.41991	7.27667	10.3811	6.73559
5.47083	11.0597	5.81925	5.75704	9.20732	14.7063	8.70161	6.52282	6.97222	7.32597	9.66557	5.35612
5.67505	6.3013	5.51303	4104.37	7.86441	11.3268	12.1667	6.78788	9.16146	10.321	8.28908	7.65517
4.36937	14.3617	6.02128	9.16588	7.91756	7.18349	9.57862	7.89078	7.38504	9.66615	10.1674	10.2741
12.4432	6.43172	4.67045	7.99639	6.99354	6.28505	6.98475	3.64968	14.2823	8.42169	8.92075	10.3045
5.52564	8.62473	5.52093	6.65873	5.89328	14.0625	8.68473	13.0435	9.00612	8.23881	9.14683	12.5007
7.65961	9.08485	8.13684	842.219	4.23607	11.7512	9.72787	6.45926	11.635	10.4958	8.03788	8.91613
11.8796	9.1746	8.42015	12.2495	5.50552	10.484	7.62642	8.77347	7.64756	8.28939	7.96599	8.88095
10.7737	13.0531	4.45585	9.55746	7.20642	6.77333	9.55775	13.1548	8.84615	6.56972	9.19835	7.44959
5.02457	10.2865	4.41558	7.39107	6.49097	18.3598	7.83946	8.3452	11.0314	6.20519	6.02809	6.5979
12.5718	6.07273	8.72761	8.60769	5.41114	8.4298	9.9407	11.7943	5.25	8.20206	88.3201	13.5207
14.1978	10.2234	5.92701	10.66	6.77209	6.36735	7.6	8.09978	10.3485	6.7837	11.0921	40.3052
13.2236	8.26816	4.58108	13.5333	8.0846	9.77157	8.94737	6.80328	11.3426	7.49259	7.41379	14.8131
11.7917	7.59893	6.14935	10.598	5.95135	7.31778	13.769	10.2255	7.57671	9	6.62716	8.16931
14.7081	6.61993	5.97606	8.22515	5.82397	6.2898	22.1021	16.4757	8.81996	7.55615	9.47018	12.975
9.79341	7.1573	3.73883	12.4563	5.14286	10.4235	9.32432	7.4183	11.4816	7.73994	6.65529	10.8019
8.57098	10.2781	6.11236	7.3869	5.72	11.4923	9.58289	7.74346	7.4798	6.34024	9.0438	7.32039
4.57576	11.9447	8.17732	8.69406	7.0618	12.0627	9.1875	8.53465	8.66524	11.0497	6.39905	9.78707
14.4699	14.6205	5.55844	11.3011	7.04865	8.56213	8.37801	9.86142	6.10394	6.66805	6.94757	10.7655
13.1004	10.4294	8.49141	8.58472	4.63084	6.98833	7.17969	4.66414	6.36792	7.62644	8.59364	46.7903
5.56879	13.3743	5.45652	7.4089	5.86932	13.5761	10.7181	9.66667	7.159	9.91964	7.44805	8.76513
8.39019	13.0274	4.99543	7.71806	5.41322	24.152	5.76574	8.48238	23.0778	6.80829	9.2209	7.33333
9.13015	6.57421	5.09953	5.5641	7.17683	11.6156	11.2711	8.99499	12.5774	10.7	8.30498	9.04848
15.3543	8.73196	4.75	12.2058	7.0566	9.80622	11.6646	8.53681	8.39186	6.04135	10.8398	6.75602
11.7048	8.33333	8.7747	8.06404	5.98921	6.96392	9.31324	12.1903	5.09244	8.75667	11.7188	2958.15
8.33832	8.51054	7.43704	11.5701	9.72379	11.9222	17.5544	8.58168	9.11654	11.0461	12.8849	7.08385
9.99467	12.0461	7.30623	9.69114	10.5113	14.2992	9.30788	10.5348	7.63494	11.5556	14.7072	25.8116
12.058	8.0075	4.59426	8.15278	6.64824	7.52432	8.86404	12.4079	13.1977	11.0744	7.69652	8.17672
9.56979	7.64793	6.91739	9.56057	6.28526	8.44118	8.48594	10.2322	8.67095	10.5117	6.72868	8.81081
10.0267	10.2738	7.45028	8.50549	5.96078	7.18651	11.2188	6.72755	9.87379	6.73418	6.40857	11.6364
9.06006	9.92222	6.36667	6.70769	4.4336	12.8667	12.5932	10.078	10.1086	3.34091	8.17516	9.57279
8.4774	10.4038	7.63028	6.73684	9.07447	6.20528	4.7672	6.53635	15.768	8.96063	8.51244	7.10345
14.6227	6.5087	5.424	17.2024	5.6768	5.82195	9.24901	6.51059	11.0312	10.5145	9.46977	6.59937
7.37184	6.19574	6.05906	9.87705	6.15657	9.09343	11.5185	4.28617	12.4444	11.9595	12.843	13.1053
13.8691	7.80877	5.52889	13.0793	6.72957	9.85965	7.06081	13.4659	9.66158	11.1833	14.7448	12.4373
8.23663	8.18954	16.9663	7.12009	5.61219	8.66667	9.157	5.87926	11.8835	6.83922	8.17934	11.3855
8.03729	9.25523	7.31276	8.96181	6.4	10.952	7.63	11.9155	7.76415	9.25341	8.72727	9.66872
12.0915	9.29428	5.14	8.41463	6.125	6.41492	9.87396	11.1414	10.7368	9.02073	9.63611	11.4044
9.40882	4.09446	5.92347	12.3496	5.22222	9.53055	8.59057	13.22	7.64651	8.86769	8.92708	7.5768
14.3963	6.00197	8.04693	10.649	5.24618	6.96527	10.8424	8.96339	14.2514	764.593	6.60515	5.58423
12.0656	8.55556	5.15075	6.85531	10.2638	7.01709	6.82508	9.13514	23.1395	6.48276	10.9352	12.7036
7.76018	8.97601	3.85373	10.649	7.50259	6.24057	7.95411	8.64103	10.6705	11.084	10.3685	13.3267
8.00267	9.69164	7.26855	13.3769	6.05054	15.625	7.53962	11.375	10.3756	9.06404	8.82487	7.69384
8.85978	8.08092	6.73932	13.2977	5.80392	9.11856	8.54264	11.9603	11.1552	8.5968	12.7341	14.6265
15.6468	13.6857	8.16667	10.1013	5.64286	10.7241	7.54728	10.1153	8.79739	9.92281	74.7562	12.6519
6.00758	13.1663	3.78857	1382.03	4.82609	13.6365	8.47782	7.48494	6.5551	9.51883	8.8952	6.06593
10.0239	4.92371	8.56055	7.67761	6.58991	6.96154	6.65459	8.61864	11.4384	6.97349	9.19274	8.07715
12.8563	7.41587	6.10835	9.59341	5.54749	6.42662	8.10588	6.72881	15.5677	9.46986	6.5929	8.38776
13.6314	8.78138	5.41667	8.41167	4.46512	8.32092	11.8819	8.67285	5.6597	13.0704	5.24746	12.3333
10.92	8.11128	5.36491	7.25116	5.70301	8.88448	7.30197	5.69375	13.487	10.5651	9.01648	7.90351
8.30168	10.8107	7.79381	10.6092	7.45579	13.1807	9.48293	8.69147	7.08527	9.31858	6.11628	9.74355
10.9609	5.83929	4.26392	8.33333	6.56647	6.92908	6.58599	10.2432	6.9784	11.7095	9.26434	8.56193
11.5252	13.725	9.46226	7.89941	5.30565	6.32463	8.65781	9.96789	8.58874	10.1749	30.6241	12.8197
12.6829	6.77804	4.4346	13.7814	10.0759	8.09177	7.57955	7.27667	6.6236	10.7216	136.563	9.91624
7.59672	11.493	7.9387	12.3504	6.46939	12.0542	9.9359	5.96626	11.3866	9.5068	9.08163	9.43695
11.5087	8.02258	3.97015	6.0991	7.2809	6.73414	8.7476	6.03289	10.2608	7.4124	10.596	5.7193
11.3042	10.943	6.87003	10.713	6.69133	10.1791	12.8629	8.56331	5.62348	6.08537	12.3765	9.08182
14.166	13.8707	4.592	8.12181	7.20588	14.4054	8.43018	12.7115	14.5556	9.36842	10.0021	9.72749
10.9797	7.0474	7.65986	9.23529	9.81271	11.8515	9.52764	8.50183	10.6092	11.9828	9.45455	8.92678
14.2985	8.75127	5.84925	13.0055	7.24296	8.21683	6.83004	12.6028	7.23764	11.6331	9.83582	8.9652
14.1418	10.322	6.8046	12.9937	5.60879	12.0813	8.40326	11.596	6.00694	13.2037	11.068	9.74766
16.0645	12.7658	5.86498	13.3055	7.6374	9.3277	10.1787	7.05128	11.4843	8.64499	11.9317	10.3356
7.76	11.5829	8.32079	8.11461	9.33553	41.268	9.65432	6.82913	6.89726	8.24041	7.14194	7.42896
20.1231	13.1057	4.39521	10.1297	5.64493	11.079	9.50588	13.2457	7.89209	12.5455	10.3519	14.9504
6.87411	10.0909	5.6408	9.36232	7.58808	7.54514	10.0629	8.80533	15.3596	9.39394	7.14019	12.8679
12.2754	10.6517	8.41228	8	4.8042	11.4427	7.60294	9.24595	6.02006	8.08051	8.205	8.89046
14.4205	9.46575	6.84979	7.65138	7.07306	7.99206	6.60606	10.255	5.7322	7.24451	8.94681	11.0083
6.70968	5.23247	7.97285	8.3054	6.80662	12.5374	6.17518	10.1365	10.1364	8.09326	22.5109	11.1245
13.01	10.2566	7.44	12.3953	5.60896	8.54481	8.77834	8.05957	9.58721	6.37092	7.32525	6.96088
8.16872	9.59431	4.92093	7.18327	12.7913	7.77892	7.74884	9.5303	9.2672	7.52463	9.25455	10.6847
10.407	12.0156	6.37688	13.3541	4.11859	13.6738	9.5	9.36164	6.85941	11.2608	9.52612	9.36963
6.02392	11.1268	5.22857	8.12723	5.93033	5.25549	8.84742	11.0872	10.7282	8.30667	8.83713	9.78409
9.30622	9.06863	4.5879	9.66567	9.55419	10.3866	7.85361	6.78339	12.0308	8.42795	9.81613	5.89488
5.98964	12.2149	4.66234	9.6	6.01554	7.85235	9.63694	6.16477	11.0909	8.07884	8.20307	8.18777
16.1932	7.19287	7.15247	12.2533	6.53639	14.7528	8.31868	8.55941	8.61694	8.64461	9.1461	12.3431
11.732	7.84399	5.41948	7.53991	5.27727	23.797	9.21139	7.64706	7.03871	363.601	10.4722	9.85127
12.6502	13.392	4.59447	7.08058	4.81395	9.92718	10.1737	10.2141	6.19601	7.54466	7.11912	9.28954
6.25602	13.9167	7.17898	6.61778	5.17474	7.23288	10.7895	8.60262	6.96899	6.7538	5.13303	15.005
5.875	11.7538	8.94983	6.47507	7.72112	9.36842	10.9838	4.57692	6.79563	8.22541	9.88705	6.04595
10.2366	11.541	5.81429	9.84184	6.67774	10.0292	9.93976	9.38636	9.62	8.81054	11.1397	7.98108
7.2259	6.50481	6.76829	11.3555	4.39766	5.01284	11.6862	8.26479	6.47857	12.0951	7.27546	9.44878
8.87087	7.8127	7.99078	10.5	8.5	9.6045	10.3938	7.47547	6.60188	9.70647	8.0574	15.8034
4.80702	10.6585	6.92899	10.6137	8.62739	10.404	11.4641	8.2036	7.61149	8.93789	6.1896	15.114
12.828	11.0377	6.72396	6.45559	4.73852	12.0216	10.1452	7.81457	8.02857	19.5745	12.8494	10.6233
8.08088	8.70115	5.52105	12.4756	7.92027	10.9763	9.21329	8.66586	6.53	6.55769	6.51705	8.1504
9.00256	7.06765	3.96787	7.7554	4.5201	10.7263	8.61791	6.84815	7.58333	7.85714	6.94037	403.067
14.2199	8.01587	6.16974	10.633	6.18224	7.27119	11.0102	8.03354	6.60526	7.98868	8.46617	4.59316
8.7887	11.5622	4.77255	10.159	5.45614	13.8483	7.81646	7.06458	10.807	6.28025	10.1906	14.3867
8.99513	7.97759	6.50144	6.44934	6.58924	9.69143	11.7088	7.61555	9.35258	7.53915	9.11628	6.95378
5.69708	5.87117	5.04752	7.35784	8.9075	58.0422	8.08095	10.1395	8.05844	161.343	8.31008	9.8608
13.2769	10.0833	6.31677	9.72703	5.06222	12.9669	9.15426	6.9654	7.22767	12.5021	6.93066	9.28691
6.73622	12.1755	3.9641	8.83547	5.27536	9.53584	6.795	8.33039	13.8143	7.30245	13.2684	11.529
12.4126	12.2313	7.265	11.3305	6.70323	8.98054	8.22515	9.72256	9.62545	7.36515	11.4145	11.2155
6.01242	8.31923	7.33533	10.691	7.60417	14.3212	10.047	12.6284	6.02113	9.15288	9.90726	6.21091
11.0976	7.36872	6.56347	9.06667	11.9327	11.3798	11.2452	10.1603	11.0968	15.6061	8.82624	8.85246
7.53631	10.584	6.3769	12.0293	4.48168	12.832	9.896	10.2029	13.7871	7.32919	6.29078	9.3843
10.8608	12.4848	6.46154	13.0728	3.92971	5.55882	9.24528	8.93676	10.657	7.77132	8.63427	138.644
5.37052	13.4982	7.21	7.96348	4.65725	10.5679	9.63137	5.38961	5.89143	9.14655	11.3606	9.3183
11.1632	12.3411	9.0118	56.8279	7.4314	7.53363	8.91815	4.75991	9.90988	8.53521	6.70675	10.5775
10.7221	10.9481	7.84712	14.0455	6.657	6.43833	12.0853	6.12541	8.32803	9.43214	11.0896	11.9917
11.2904	12.9464	7.06516	9.24088	23.0913	8.10336	6.84464	10.4983	7.76289	5.72561	11.0022	99.1444
5.40127	9.01404	6.8127	9.35354	5.46173	8.06422	9.26891	6.54976	9.09882	10.7222	8.56957	18.0048
6.73333	9.95349	5.91646	8.74937	6.56766	11.7114	9.56926	13.0214	10.0473	8.89535	11.4306	23.1488
13.2524	12.1618	5.43141	9.91554	5.61207	5.28653	8.09804	11.4458	6.23871	9.93987	9.01587	5.3633
7.12797	8.46914	5.39793	13.929	8.69697	9.61842	10.3057	9.7943	10.8939	7.14801	11.2328	11.199
18	7.09409	5.76603	7.9436	4.80711	8.66595	9.12963	9.2875	8.64496	6.88129	9.88645	8.62634
11.8559	10.3928	7.8951	7.8587	12.478	7.34531	10.292	12.347	9.45833	13.0742	7.44128	9.17568
4.7133	7.09091	6.56738	5.62238	6.91042	6.87372	11.4086	9.46341	8.6911	7.3381	9.21662	9.01111
11.815	12.7003	6.18593	11.1244	4.47934	8.85067	6.57605	12.463	6.91875	10.6487	14.2799	9.0942
13.4723	8.33442	4.87574	9.51713	4.17021	12.1786	9.66733	9.57634	10.8793	10.9265	23.1329	10.8696
6.74314	11.0037	7.1625	15.0674	6.33141	10.2008	9.41371	8.8664	6.88391	10.6937	5.89542	11.6947
11.6842	8.26953	7.50311	7.85677	9.69042	10.2984	8.53996	7.19298	10.6034	6.9544	11.9627	7.86305
5.3388	8.07843	6.32161	14.5421	11.7189	9.13166	8.40235	8.82743	14.5171	8.33226	10.5907	8.08531
21.5339	18.501	8.99698	11.1944	4.51873	11.1462	5.34783	8.89216	13.3853	17.9404	6.51744	6.67879
14.6815	13.7705	6.8268	12.0831	5.41031	7.25	9.85057	7.88372	8.1561	14.7103	13.3641	9.66
9.77137	7.93822	4.59589	7.72406	6.32021	10.2637	7.64878	9.63194	8.9967	8.99245	12.2	11.9919
7.29584	11.4132	9.15357	8.6129	4.39526	10.9422	7.83457	6.81776	14.4223	6.70122	10.8462	15.1328
10.4769	11.6209	6.67647	155.838	6.98485	13.0582	8.62185	6.71028	10.6337	12.1063	10.9211	15.721
5.33919	3.46296	5.11526	10.2273	6.76812	42.51	10.5855	8.86147	7.01714	9.08656	12.6967	9.13652
9.1366	9.65199	3.66228	10.4875	6.61818	6.13121	9.61634	9.30256	8.31434	9.22458	9.83483	11.9394
5.43488	11.952	6.58911	8.20649	6.55362	7.8046	7.31	5.77615	7.9837	8.50187	13.2134	7.97098
5.40441	11.3889	7.85891	10.8526	6.47231	6.78185	7.67708	24.097	7.81501	10.0421	9.94595	4.84529
4.90476	13.9343	9.95872	7.69742	5.49695	9.94118	8.13868	11.6238	14.4454	7.61111	10.4061	9.91154
10.3217	6.89686	4.71903	7.37293	8.0092	13.2099	10.3915	8.86469	12.815	8.1565	18.4693	10.6674
9.28664	8.35035	5.10863	6.95691	5.87931	11.8052	9.67988	8.51689	5.48111	9.91254	11.2804	12.8084
5.25036	9.5823	6.80788	7.57005	7.78348	7.76068	6.94812	13.3452	11.1303	9.632	8.672	9.1967
6.15405	9.98773	6.67797	5.75595	5.36591	9.7533	8.15974	8.25753	12.227	6.49587	9.36073	7.63319
11.0593	13.0041	6.88814	8.23111	8.34896	13.1945	13.4389	11.9313	10.8083	12.3537	262.067	7.63874
15.7239	12.3157	7.45395	9.54717	6.632	6.7624	12.6376	10.4478	13.7571	6.43017	6.88397	6.17586
14.8566	9.83193	5.583	11.6634	5.2379	6.6125	6.43939	12.7393	14.42	11.3133	7.85814	9.98951
15.0735	12.0126	6.30097	11.7201	9.78976	6.36576	7.03204	6.16814	12.3224	11.9784	10.7077	12.9066
10.8879	9.12277	11.1496	11.1342	6.43091	7.22115	10.2308	11.8128	9.31922	8.56928	10.6753	12.3946
11.9722	11.6378	5.24803	8.0061	5.52151	11.6543	8.59213	10.8047	6.96875	6.49206	10.3709	51.4439
8.37525	12.7246	6.87983	14.3074	5.84344	11.1052	7	5.49772	11.8639	6.83618	12.9346	10.5178
10.1912	9.19167	5.00223	6.35345	5.89947	8.45806	7.34839	7.8245	6.89057	7.33636	11.0891	8.44687
8.58419	8.87406	6.69079	16.0654	4.97872	9.23134	12.594	8.61538	9.72043	7.31336	8.68717	6.95278
6.97376	21	10.3632	7.4691	8.04396	7.88299	12.7994	6.95	5.17918	10.4863	7.46585	9.10613
5.58438	13.9118	5.34169	42.8983	4.98507	10.1657	7.84354	9.14286	7.81275	10.605	11.5645	7.41667
13.8608	9.57447	8.2971	11.5556	4.71891	14.0056	6.15247	8.30194	12.9806	13.35	11.0392	11.4404
12.2431	12.4789	7.48438	7.26508	3.97059	13.617	10.1918	4.20417	13.4273	17.6106	8.51179	9.41615
7.32517	11.4511	5.74906	9.84532	4.96552	12.68	10.5379	6.30815	7.90058	11.7398	13.1362	12.8865
13.125	10.8635	4.31472	17.4466	4.27517	11.9375	10.1856	6.19944	8.82274	12.2972	8.48789	6.97674
8.30255	5.31224	5.20518	10.2673	9.5988	34.0041	6.73684	8.21311	6.2451	8.1863	10.3981	16.7767
6.82586	11.7307	6.76589	9.2381	5.28239	11.0373	10.1762	5.10784	8.9383	18.0215	7.44118	31.1619
8.65368	11.3542	24.26	6.77897	6.16049	6.82594	9.44625	5.52075	18.8894	6.83451	8.25784	10.1135
9.01205	6.35069	8.8082	9.39718	4.96124	12.656	8.5155	7.05405	11.707	12.3182	13.4231	436.98
13.1441	6.39557	4.42857	956.44	4.92653	7.63736	9.2514	10.1462	7.70476	13.9296	11.1826	16.0259
11.9008	9.87708	5.11552	9.78555	7.21867	10.3504	8.79188	7.49741	6.49242	7.735	9.96559	5.22881
9.04472	12.2793	5.12121	11.9821	5.34351	11.0461	9.23305	10.0882	13.8193	11.0065	12.0414	11.0166
12.7956	15.2628	4.17121	8.67816	4.42373	6.26227	6.74865	7.10959	7.49	38.0252	7.43636	14.3083
7.69231	12	9.18777	11.8416	7.85859	7.8318	10.4056	8.80609	9.45133	10.3568	8.04478	9.49704
10.3761	12.2586	5.72571	18.9099	4.22699	5.88773	8.61	7.26418	12.827	12.6223	11.0165	10.0543
16.1881	13.1907	4.34082	10.8417	6.16744	10.6759	9.03266	11.3828	42.0053	7.45833	7.72826	23.2917
7	6.53241	5.96396	9.77381	12.9016	7.71429	11.5667	6.92	13.506	7.76176	9.78683	6.60526
7.92926	11.8662	4.29043	5.83407	6.08247	6.93134	8.56439	8.38596	15.6831	13.6044	8.46057	50.2
11.8226	13.171	9.06486	7.79281	5.31232	7.26423	11.2092	7.6994	8.12389	6.86466	8.47433	13.823
9.06905	9.54088	4.82303	7.54357	9.40228	9.69189	13.695	6.52866	12.2741	7.50814	12.0385	8.52695
6.38436	10.2078	5.27055	8.03623	5.80628	10.9306	6.69108	9.98535	179.795	12.0956	6.02516	123.645
8.80112	13.906	9.78638	8.39691	5.37546	9.93893	8.64414	51.9607	10.2473	6.90055	9.60173	11.1064
6.24348	10.9444	5.46565	17.1923	4.88803	7.01351	10.0178	9.15789	9.884	7.77826	8.66082	7.67771
12.5639	9.03404	6.22255	8.8218	4.58255	9.18056	6.92946	9.49206	10.963	11.5763	11.3484	10.884
7.04828	15.5606	7.12898	7.95363	6.96119	11.463	10.6496	10.3788	8.74051	8.87008	7.94839	7.61587
10.002	7.73381	6.11069	8.36397	3.38264	6.30035	7.67213	6.02703	10.2344	7.75479	7.18452	10.1235
7.36201	9.66148	7.36396	11.2308	6.81893	7.1831	8.20574	7.92941	15.346	11.1818	5.98471	11.8435
13.0415	12.4022	6.91008	11.7233	4.40206	6.70952	10.8176	6.96976	10.0113	11.7059	6.80103	8.81297
13.6941	13.2807	3.80528	6.74566	5.36318	9.34576	9.58036	11.5711	7.64356	27.0299	10.6235	9.59903
13.369	10.8077	4.12	8.79128	5.53	6.71379	11.7282	10.9145	9.51966	11.6649	5.22863	8.66543
7.65929	12.4125	10.2796	9.60357	4.75352	7.54131	8.30228	8.29134	14.6859	8.919	10.1025	1377.6
12.3557	12.393	8.05455	14.1907	6.84211	10.4917	8.5101	7.74123	5.45818	7.0473	6.89952	8.9359
5.65371	9.15484	5.5604	6.42308	10.0387	136.295	9.66176	10.1667	10.9295	7.74229	10.0986	6.40835
10.0481	11.6909	4.74169	11.1995	5.15942	10.2017	11.0406	7.06226	7.99234	7.60819	7.47273	162.558
12.3128	11.5436	6.15014	8.90533	9.3557	11.5446	9.12743	9.41221	7.05217	8.61224	11.0935	12.4005
15.0909	11.2717	7.16667	9.81716	5.51351	15.4829	10.9419	6.46642	11.5052	7.01015	8.35475	21.0525
9.70655	9.60674	7.82482	8.60702	4.69231	13.4924	9.14815	8.73713	13.2704	8.82635	8.37447	19.1161
11.3837	8.97156	7.38415	11.0545	6.8484	7.65227	8.34681	8.91375	7.15891	9.09524	6.21306	14.5108
15.375	9.06188	8.80115	7.57282	7.67857	10.0631	9.14524	9.71637	8.98742	7.82653	9.86603	15.375
16.561	10.6955	4.48936	7.85827	48.7391	11.2073	10	8.84938	12.618	7.07914	8.83976	11.1387
13.2218	7.7512	4.58125	6.46178	5.87069	10.1884	9.01946	5.36364	14.6444	15.0238	24.6812	12.4678
4.85169	12.5579	4.8838	11.9964	4.95745	10.7692	7.97143	7.86692	13.4067	6.36434	7.04969	8.55094
12.0201	8.02374	8.81197	10.2995	5.42188	12.7743	7.98917	5.98176	7.37559	13.5107	7.15063	8.79006
8.3419	8.8599	6.49013	16.5986	7.09441	5.81148	5.66341	11.5335	8.02454	13.9325	12.1854	8.06436
7.50526	7.66667	6.65807	9.49796	5.14191	16.5365	8.42029	10.1342	7.92465	12.6364	8.17898	7.60444
4.79743	14.8611	9.13596	10.5688	5.56641	9.40824	8.425	7.6036	11.3647	8.02865	9.22222	39.0283
14.0517	9.55191	11.718	6.74764	8.60173	11.6	15.3882	11.344	12.0621	7.73941	9.71067	11.9533
13.2652	11.7842	5.40698	6.93711	5.97667	8.33065	7.04294	13.1723	19.4746	8.56364	9.84456	23.9433
11.6195	11.2902	6.26866	7.91379	5.15937	7.79251	13.3005	4.92308	9.15736	7.33277	8.18182	9.68293
10.7842	11.7352	4.30932	8.44912	5.40714	13.9466	16.0957	5.37236	10.0141	31.1258	7.60577	8.98387
14.1412	12.0845	5.34583	11.3059	6.27532	6.36703	4.97977	8.14602	8.02524	9.26432	11.0659	30.0591
12.8883	9.75492	15.7865	12.8408	4.91561	10.531	6.95129	10.7652	9.53488	11.1314	10.0625	7.66571
11.2801	8.38806	5.00912	9.43056	7.92246	7.45277	6.74177	11.8042	6.90203	6.58353	10.6271	246.075
9.45045	8.04762	8.12245	13.1981	5.64267	9.63783	10.1558	11.7172	8.52105	14.6851	10.6119	1374.82

[truncated: 24 more sheets: Supplementary Fig 1b, Supplementary Fig 1d Flag, Supplementary Fig 1d RFP, Supplementary Fig 2f, Supplementary Fig 3a, Supplementary Fig 4d, Supplementary Fig 4g, Supplementary Fig 5a, Supplementary Fig 6d, Supplementary Fig 7a, Supplementary Fig 7b, Supplementary Fig 7d, Supplementary Fig 7e, Supplementary Fig 7f, Supplementary Fig 7g, Supplementary Fig 8a, Supplementary Fig 9a, Supplementary Fig 9c, Supplementary Fig 9d, Supplementary Fig 10b …]
